# Supplementary material for: Selective transcriptomic dysregulation of metabolic pathways in liver and retina by short- and long-term dietary hyperglycemia
Source: iScience. 2024 Jan 19;27(2):108979. doi: 10.1016/j.isci.2024.108979 (PMC10850775; doi:10.1016/j.isci.2024.108979)
Supplement: Table S2. Differential gene expression and pathway analysis in liver samples from HGI- and LGI-fed animals, related to Figures 2, 3, and 7 — Submitted as Excel Data File. [file mmc2.xlsx]

## Sheet: Summary
Supplementary Table 2
Differential gene expression and pathway analysis in liver samples from HGI and LGI fed animals.
Worksheet	Details
Short-term DEG	Output of differential gene expression animals for short-term treated analysis using limma. A threshold of p-value < 0.05 and 1.5-fold change was used for identifying significant genes.
Short-term FGSEA	Signficantly enriched pathways from gene-set enrichment analysis performed using fgsea and Reactome pathways for short-term treated animals.
Long-term DEG	Output of differential gene expression analysis for long-term treated animals using limma. A threshold of p-value < 0.05 and 1.5-fold change was used for identifying significant genes.
Long-term FGSEA	Signficantly enriched pathways from gene-set enrichment analysis performed using fgsea and Reactome pathways for long-term treated animals.

## Sheet: Short term DEG
logFC	AveExpr	t	P.Value	adj.P.Val	B	comparison	neglog.P.Value	regulation	ENSEMBL	gene	gene_description
3.84026	-0.732003	2.8196	0.00912125	0.993176	-4.51459	WTHG_WTLG_7mo	2.03995	Up	ENSMUSG00000059422	Gm8116	predicted gene 8116 [Source:MGI Symbol;Acc:MGI:3648797]
3.03857	-0.775892	3.30702	0.00278109	0.993176	-4.48837	WTHG_WTLG_7mo	2.55578	Up	ENSMUSG00000030827	Fgf21	fibroblast growth factor 21 [Source:MGI Symbol;Acc:MGI:1861377]
2.36738	6.94101	3.53794	0.00155469	0.993176	-3.70705	WTHG_WTLG_7mo	2.80836	Up	ENSMUSG00000032080	Apoa4	apolipoprotein A-IV [Source:MGI Symbol;Acc:MGI:88051]
0.459011	2.88344	3.47482	0.00182434	0.993176	-3.94208	WTHG_WTLG_7mo	2.73889		ENSMUSG00000044952	Kctd21	potassium channel tetramerisation domain containing 21 [Source:MGI Symbol;Acc:MGI:3643121]
2.07104	-0.277496	2.84826	0.00852133	0.993176	-4.50293	WTHG_WTLG_7mo	2.06949	Up	ENSMUSG00000029161	Cgref1	cell growth regulator with EF hand domain 1 [Source:MGI Symbol;Acc:MGI:1915817]
2.00317	-0.532447	2.34214	0.027181	0.993176	-4.54573	WTHG_WTLG_7mo	1.56573	Up	ENSMUSG00000017167	Cntnap1	contactin associated protein-like 1 [Source:MGI Symbol;Acc:MGI:1858201]
1.82344	1.0278	2.18142	0.0384715	0.993176	-4.50389	WTHG_WTLG_7mo	1.41486	Up	ENSMUSG00000038811	Gngt2	guanine nucleotide binding protein (G protein), gamma transducing activity polypeptide 2 [Source:MGI Symbol;Acc:MGI:893584]
0.578917	2.81536	3.32649	0.00264905	0.993176	-4.03173	WTHG_WTLG_7mo	2.57691		ENSMUSG00000038506	Dcun1d2	DCN1, defective in cullin neddylation 1, domain containing 2 (S. cerevisiae) [Source:MGI Symbol;Acc:MGI:2142792]
1.68568	-0.421876	2.96571	0.00643131	0.993176	-4.42946	WTHG_WTLG_7mo	2.1917	Up	ENSMUSG00000024640	Psat1	phosphoserine aminotransferase 1 [Source:MGI Symbol;Acc:MGI:2183441]
0.399486	9.17429	3.31305	0.00273956	0.993176	-3.93071	WTHG_WTLG_7mo	2.56232		ENSMUSG00000023944	Hsp90ab1	heat shock protein 90 alpha (cytosolic), class B member 1 [Source:MGI Symbol;Acc:MGI:96247]
1.54073	0.674309	2.78346	0.0099346	0.993176	-4.42662	WTHG_WTLG_7mo	2.00285	Up	ENSMUSG00000017723	Wfdc2	WAP four-disulfide core domain 2 [Source:MGI Symbol;Acc:MGI:1914951]
1.53154	0.00761799	2.0589	0.0497459	0.993176	-4.52393	WTHG_WTLG_7mo	1.30324	Up	ENSMUSG00000043801	Oaz1-ps	ornithine decarboxylase antizyme 1, pseudogene [Source:MGI Symbol;Acc:MGI:108188]
1.49692	3.50476	2.07835	0.0477798	0.993176	-4.30623	WTHG_WTLG_7mo	1.32076	Up	ENSMUSG00000058672	Tubb2a	tubulin, beta 2A class IIA [Source:MGI Symbol;Acc:MGI:107861]
1.45583	5.97057	2.92904	0.00702494	0.993176	-3.92654	WTHG_WTLG_7mo	2.15336	Up	ENSMUSG00000028655	Mfsd2a	major facilitator superfamily domain containing 2A [Source:MGI Symbol;Acc:MGI:1923824]
1.45501	0.401653	2.2347	0.0343297	0.993176	-4.48217	WTHG_WTLG_7mo	1.46433	Up	ENSMUSG00000012187	Mogat1	monoacylglycerol O-acyltransferase 1 [Source:MGI Symbol;Acc:MGI:1915643]
1.39408	-0.215185	2.10668	0.0450387	0.993176	-4.54056	WTHG_WTLG_7mo	1.34641	Up	ENSMUSG00000023008	Fmnl3	formin-like 3 [Source:MGI Symbol;Acc:MGI:109569]
1.3767	-0.173409	2.48998	0.0195593	0.993176	-4.51613	WTHG_WTLG_7mo	1.70865	Up	ENSMUSG00000050122	Vwa3b	von Willebrand factor A domain containing 3B [Source:MGI Symbol;Acc:MGI:1918103]
0.343598	5.5572	3.07663	0.00491315	0.993176	-3.8564	WTHG_WTLG_7mo	2.30864		ENSMUSG00000039067	Psmd7	proteasome (prosome, macropain) 26S subunit, non-ATPase, 7 [Source:MGI Symbol;Acc:MGI:1351511]
1.36077	-0.512662	2.35044	0.0266897	0.993176	-4.50454	WTHG_WTLG_7mo	1.57366	Up	ENSMUSG00000002324	Rec8	REC8 meiotic recombination protein [Source:MGI Symbol;Acc:MGI:1929645]
1.35113	-0.71949	2.10866	0.0448525	0.993176	-4.55198	WTHG_WTLG_7mo	1.34821	Up	ENSMUSG00000075600	Zc3h3	zinc finger CCCH type containing 3 [Source:MGI Symbol;Acc:MGI:2663721]
0.323661	5.89753	3.00669	0.00582451	0.993176	-3.89167	WTHG_WTLG_7mo	2.23474		ENSMUSG00000001416	Cct3	chaperonin containing Tcp1, subunit 3 (gamma) [Source:MGI Symbol;Acc:MGI:104708]
1.34626	2.91094	2.32685	0.0281078	0.993176	-4.3246	WTHG_WTLG_7mo	1.55117	Up	ENSMUSG00000068220	Lgals1	lectin, galactose binding, soluble 1 [Source:MGI Symbol;Acc:MGI:96777]
0.475337	10.2038	2.99462	0.00599736	0.993176	-4.07354	WTHG_WTLG_7mo	2.22204		ENSMUSG00000015656	Hspa8	heat shock protein 8 [Source:MGI Symbol;Acc:MGI:105384]
1.31015	-0.57025	2.27872	0.0312167	0.993176	-4.50905	WTHG_WTLG_7mo	1.50561	Up	ENSMUSG00000115946	Mirt2	myocardial infraction associated transcript 2 [Source:MGI Symbol;Acc:MGI:3642813]
1.18627	-0.737507	2.73255	0.0111972	0.993176	-4.51382	WTHG_WTLG_7mo	1.95089	Up	ENSMUSG00000034758	Tle6	transducin-like enhancer of split 6 [Source:MGI Symbol;Acc:MGI:2149593]
1.17549	6.27886	2.82298	0.00904842	0.993176	-3.97462	WTHG_WTLG_7mo	2.04343	Up	ENSMUSG00000037440	Vnn1	vanin 1 [Source:MGI Symbol;Acc:MGI:108395]
1.15566	5.16665	2.21108	0.036113	0.993176	-4.2199	WTHG_WTLG_7mo	1.44234	Up	ENSMUSG00000022003	Slc25a30	solute carrier family 25, member 30 [Source:MGI Symbol;Acc:MGI:1914804]
1.14144	-0.904728	2.27555	0.0314319	0.993176	-4.48221	WTHG_WTLG_7mo	1.50263	Up	ENSMUSG00000082065	Mup-ps14	major urinary protein, pseudogene 14 [Source:MGI Symbol;Acc:MGI:3651980]
0.520937	3.1911	2.90769	0.00739412	0.993176	-4.08683	WTHG_WTLG_7mo	2.13111		ENSMUSG00000038578	Susd1	sushi domain containing 1 [Source:MGI Symbol;Acc:MGI:3651543]
0.413215	4.61651	2.87062	0.00807939	0.993176	-3.96297	WTHG_WTLG_7mo	2.09262		ENSMUSG00000052214	Opa3	optic atrophy 3 [Source:MGI Symbol;Acc:MGI:2686271]
1.13665	5.56273	2.32576	0.0281752	0.993176	-4.18248	WTHG_WTLG_7mo	1.55013	Up	ENSMUSG00000069917	Hba-a2	hemoglobin alpha, adult chain 2 [Source:MGI Symbol;Acc:MGI:96016]
1.12749	-0.578054	2.86543	0.00817994	0.993176	-4.50076	WTHG_WTLG_7mo	2.08725	Up	ENSMUSG00000093405	Gm20684	predicted gene 20684 [Source:MGI Symbol;Acc:MGI:5313131]
1.11907	3.62001	2.13048	0.0428464	0.993176	-4.32216	WTHG_WTLG_7mo	1.36809	Up	ENSMUSG00000042041	2010003K11Rik	RIKEN cDNA 2010003K11 gene [Source:MGI Symbol;Acc:MGI:1917111]
0.477796	5.71424	2.84505	0.00858645	0.993176	-3.95534	WTHG_WTLG_7mo	2.06619		ENSMUSG00000038615	Nfe2l1	nuclear factor, erythroid derived 2,-like 1 [Source:MGI Symbol;Acc:MGI:99421]
1.11889	1.73131	3.24131	0.00327524	0.993176	-4.19383	WTHG_WTLG_7mo	2.48476	Up	ENSMUSG00000003644	Rps6ka1	ribosomal protein S6 kinase polypeptide 1 [Source:MGI Symbol;Acc:MGI:104558]
1.11566	0.755895	3.45126	0.00193624	0.993176	-4.35754	WTHG_WTLG_7mo	2.71304	Up	ENSMUSG00000026854	Usp20	ubiquitin specific peptidase 20 [Source:MGI Symbol;Acc:MGI:1921520]
1.0923	4.28052	2.2758	0.0314148	0.993176	-4.2475	WTHG_WTLG_7mo	1.50287	Up	ENSMUSG00000026853	Crat	carnitine acetyltransferase [Source:MGI Symbol;Acc:MGI:109501]
1.07734	1.25708	2.75947	0.010512	0.993176	-4.38987	WTHG_WTLG_7mo	1.97831	Up	ENSMUSG00000073436	Eme2	essential meiotic structure-specific endonuclease subunit 2 [Source:MGI Symbol;Acc:MGI:1919889]
1.06655	2.17511	2.11427	0.0443293	0.993176	-4.42941	WTHG_WTLG_7mo	1.35331	Up	ENSMUSG00000053168	9030619P08Rik	RIKEN cDNA 9030619P08 gene [Source:MGI Symbol;Acc:MGI:3612405]
1.03214	2.59866	2.58859	0.0156306	0.993176	-4.20828	WTHG_WTLG_7mo	1.80602	Up	ENSMUSG00000005233	Spc25	SPC25, NDC80 kinetochore complex component, homolog (S. cerevisiae) [Source:MGI Symbol;Acc:MGI:1913692]
1.03164	2.79535	2.33624	0.0275356	0.993176	-4.37352	WTHG_WTLG_7mo	1.56011	Up	ENSMUSG00000026435	Slc45a3	solute carrier family 45, member 3 [Source:MGI Symbol;Acc:MGI:1922082]
1.01384	1.3115	2.77942	0.0100297	0.993176	-4.39321	WTHG_WTLG_7mo	1.99871	Up	ENSMUSG00000028893	Sesn2	sestrin 2 [Source:MGI Symbol;Acc:MGI:2651874]
1.00245	1.30462	2.6769	0.0127492	0.993176	-4.37989	WTHG_WTLG_7mo	1.89452	Up	ENSMUSG00000071078	Nr2c2ap	nuclear receptor 2C2-associated protein [Source:MGI Symbol;Acc:MGI:1922942]
0.99791	0.300599	2.52776	0.0179571	0.993176	-4.48419	WTHG_WTLG_7mo	1.74576	Up	ENSMUSG00000079415	Cntf	ciliary neurotrophic factor [Source:MGI Symbol;Acc:MGI:88439]
0.986882	2.11498	2.14258	0.0417682	0.993176	-4.41027	WTHG_WTLG_7mo	1.37915	Up	ENSMUSG00000022041	Chrna2	cholinergic receptor, nicotinic, alpha polypeptide 2 (neuronal) [Source:MGI Symbol;Acc:MGI:87886]
0.986266	2.02436	2.35281	0.0265511	0.993176	-4.38245	WTHG_WTLG_7mo	1.57592	Up	ENSMUSG00000031434	Morc4	microrchidia 4 [Source:MGI Symbol;Acc:MGI:1922996]
0.969431	0.269479	2.36259	0.0259855	0.993176	-4.50009	WTHG_WTLG_7mo	1.58527	Up	ENSMUSG00000024777	Ppp2r5b	protein phosphatase 2, regulatory subunit B', beta [Source:MGI Symbol;Acc:MGI:2388480]
0.954584	3.22129	2.0993	0.0457391	0.993176	-4.346	WTHG_WTLG_7mo	1.33971	Up	ENSMUSG00000028542	Slc6a9	solute carrier family 6 (neurotransmitter transporter, glycine), member 9 [Source:MGI Symbol;Acc:MGI:95760]
-0.501154	5.32392	-2.7256	0.0113809	0.993176	-4.01284	WTHG_WTLG_7mo	1.94382		ENSMUSG00000000056	Narf	nuclear prelamin A recognition factor [Source:MGI Symbol;Acc:MGI:1914858]
0.931466	1.05418	2.1803	0.0385634	0.993176	-4.45364	WTHG_WTLG_7mo	1.41382	Up	ENSMUSG00000049577	Zfpm1	zinc finger protein, multitype 1 [Source:MGI Symbol;Acc:MGI:1095400]
0.919781	1.24105	2.80352	0.00947492	0.993176	-4.36742	WTHG_WTLG_7mo	2.02342	Up	ENSMUSG00000036120	Rfxank	regulatory factor X-associated ankyrin-containing protein [Source:MGI Symbol;Acc:MGI:1333865]
-0.574523	2.62565	-2.71527	0.0116589	0.993176	-4.21467	WTHG_WTLG_7mo	1.93334		ENSMUSG00000026389	Steap3	STEAP family member 3 [Source:MGI Symbol;Acc:MGI:1915678]
0.917302	2.77091	2.1168	0.0440951	0.993176	-4.3472	WTHG_WTLG_7mo	1.35561	Up	ENSMUSG00000008153	Clstn3	calsyntenin 3 [Source:MGI Symbol;Acc:MGI:2178323]
0.381401	3.84823	2.6999	0.0120846	0.993176	-4.10114	WTHG_WTLG_7mo	1.91777		ENSMUSG00000036693	Nop14	NOP14 nucleolar protein [Source:MGI Symbol;Acc:MGI:1922666]
0.90726	4.81357	2.47079	0.0204227	0.993176	-4.11693	WTHG_WTLG_7mo	1.68989	Up	ENSMUSG00000041798	Gck	glucokinase [Source:MGI Symbol;Acc:MGI:1270854]
0.905226	-0.151563	2.29862	0.0298953	0.993176	-4.52811	WTHG_WTLG_7mo	1.5244	Up	ENSMUSG00000039994	Timeless	timeless circadian clock 1 [Source:MGI Symbol;Acc:MGI:1321393]
0.902027	0.979552	2.35753	0.0262764	0.993176	-4.4329	WTHG_WTLG_7mo	1.58043	Up	ENSMUSG00000027961	Lrrc39	leucine rich repeat containing 39 [Source:MGI Symbol;Acc:MGI:1924557]
0.530038	2.7052	2.66203	0.0131966	0.993176	-4.25444	WTHG_WTLG_7mo	1.87954		ENSMUSG00000004383	Large1	LARGE xylosyl- and glucuronyltransferase 1 [Source:MGI Symbol;Acc:MGI:1342270]
0.882933	1.36643	2.58108	0.015902	0.993176	-4.3915	WTHG_WTLG_7mo	1.79855	Up	ENSMUSG00000028458	Tesk1	testis specific protein kinase 1 [Source:MGI Symbol;Acc:MGI:1201675]
0.873387	8.21611	2.09173	0.046467	0.993176	-4.30816	WTHG_WTLG_7mo	1.33286	Up	ENSMUSG00000028494	Plin2	perilipin 2 [Source:MGI Symbol;Acc:MGI:87920]
0.856465	9.52196	2.2555	0.032825	0.993176	-4.28968	WTHG_WTLG_7mo	1.48379	Up	ENSMUSG00000024665	Fads2	fatty acid desaturase 2 [Source:MGI Symbol;Acc:MGI:1930079]
-0.40535	3.72686	-2.63118	0.0141724	0.993176	-4.14076	WTHG_WTLG_7mo	1.84856		ENSMUSG00000073468	Sft2d1	SFT2 domain containing 1 [Source:MGI Symbol;Acc:MGI:1918689]
0.842299	0.668505	2.48219	0.0199056	0.993176	-4.4613	WTHG_WTLG_7mo	1.70102	Up	ENSMUSG00000056643	Chst13	carbohydrate sulfotransferase 13 [Source:MGI Symbol;Acc:MGI:1919047]
-0.46504	5.03906	-2.61494	0.0147129	0.993176	-4.06569	WTHG_WTLG_7mo	1.8323		ENSMUSG00000042167	Tent2	terminal nucleotidyltransferase 2 [Source:MGI Symbol;Acc:MGI:2140950]
0.841134	2.67239	2.3325	0.0277625	0.993176	-4.3291	WTHG_WTLG_7mo	1.55654	Up	ENSMUSG00000042608	Stk40	serine/threonine kinase 40 [Source:MGI Symbol;Acc:MGI:1921428]
0.834258	2.07297	2.94403	0.00677619	0.993176	-4.24117	WTHG_WTLG_7mo	2.16901	Up	ENSMUSG00000057342	Sphk2	sphingosine kinase 2 [Source:MGI Symbol;Acc:MGI:1861380]
-0.504678	3.28137	-2.60605	0.0150166	0.993176	-4.17847	WTHG_WTLG_7mo	1.82343		ENSMUSG00000034832	Tet3	tet methylcytosine dioxygenase 3 [Source:MGI Symbol;Acc:MGI:2446229]
-0.493742	6.75681	-2.60061	0.0152057	0.993176	-4.08249	WTHG_WTLG_7mo	1.81799		ENSMUSG00000037580	Gch1	GTP cyclohydrolase 1 [Source:MGI Symbol;Acc:MGI:95675]
0.832551	1.41793	2.1368	0.0422806	0.993176	-4.45468	WTHG_WTLG_7mo	1.37386	Up	ENSMUSG00000023232	Serinc2	serine incorporator 2 [Source:MGI Symbol;Acc:MGI:1919132]
0.832371	1.28004	2.16022	0.0402413	0.993176	-4.45794	WTHG_WTLG_7mo	1.39533	Up	ENSMUSG00000026890	Lhx6	LIM homeobox protein 6 [Source:MGI Symbol;Acc:MGI:1306803]
0.829529	1.27854	2.06863	0.0487533	0.993176	-4.44693	WTHG_WTLG_7mo	1.312	Up	ENSMUSG00000037583	Nr0b2	nuclear receptor subfamily 0, group B, member 2 [Source:MGI Symbol;Acc:MGI:1346344]
-0.561909	3.73233	-2.58346	0.0158155	0.993176	-4.15706	WTHG_WTLG_7mo	1.80092		ENSMUSG00000022820	Ndufb4	NADH:ubiquinone oxidoreductase subunit B4 [Source:MGI Symbol;Acc:MGI:1915444]
0.82544	0.937872	2.81013	0.00932811	0.993176	-4.40201	WTHG_WTLG_7mo	2.03021	Up	ENSMUSG00000025231	Sufu	SUFU negative regulator of hedgehog signaling [Source:MGI Symbol;Acc:MGI:1345643]
0.825359	4.06887	2.565	0.0164973	0.993176	-4.15625	WTHG_WTLG_7mo	1.78259	Up	ENSMUSG00000107928	Gm45140	predicted gene 45140 [Source:MGI Symbol;Acc:MGI:5753716]
0.273854	4.25666	2.57349	0.0161804	0.993176	-4.1011	WTHG_WTLG_7mo	1.79101		ENSMUSG00000029062	Cdk11b	cyclin-dependent kinase 11B [Source:MGI Symbol;Acc:MGI:88353]
0.819476	2.50804	3.89932	0.000615088	0.993176	-3.982	WTHG_WTLG_7mo	3.21106	Up	ENSMUSG00000029428	Stx2	syntaxin 2 [Source:MGI Symbol;Acc:MGI:108059]
0.819427	2.2441	2.43324	0.0222154	0.993176	-4.32	WTHG_WTLG_7mo	1.65335	Up	ENSMUSG00000023988	Bysl	bystin-like [Source:MGI Symbol;Acc:MGI:1858419]
0.817686	3.72942	2.19798	0.0371383	0.993176	-4.28936	WTHG_WTLG_7mo	1.43018	Up	ENSMUSG00000026858	Miga2	mitoguardin 2 [Source:MGI Symbol;Acc:MGI:1922035]
0.80315	0.319044	2.07487	0.0481264	0.993176	-4.51557	WTHG_WTLG_7mo	1.31762	Up	ENSMUSG00000055612	Cdca7	cell division cycle associated 7 [Source:MGI Symbol;Acc:MGI:1914203]
0.797643	4.83625	2.10201	0.0454813	0.993176	-4.26225	WTHG_WTLG_7mo	1.34217	Up	ENSMUSG00000043091	Tuba1c	tubulin, alpha 1C [Source:MGI Symbol;Acc:MGI:1095409]
-0.513181	3.14387	-2.54565	0.0172413	0.993176	-4.26474	WTHG_WTLG_7mo	1.76343		ENSMUSG00000047907	Tshz2	teashirt zinc finger family member 2 [Source:MGI Symbol;Acc:MGI:2153084]
0.796625	1.35053	2.10127	0.0455515	0.993176	-4.47461	WTHG_WTLG_7mo	1.3415	Up	ENSMUSG00000027488	Snta1	syntrophin, acidic 1 [Source:MGI Symbol;Acc:MGI:101772]
-0.31018	6.87341	-2.54274	0.017356	0.993176	-4.10757	WTHG_WTLG_7mo	1.76055		ENSMUSG00000036438	Calm2	calmodulin 2 [Source:MGI Symbol;Acc:MGI:103250]
0.793763	2.10077	2.41361	0.0232089	0.993176	-4.36864	WTHG_WTLG_7mo	1.63435	Up	ENSMUSG00000055725	Paqr3	progestin and adipoQ receptor family member III [Source:MGI Symbol;Acc:MGI:2679683]
-0.494161	4.92957	-2.53393	0.0177072	0.993176	-4.10218	WTHG_WTLG_7mo	1.75185		ENSMUSG00000033543	Gtf2a2	general transcription factor II A, 2 [Source:MGI Symbol;Acc:MGI:1933289]
0.454023	3.34695	2.53224	0.0177754	0.993176	-4.21375	WTHG_WTLG_7mo	1.75018		ENSMUSG00000028830	AU040320	expressed sequence AU040320 [Source:MGI Symbol;Acc:MGI:2140475]
-0.46239	7.05644	-2.53139	0.0178094	0.993176	-4.11245	WTHG_WTLG_7mo	1.74935		ENSMUSG00000060743	H3f3a	H3.3 histone A [Source:MGI Symbol;Acc:MGI:1097686]
0.787535	0.791151	2.28182	0.031007	0.993176	-4.48423	WTHG_WTLG_7mo	1.50854	Up	ENSMUSG00000022515	Anks3	ankyrin repeat and sterile alpha motif domain containing 3 [Source:MGI Symbol;Acc:MGI:1919865]
0.76169	3.68641	3.18431	0.00377157	0.993176	-3.93835	WTHG_WTLG_7mo	2.42348	Up	ENSMUSG00000002550	Uck1	uridine-cytidine kinase 1 [Source:MGI Symbol;Acc:MGI:98904]
0.759762	2.51974	2.22366	0.0351528	0.993176	-4.37035	WTHG_WTLG_7mo	1.45404	Up	ENSMUSG00000028654	Mycl	v-myc avian myelocytomatosis viral oncogene lung carcinoma derived [Source:MGI Symbol;Acc:MGI:96799]
0.758831	0.307247	2.39258	0.0243184	0.993176	-4.48087	WTHG_WTLG_7mo	1.61407	Up	ENSMUSG00000097099	Gm9917	predicted gene 9917 [Source:MGI Symbol;Acc:MGI:3704343]
0.414103	4.39384	2.49223	0.0194604	0.993176	-4.13778	WTHG_WTLG_7mo	1.71085		ENSMUSG00000018999	Slc35b4	solute carrier family 35, member B4 [Source:MGI Symbol;Acc:MGI:1931249]
0.758069	1.69904	2.42387	0.0226843	0.993176	-4.4081	WTHG_WTLG_7mo	1.64428	Up	ENSMUSG00000109511	Nup62	nucleoporin 62 [Source:MGI Symbol;Acc:MGI:1351500]
0.753138	5.92045	2.59694	0.0153341	0.993176	-4.0636	WTHG_WTLG_7mo	1.81434	Up	ENSMUSG00000036427	Gpi1	glucose-6-phosphate isomerase 1 [Source:MGI Symbol;Acc:MGI:95797]
0.75019	2.98838	2.48259	0.0198875	0.993176	-4.24879	WTHG_WTLG_7mo	1.70142	Up	ENSMUSG00000001415	Smg5	SMG5 nonsense mediated mRNA decay factor [Source:MGI Symbol;Acc:MGI:2447364]
0.746544	2.87022	2.20009	0.0369712	0.993176	-4.34971	WTHG_WTLG_7mo	1.43214	Up	ENSMUSG00000073600	Prob1	proline rich basic protein 1 [Source:MGI Symbol;Acc:MGI:2686460]
0.742999	1.21469	2.10608	0.0450957	0.993176	-4.46949	WTHG_WTLG_7mo	1.34586	Up	ENSMUSG00000025737	Wdr24	WD repeat domain 24 [Source:MGI Symbol;Acc:MGI:2446285]
0.734429	0.566218	2.64553	0.0137104	0.993176	-4.45393	WTHG_WTLG_7mo	1.86295	Up	ENSMUSG00000005540	Fcer2a	Fc receptor, IgE, low affinity II, alpha polypeptide [Source:MGI Symbol;Acc:MGI:95497]
-0.455661	2.94679	-2.47426	0.0202642	0.993176	-4.3077	WTHG_WTLG_7mo	1.69327		ENSMUSG00000035649	Zcchc7	zinc finger, CCHC domain containing 7 [Source:MGI Symbol;Acc:MGI:2442912]
-0.518857	6.66614	-2.47357	0.0202955	0.993176	-4.12684	WTHG_WTLG_7mo	1.6926		ENSMUSG00000000340	Dbt	dihydrolipoamide branched chain transacylase E2 [Source:MGI Symbol;Acc:MGI:105386]
-0.514493	7.70931	-2.47164	0.0203837	0.993176	-4.15869	WTHG_WTLG_7mo	1.69072		ENSMUSG00000057037	Cfhr1	complement factor H-related 1 [Source:MGI Symbol;Acc:MGI:2138169]
0.725353	1.62667	3.31111	0.00275282	0.993176	-4.22062	WTHG_WTLG_7mo	2.56022	Up	ENSMUSG00000054792	Klhl18	kelch-like 18 [Source:MGI Symbol;Acc:MGI:2143315]
0.452102	4.93345	2.47045	0.0204383	0.993176	-4.12698	WTHG_WTLG_7mo	1.68955		ENSMUSG00000036046	5031439G07Rik	RIKEN cDNA 5031439G07 gene [Source:MGI Symbol;Acc:MGI:2444899]
0.558343	3.10236	2.45907	0.0209673	0.993176	-4.26272	WTHG_WTLG_7mo	1.67846		ENSMUSG00000021003	Galc	galactosylceramidase [Source:MGI Symbol;Acc:MGI:95636]
0.710857	2.32576	3.32319	0.00267103	0.993176	-4.1101	WTHG_WTLG_7mo	2.57332	Up	ENSMUSG00000026999	Nup35	nucleoporin 35 [Source:MGI Symbol;Acc:MGI:1916732]
0.705445	4.6871	2.05847	0.0497902	0.993176	-4.29663	WTHG_WTLG_7mo	1.30286	Up	ENSMUSG00000061313	Ddhd2	DDHD domain containing 2 [Source:MGI Symbol;Acc:MGI:1919358]
0.495654	3.44599	2.45634	0.021096	0.993176	-4.20616	WTHG_WTLG_7mo	1.6758		ENSMUSG00000043445	Pgp	phosphoglycolate phosphatase [Source:MGI Symbol;Acc:MGI:1914328]
0.705419	0.685239	2.48454	0.0198006	0.993176	-4.4209	WTHG_WTLG_7mo	1.70332	Up	ENSMUSG00000108763	Gm36028	predicted gene, 36028 [Source:MGI Symbol;Acc:MGI:5595187]
0.573459	4.73058	2.45194	0.0213054	0.993176	-4.13063	WTHG_WTLG_7mo	1.67151		ENSMUSG00000027309	Dnaaf9	dynein axonemal assembly factor 9 [Source:MGI Symbol;Acc:MGI:1923029]
-0.480313	5.88813	-2.45109	0.0213458	0.993176	-4.1249	WTHG_WTLG_7mo	1.67069		ENSMUSG00000021707	Dhfr	dihydrofolate reductase [Source:MGI Symbol;Acc:MGI:94890]
-0.549849	2.68299	-2.44811	0.0214889	0.993176	-4.30915	WTHG_WTLG_7mo	1.66779		ENSMUSG00000059897	Zfp930	zinc finger protein 930 [Source:MGI Symbol;Acc:MGI:2675306]
-0.516855	2.76117	-2.4434	0.0217166	0.993176	-4.28522	WTHG_WTLG_7mo	1.66321		ENSMUSG00000038005	Hpf1	histone PARylation factor 1 [Source:MGI Symbol;Acc:MGI:1919862]
0.704949	0.716165	2.26167	0.0323904	0.993176	-4.47437	WTHG_WTLG_7mo	1.48958	Up	ENSMUSG00000022760	Thap7	THAP domain containing 7 [Source:MGI Symbol;Acc:MGI:1916259]
0.703324	1.73703	2.5408	0.0174328	0.993176	-4.38263	WTHG_WTLG_7mo	1.75863	Up	ENSMUSG00000060098	Prmt7	protein arginine N-methyltransferase 7 [Source:MGI Symbol;Acc:MGI:2384879]
0.541524	4.53081	2.43631	0.0220634	0.993176	-4.13934	WTHG_WTLG_7mo	1.65633		ENSMUSG00000068739	Sars	seryl-aminoacyl-tRNA synthetase [Source:MGI Symbol;Acc:MGI:102809]
0.702985	6.67276	2.5978	0.0153042	0.993176	-4.08468	WTHG_WTLG_7mo	1.81519	Up	ENSMUSG00000034371	Tkfc	triokinase, FMN cyclase [Source:MGI Symbol;Acc:MGI:2385084]
0.700148	2.65347	2.09683	0.0459752	0.993176	-4.39038	WTHG_WTLG_7mo	1.33748	Up	ENSMUSG00000004846	Plod3	procollagen-lysine, 2-oxoglutarate 5-dioxygenase 3 [Source:MGI Symbol;Acc:MGI:1347008]
-0.353842	4.5238	-2.42528	0.0226134	0.993176	-4.1635	WTHG_WTLG_7mo	1.64563		ENSMUSG00000041957	Pkp2	plakophilin 2 [Source:MGI Symbol;Acc:MGI:1914701]
0.698072	0.210321	2.07991	0.0476245	0.993176	-4.52326	WTHG_WTLG_7mo	1.32217	Up	ENSMUSG00000049643	2310022A10Rik	RIKEN cDNA 2310022A10 gene [Source:MGI Symbol;Acc:MGI:1913617]
-0.571823	11.5694	-2.42316	0.0227206	0.993176	-4.28661	WTHG_WTLG_7mo	1.64358		ENSMUSG00000059908	Mug1	murinoglobulin 1 [Source:MGI Symbol;Acc:MGI:99837]
0.683448	1.74896	2.27786	0.0312745	0.993176	-4.41869	WTHG_WTLG_7mo	1.50481	Up	ENSMUSG00000051786	Tubgcp6	tubulin, gamma complex associated protein 6 [Source:MGI Symbol;Acc:MGI:2146071]
0.682735	1.59997	2.23284	0.0344668	0.993176	-4.42339	WTHG_WTLG_7mo	1.4626	Up	ENSMUSG00000042492	Tbc1d10b	TBC1 domain family, member 10b [Source:MGI Symbol;Acc:MGI:1915699]
-0.38489	5.75183	-2.41626	0.0230722	0.993176	-4.13744	WTHG_WTLG_7mo	1.63691		ENSMUSG00000073424	Cyp4f15	cytochrome P450, family 4, subfamily f, polypeptide 15 [Source:MGI Symbol;Acc:MGI:2146921]
0.460395	5.2056	2.41543	0.0231153	0.993176	-4.13569	WTHG_WTLG_7mo	1.6361		ENSMUSG00000025151	Maged1	MAGE family member D1 [Source:MGI Symbol;Acc:MGI:1930187]
0.678891	4.49576	3.00541	0.00584271	0.993176	-3.94037	WTHG_WTLG_7mo	2.23339	Up	ENSMUSG00000030556	Lrrc28	leucine rich repeat containing 28 [Source:MGI Symbol;Acc:MGI:1915689]
-0.46292	4.49022	-2.41429	0.0231738	0.993176	-4.16434	WTHG_WTLG_7mo	1.635		ENSMUSG00000059474	Mbtd1	mbt domain containing 1 [Source:MGI Symbol;Acc:MGI:2143977]
0.665371	2.86381	2.09698	0.0459615	0.993176	-4.35019	WTHG_WTLG_7mo	1.33761	Up	ENSMUSG00000001229	Dpp9	dipeptidylpeptidase 9 [Source:MGI Symbol;Acc:MGI:2443967]
0.663071	3.19717	3.18219	0.00379132	0.993176	-4.0202	WTHG_WTLG_7mo	2.42121	Up	ENSMUSG00000041037	Irgq	immunity-related GTPase family, Q [Source:MGI Symbol;Acc:MGI:2667176]
0.653446	2.4885	2.27903	0.0311952	0.993176	-4.3597	WTHG_WTLG_7mo	1.50591	Up	ENSMUSG00000024622	Hmgxb3	HMG box domain containing 3 [Source:MGI Symbol;Acc:MGI:2441817]
0.540964	0.939495	2.40403	0.0237087	0.993176	-4.44322	WTHG_WTLG_7mo	1.62509		ENSMUSG00000044847	Lsm11	U7 snRNP-specific Sm-like protein LSM11 [Source:MGI Symbol;Acc:MGI:1919540]
0.520763	1.44527	2.39761	0.024049	0.993176	-4.42879	WTHG_WTLG_7mo	1.6189		ENSMUSG00000035266	Helq	helicase, POLQ-like [Source:MGI Symbol;Acc:MGI:2176740]
-0.354628	5.2642	-2.39716	0.0240726	0.993176	-4.14926	WTHG_WTLG_7mo	1.61848		ENSMUSG00000003161	Sri	sorcin [Source:MGI Symbol;Acc:MGI:98419]
-0.432236	4.29705	-2.3955	0.0241615	0.993176	-4.18531	WTHG_WTLG_7mo	1.61688		ENSMUSG00000020385	Clk4	CDC like kinase 4 [Source:MGI Symbol;Acc:MGI:1098551]
0.469771	3.02179	2.39521	0.0241769	0.993176	-4.27128	WTHG_WTLG_7mo	1.6166		ENSMUSG00000027498	Cstf1	cleavage stimulation factor, 3' pre-RNA, subunit 1 [Source:MGI Symbol;Acc:MGI:1914587]
0.645778	4.94789	2.52269	0.0181645	0.993176	-4.10988	WTHG_WTLG_7mo	1.74078	Up	ENSMUSG00000025278	Flnb	filamin, beta [Source:MGI Symbol;Acc:MGI:2446089]
0.642607	0.356774	2.39158	0.0243723	0.993176	-4.48757	WTHG_WTLG_7mo	1.6131	Up	ENSMUSG00000045690	Wdr89	WD repeat domain 89 [Source:MGI Symbol;Acc:MGI:1919588]
-0.255731	4.61166	-2.38275	0.0248536	0.993176	-4.17183	WTHG_WTLG_7mo	1.60461		ENSMUSG00000026740	Dnajc1	DnaJ heat shock protein family (Hsp40) member C1 [Source:MGI Symbol;Acc:MGI:103268]
0.637699	2.56721	2.18733	0.0379911	0.993176	-4.36297	WTHG_WTLG_7mo	1.42032	Up	ENSMUSG00000022394	L3mbtl2	L3MBTL2 polycomb repressive complex 1 subunit [Source:MGI Symbol;Acc:MGI:2443584]
-0.426567	4.24778	-2.38112	0.0249438	0.993176	-4.19918	WTHG_WTLG_7mo	1.60304		ENSMUSG00000050310	Rictor	RPTOR independent companion of MTOR, complex 2 [Source:MGI Symbol;Acc:MGI:1926007]
0.560436	1.47366	2.37787	0.0251234	0.993176	-4.41295	WTHG_WTLG_7mo	1.59992		ENSMUSG00000029111	Nelfa	negative elongation factor complex member A, Whsc2 [Source:MGI Symbol;Acc:MGI:1346098]
0.41447	2.75358	2.37492	0.025288	0.993176	-4.29579	WTHG_WTLG_7mo	1.59709		ENSMUSG00000028974	Dffa	DNA fragmentation factor, alpha subunit [Source:MGI Symbol;Acc:MGI:1196227]
0.511864	5.99076	2.3703	0.025547	0.993176	-4.15789	WTHG_WTLG_7mo	1.59266		ENSMUSG00000048578	Mlec	malectin [Source:MGI Symbol;Acc:MGI:1924015]
-0.378203	7.44769	-2.36518	0.0258373	0.993176	-4.18922	WTHG_WTLG_7mo	1.58775		ENSMUSG00000005534	Insr	insulin receptor [Source:MGI Symbol;Acc:MGI:96575]
0.636088	3.30118	2.70316	0.0119933	0.993176	-4.14529	WTHG_WTLG_7mo	1.92106	Up	ENSMUSG00000027933	Ints3	integrator complex subunit 3 [Source:MGI Symbol;Acc:MGI:2140050]
0.455129	3.7431	2.3616	0.026042	0.993176	-4.22998	WTHG_WTLG_7mo	1.58433		ENSMUSG00000046562	Unc119b	unc-119 lipid binding chaperone B [Source:MGI Symbol;Acc:MGI:2147162]
0.633078	2.03997	2.44033	0.0218659	0.993176	-4.34419	WTHG_WTLG_7mo	1.66023	Up	ENSMUSG00000022571	Pycrl	pyrroline-5-carboxylate reductase-like [Source:MGI Symbol;Acc:MGI:1913444]
-0.519624	6.15925	-2.35574	0.0263807	0.993176	-4.16353	WTHG_WTLG_7mo	1.57871		ENSMUSG00000044408	Sptssa	serine palmitoyltransferase, small subunit A [Source:MGI Symbol;Acc:MGI:1913399]
0.629516	1.39052	2.48104	0.0199571	0.993176	-4.40565	WTHG_WTLG_7mo	1.6999	Up	ENSMUSG00000041263	Rusc1	RUN and SH3 domain containing 1 [Source:MGI Symbol;Acc:MGI:1919546]
0.34619	3.76834	2.35272	0.0265567	0.993176	-4.23423	WTHG_WTLG_7mo	1.57583		ENSMUSG00000009073	Nf2	neurofibromin 2 [Source:MGI Symbol;Acc:MGI:97307]
-0.503675	3.6112	-2.35085	0.0266658	0.993176	-4.24835	WTHG_WTLG_7mo	1.57405		ENSMUSG00000026500	Cox20	cytochrome c oxidase assembly protein 20 [Source:MGI Symbol;Acc:MGI:1913609]
0.627801	3.33489	2.14322	0.0417122	0.993176	-4.31629	WTHG_WTLG_7mo	1.37974	Up	ENSMUSG00000024927	Rela	v-rel reticuloendotheliosis viral oncogene homolog A (avian) [Source:MGI Symbol;Acc:MGI:103290]
0.622851	2.93123	3.15634	0.0040408	0.993176	-4.08742	WTHG_WTLG_7mo	2.39353	Up	ENSMUSG00000024350	Dnajc18	DnaJ heat shock protein family (Hsp40) member C18 [Source:MGI Symbol;Acc:MGI:1923844]
0.62193	3.31777	2.45502	0.0211589	0.993176	-4.21915	WTHG_WTLG_7mo	1.67451	Up	ENSMUSG00000071054	Safb	scaffold attachment factor B [Source:MGI Symbol;Acc:MGI:2146974]
0.62172	2.24576	3.01567	0.00569908	0.993176	-4.16599	WTHG_WTLG_7mo	2.2442	Up	ENSMUSG00000031072	LTO1	ABCE maturation factor [Source:MGI Symbol;Acc:MGI:1919534]
-0.556395	2.8758	-2.33936	0.0273479	0.993176	-4.31848	WTHG_WTLG_7mo	1.56308		ENSMUSG00000037808	Fam76b	family with sequence similarity 76, member B [Source:MGI Symbol;Acc:MGI:1920076]
-0.489811	2.72824	-2.33632	0.0275308	0.993176	-4.33321	WTHG_WTLG_7mo	1.56018		ENSMUSG00000074733	Zfp950	zinc finger protein 950 [Source:MGI Symbol;Acc:MGI:2652824]
0.617603	1.06223	2.34306	0.0271261	0.993176	-4.43919	WTHG_WTLG_7mo	1.56661	Up	ENSMUSG00000085882	2610507I01Rik	RIKEN cDNA 2610507I01 gene [Source:MGI Symbol;Acc:MGI:1919453]
0.490695	3.02128	2.33301	0.0277309	0.993176	-4.29782	WTHG_WTLG_7mo	1.55704		ENSMUSG00000039414	Heatr5b	HEAT repeat containing 5B [Source:MGI Symbol;Acc:MGI:2444098]
0.615268	1.74141	2.81906	0.00913274	0.993176	-4.30342	WTHG_WTLG_7mo	2.0394	Up	ENSMUSG00000042992	Borcs5	BLOC-1 related complex subunit 5 [Source:MGI Symbol;Acc:MGI:1915024]
0.609047	2.66347	2.15215	0.0409334	0.993176	-4.39592	WTHG_WTLG_7mo	1.38792	Up	ENSMUSG00000022856	Tmem41a	transmembrane protein 41a [Source:MGI Symbol;Acc:MGI:1913914]
-0.408443	7.60372	-2.32886	0.0279844	0.993176	-4.20522	WTHG_WTLG_7mo	1.55308		ENSMUSG00000031445	Proz	protein Z, vitamin K-dependent plasma glycoprotein [Source:MGI Symbol;Acc:MGI:1860488]
0.606458	1.36554	2.06992	0.0486229	0.993176	-4.47558	WTHG_WTLG_7mo	1.31316	Up	ENSMUSG00000038406	Scaf1	SR-related CTD-associated factor 1 [Source:MGI Symbol;Acc:MGI:2141980]
-0.46887	10.7754	-2.32844	0.0280101	0.993176	-4.29362	WTHG_WTLG_7mo	1.55269		ENSMUSG00000020051	Pah	phenylalanine hydroxylase [Source:MGI Symbol;Acc:MGI:97473]
0.596519	3.08715	2.19878	0.0370745	0.993176	-4.32002	WTHG_WTLG_7mo	1.43092	Up	ENSMUSG00000010936	Vac14	Vac14 homolog (S. cerevisiae) [Source:MGI Symbol;Acc:MGI:2157980]
0.594999	2.10978	2.32845	0.0280098	0.993176	-4.38016	WTHG_WTLG_7mo	1.55269	Up	ENSMUSG00000021275	Tecpr2	tectonin beta-propeller repeat containing 2 [Source:MGI Symbol;Acc:MGI:2144865]
0.404342	2.73182	2.32341	0.0283202	0.993176	-4.32709	WTHG_WTLG_7mo	1.5479		ENSMUSG00000030766	Arhgap17	Rho GTPase activating protein 17 [Source:MGI Symbol;Acc:MGI:1917747]
0.59479	1.25879	2.31431	0.0288896	0.993176	-4.45479	WTHG_WTLG_7mo	1.53926	Up	ENSMUSG00000028318	Polr1e	polymerase (RNA) I polypeptide E [Source:MGI Symbol;Acc:MGI:1929022]
-0.447037	3.93136	-2.31762	0.028681	0.993176	-4.23391	WTHG_WTLG_7mo	1.54241		ENSMUSG00000028218	Cibar1	CBY1 interacting BAR domain containing 1 [Source:MGI Symbol;Acc:MGI:1915349]
0.593901	2.88452	2.28309	0.0309219	0.993176	-4.3117	WTHG_WTLG_7mo	1.50973	Up	ENSMUSG00000042426	Dhx29	DEAH (Asp-Glu-Ala-His) box polypeptide 29 [Source:MGI Symbol;Acc:MGI:2145374]
0.352485	2.77546	2.3116	0.0290612	0.993176	-4.33013	WTHG_WTLG_7mo	1.53669		ENSMUSG00000026803	Ttf1	transcription termination factor, RNA polymerase I [Source:MGI Symbol;Acc:MGI:105044]
0.508556	2.74114	2.30633	0.0293972	0.993176	-4.33177	WTHG_WTLG_7mo	1.53169		ENSMUSG00000008435	Rdh13	retinol dehydrogenase 13 (all-trans and 9-cis) [Source:MGI Symbol;Acc:MGI:1918732]
0.589867	3.90542	2.18759	0.03797	0.993176	-4.27728	WTHG_WTLG_7mo	1.42056	Up	ENSMUSG00000032777	Gtf3c1	general transcription factor III C 1 [Source:MGI Symbol;Acc:MGI:107887]
0.263706	5.1021	2.29829	0.0299165	0.993176	-4.18527	WTHG_WTLG_7mo	1.52409		ENSMUSG00000002957	Ap2a2	adaptor-related protein complex 2, alpha 2 subunit [Source:MGI Symbol;Acc:MGI:101920]
-0.459644	7.32145	-2.29633	0.0300447	0.993176	-4.21019	WTHG_WTLG_7mo	1.52223		ENSMUSG00000022353	Mtss1	MTSS I-BAR domain containing 1 [Source:MGI Symbol;Acc:MGI:2384818]
-0.53931	4.40961	-2.29459	0.0301584	0.993176	-4.21563	WTHG_WTLG_7mo	1.52059		ENSMUSG00000024317	Rnf138	ring finger protein 138 [Source:MGI Symbol;Acc:MGI:1929211]
0.584476	2.48549	2.33238	0.0277696	0.993176	-4.33369	WTHG_WTLG_7mo	1.55643		ENSMUSG00000029730	Mcm7	minichromosome maintenance complex component 7 [Source:MGI Symbol;Acc:MGI:1298398]
-0.583514	2.1457	-2.28824	0.0305781	0.993176	-4.39349	WTHG_WTLG_7mo	1.51459		ENSMUSG00000020364	Zfp354a	zinc finger protein 354A [Source:MGI Symbol;Acc:MGI:103172]
-0.584457	8.78539	-2.13078	0.0428192	0.993176	-4.31862	WTHG_WTLG_7mo	1.36836		ENSMUSG00000062624	Cyp2c67	cytochrome P450, family 2, subfamily c, polypeptide 67 [Source:MGI Symbol;Acc:MGI:3612288]
-0.290023	8.29954	-2.28754	0.0306247	0.993176	-4.24517	WTHG_WTLG_7mo	1.51393		ENSMUSG00000004980	Hnrnpa2b1	heterogeneous nuclear ribonucleoprotein A2/B1 [Source:MGI Symbol;Acc:MGI:104819]
-0.463746	5.74264	-2.28385	0.0308709	0.993176	-4.19119	WTHG_WTLG_7mo	1.51045		ENSMUSG00000050912	Tmem123	transmembrane protein 123 [Source:MGI Symbol;Acc:MGI:1919179]
-0.587561	6.8322	-2.41482	0.0231462	0.993176	-4.16138	WTHG_WTLG_7mo	1.63552	Down	ENSMUSG00000015890	Amdhd1	amidohydrolase domain containing 1 [Source:MGI Symbol;Acc:MGI:1919011]
-0.591597	1.21336	-2.60985	0.0148863	0.993176	-4.42737	WTHG_WTLG_7mo	1.82721	Down	ENSMUSG00000018347	Zkscan6	zinc finger with KRAB and SCAN domains 6 [Source:MGI Symbol;Acc:MGI:1289293]
0.400484	5.54028	2.28236	0.030971	0.993176	-4.19003	WTHG_WTLG_7mo	1.50904		ENSMUSG00000024735	Prpf19	pre-mRNA processing factor 19 [Source:MGI Symbol;Acc:MGI:106247]
-0.594691	4.5245	-2.95104	0.00666292	0.993176	-3.96144	WTHG_WTLG_7mo	2.17634	Down	ENSMUSG00000020034	Tcp11l2	t-complex 11 (mouse) like 2 [Source:MGI Symbol;Acc:MGI:2444679]
-0.599336	6.61503	-2.28314	0.0309184	0.993176	-4.20077	WTHG_WTLG_7mo	1.50978	Down	ENSMUSG00000037826	Ppm1k	protein phosphatase 1K (PP2C domain containing) [Source:MGI Symbol;Acc:MGI:2442111]
0.534468	1.52807	2.28043	0.0311008	0.993176	-4.41989	WTHG_WTLG_7mo	1.50723		ENSMUSG00000055305	Zfp93	zinc finger protein 93 [Source:MGI Symbol;Acc:MGI:107611]
-0.601731	3.70404	-2.13382	0.0425464	0.993176	-4.30525	WTHG_WTLG_7mo	1.37114	Down	ENSMUSG00000041044	Lrit1	leucine-rich repeat, immunoglobulin-like and transmembrane domains 1 [Source:MGI Symbol;Acc:MGI:2385320]
-0.608847	2.13008	-2.25827	0.0326294	0.993176	-4.39415	WTHG_WTLG_7mo	1.48639	Down	ENSMUSG00000050549	Fam241a	family with sequence similarity 241, member A [Source:MGI Symbol;Acc:MGI:1917867]
-0.6091	6.75522	-2.71836	0.011575	0.993176	-4.04308	WTHG_WTLG_7mo	1.93648	Down	ENSMUSG00000057228	Aadat	aminoadipate aminotransferase [Source:MGI Symbol;Acc:MGI:1345167]
-0.612886	13.3796	-2.49467	0.0193534	0.993176	-4.31768	WTHG_WTLG_7mo	1.71324	Down	ENSMUSG00000064358	mt-Co3	mitochondrially encoded cytochrome c oxidase III [Source:MGI Symbol;Acc:MGI:102502]
-0.565598	3.38554	-2.27649	0.0313675	0.993176	-4.30674	WTHG_WTLG_7mo	1.50352		ENSMUSG00000044098	Rsbn1	rosbin, round spermatid basic protein 1 [Source:MGI Symbol;Acc:MGI:2444993]
-0.617745	5.67528	-2.19429	0.0374319	0.993176	-4.23372	WTHG_WTLG_7mo	1.42676	Down	ENSMUSG00000031167	Rbm3	RNA binding motif (RNP1, RRM) protein 3 [Source:MGI Symbol;Acc:MGI:1099460]
-0.620009	2.95164	-2.95248	0.00663974	0.993176	-4.12292	WTHG_WTLG_7mo	2.17785	Down	ENSMUSG00000032267	Usp28	ubiquitin specific peptidase 28 [Source:MGI Symbol;Acc:MGI:2442293]
-0.438596	5.76324	-2.27379	0.0315521	0.993176	-4.19492	WTHG_WTLG_7mo	1.50097		ENSMUSG00000049517	Rps23	ribosomal protein S23 [Source:MGI Symbol;Acc:MGI:1913725]
-0.631383	4.2336	-2.2736	0.0315649	0.993176	-4.25651	WTHG_WTLG_7mo	1.5008	Down	ENSMUSG00000025780	Itih5	inter-alpha (globulin) inhibitor H5 [Source:MGI Symbol;Acc:MGI:1925751]
-0.634898	2.61192	-2.28139	0.0310362	0.993176	-4.38206	WTHG_WTLG_7mo	1.50813	Down	ENSMUSG00000038607	Gng10	guanine nucleotide binding protein (G protein), gamma 10 [Source:MGI Symbol;Acc:MGI:1336169]
-0.3225	7.14986	-2.27261	0.0316324	0.993176	-4.21808	WTHG_WTLG_7mo	1.49987		ENSMUSG00000022887	Masp1	mannan-binding lectin serine peptidase 1 [Source:MGI Symbol;Acc:MGI:88492]
0.348192	2.80795	2.27232	0.0316523	0.993176	-4.31868	WTHG_WTLG_7mo	1.49959		ENSMUSG00000031077	Fadd	Fas (TNFRSF6)-associated via death domain [Source:MGI Symbol;Acc:MGI:109324]
-0.313051	5.38511	-2.26361	0.0322549	0.993176	-4.20087	WTHG_WTLG_7mo	1.4914		ENSMUSG00000030002	Dusp11	dual specificity phosphatase 11 (RNA/RNP complex 1-interacting) [Source:MGI Symbol;Acc:MGI:1919352]
0.465888	3.97233	2.26186	0.0323771	0.993176	-4.2551	WTHG_WTLG_7mo	1.48976		ENSMUSG00000039662	Icmt	isoprenylcysteine carboxyl methyltransferase [Source:MGI Symbol;Acc:MGI:1888594]
-0.64119	0.188491	-2.2359	0.0342407	0.993176	-4.51909	WTHG_WTLG_7mo	1.46546	Down	ENSMUSG00000022833	Ccdc14	coiled-coil domain containing 14 [Source:MGI Symbol;Acc:MGI:2443448]
-0.644386	2.18121	-2.20071	0.0369223	0.993176	-4.40741	WTHG_WTLG_7mo	1.43271	Down	ENSMUSG00000050332	Amer1	APC membrane recruitment 1 [Source:MGI Symbol;Acc:MGI:1919595]
-0.646123	0.963445	-2.45688	0.0210704	0.993176	-4.47409	WTHG_WTLG_7mo	1.67633	Down	ENSMUSG00000086370	Ftx	Ftx transcript, Xist regulator (non-protein coding) [Source:MGI Symbol;Acc:MGI:1926128]
0.555464	3.11692	2.25471	0.0328809	0.993176	-4.31471	WTHG_WTLG_7mo	1.48306		ENSMUSG00000058301	Upf1	UPF1 regulator of nonsense transcripts homolog (yeast) [Source:MGI Symbol;Acc:MGI:107995]
-0.670272	10.3189	-2.56186	0.0166159	0.993176	-4.20867	WTHG_WTLG_7mo	1.77948	Down	ENSMUSG00000021876	Rnase4	ribonuclease, RNase A family 4 [Source:MGI Symbol;Acc:MGI:1926217]
-0.411922	3.5038	-2.25302	0.033001	0.993176	-4.28928	WTHG_WTLG_7mo	1.48147		ENSMUSG00000031365	Zfp275	zinc finger protein 275 [Source:MGI Symbol;Acc:MGI:1350985]
0.259729	5.7467	2.24534	0.0335523	0.993176	-4.20569	WTHG_WTLG_7mo	1.47428		ENSMUSG00000026880	Stom	stomatin [Source:MGI Symbol;Acc:MGI:95403]
0.268282	3.7482	2.24487	0.0335862	0.993176	-4.25834	WTHG_WTLG_7mo	1.47384		ENSMUSG00000026932	Nacc2	nucleus accumbens associated 2, BEN and BTB (POZ) domain containing [Source:MGI Symbol;Acc:MGI:1915241]
-0.468549	4.59654	-2.24437	0.0336225	0.993176	-4.22382	WTHG_WTLG_7mo	1.47337		ENSMUSG00000001911	Nfix	nuclear factor I/X [Source:MGI Symbol;Acc:MGI:97311]
-0.371016	8.88572	-2.24123	0.0338505	0.993176	-4.28045	WTHG_WTLG_7mo	1.47044		ENSMUSG00000060407	Cyp2a12	cytochrome P450, family 2, subfamily a, polypeptide 12 [Source:MGI Symbol;Acc:MGI:105055]
-0.672037	1.89193	-3.04423	0.00531695	0.993176	-4.27823	WTHG_WTLG_7mo	2.27434	Down	ENSMUSG00000044950	Pwwp2a	PWWP domain containing 2A [Source:MGI Symbol;Acc:MGI:1918052]
0.243384	3.71489	2.23649	0.0341973	0.993176	-4.26419	WTHG_WTLG_7mo	1.46601		ENSMUSG00000020375	Rufy1	RUN and FYVE domain containing 1 [Source:MGI Symbol;Acc:MGI:2429762]
0.330874	4.50657	2.23646	0.0341995	0.993176	-4.22401	WTHG_WTLG_7mo	1.46598		ENSMUSG00000036580	Spg20	spastic paraplegia 20, spartin (Troyer syndrome) homolog (human) [Source:MGI Symbol;Acc:MGI:2139806]
-0.674797	2.50608	-2.55646	0.0168222	0.993176	-4.31397	WTHG_WTLG_7mo	1.77412	Down	ENSMUSG00000054894	Dmac2l	distal membrane arm assembly complex 2 like [Source:MGI Symbol;Acc:MGI:1915305]
0.517345	1.93039	2.23571	0.034255	0.993176	-4.40888	WTHG_WTLG_7mo	1.46528		ENSMUSG00000030802	Bckdk	branched chain ketoacid dehydrogenase kinase [Source:MGI Symbol;Acc:MGI:1276121]
-0.690553	0.698247	-2.1633	0.0399789	0.993176	-4.50455	WTHG_WTLG_7mo	1.39817	Down	ENSMUSG00000094747	Olfr1307	olfactory receptor 1307 [Source:MGI Symbol;Acc:MGI:3031141]
-0.481666	6.70991	-2.23375	0.0344	0.993176	-4.22732	WTHG_WTLG_7mo	1.46344		ENSMUSG00000037797	Adh4	alcohol dehydrogenase 4 (class II), pi polypeptide [Source:MGI Symbol;Acc:MGI:1349472]
-0.692833	7.44481	-2.13308	0.0426125	0.993176	-4.28739	WTHG_WTLG_7mo	1.37046	Down	ENSMUSG00000054263	Lifr	LIF receptor alpha [Source:MGI Symbol;Acc:MGI:96788]
0.470691	3.58973	2.22926	0.034733	0.993176	-4.27624	WTHG_WTLG_7mo	1.45926		ENSMUSG00000015711	Prune1	prune exopolyphosphatase [Source:MGI Symbol;Acc:MGI:1925152]
-0.699857	3.63669	-2.15675	0.0405372	0.993176	-4.30604	WTHG_WTLG_7mo	1.39215	Down	ENSMUSG00000085148	Mir22hg	Mir22 host gene (non-protein coding) [Source:MGI Symbol;Acc:MGI:1914348]
-0.711037	0.935149	-2.16805	0.0395792	0.993176	-4.4768	WTHG_WTLG_7mo	1.40253	Down	ENSMUSG00000113831	Gm49602	predicted gene, 49602 [Source:MGI Symbol;Acc:MGI:6215013]
0.559321	1.96677	2.21592	0.0357411	0.993176	-4.41446	WTHG_WTLG_7mo	1.44683		ENSMUSG00000024219	Anks1	ankyrin repeat and SAM domain containing 1 [Source:MGI Symbol;Acc:MGI:2446180]
-0.714348	1.12145	-2.11008	0.0447197	0.993176	-4.49549	WTHG_WTLG_7mo	1.3495	Down	ENSMUSG00000024544	Ldlrad4	low density lipoprotein receptor class A domain containing 4 [Source:MGI Symbol;Acc:MGI:1277150]
-0.347449	4.25195	-2.2046	0.0366166	0.993176	-4.25474	WTHG_WTLG_7mo	1.43632		ENSMUSG00000021241	Isca2	iron-sulfur cluster assembly 2 [Source:MGI Symbol;Acc:MGI:1921566]
-0.486701	6.77928	-2.20253	0.0367792	0.993176	-4.23715	WTHG_WTLG_7mo	1.4344		ENSMUSG00000056148	Rdh9	retinol dehydrogenase 9 [Source:MGI Symbol;Acc:MGI:2143528]
-0.464346	4.4021	-2.20246	0.0367847	0.993176	-4.23986	WTHG_WTLG_7mo	1.43433		ENSMUSG00000018995	Nars2	asparaginyl-tRNA synthetase 2 (mitochondrial)(putative) [Source:MGI Symbol;Acc:MGI:2142075]
-0.555068	0.311881	-2.20197	0.0368231	0.993176	-4.52331	WTHG_WTLG_7mo	1.43388		ENSMUSG00000030486	Zfp108	zinc finger protein 108 [Source:MGI Symbol;Acc:MGI:1891198]
-0.722927	6.55378	-2.757	0.010573	0.993176	-4.01673	WTHG_WTLG_7mo	1.9758	Down	ENSMUSG00000041261	Car8	carbonic anhydrase 8 [Source:MGI Symbol;Acc:MGI:88253]
-0.731195	3.85037	-2.57187	0.0162404	0.993176	-4.13556	WTHG_WTLG_7mo	1.7894	Down	ENSMUSG00000035864	Syt1	synaptotagmin I [Source:MGI Symbol;Acc:MGI:99667]
0.384466	4.23873	2.19943	0.0370235	0.993176	-4.2495	WTHG_WTLG_7mo	1.43152		ENSMUSG00000039768	Dnajc11	DnaJ heat shock protein family (Hsp40) member C11 [Source:MGI Symbol;Acc:MGI:2443386]
0.270153	4.8792	2.19919	0.0370422	0.993176	-4.22953	WTHG_WTLG_7mo	1.4313		ENSMUSG00000017615	Tnfaip1	tumor necrosis factor, alpha-induced protein 1 (endothelial) [Source:MGI Symbol;Acc:MGI:104961]
-0.738928	1.97582	-2.06146	0.0494824	0.993176	-4.45818	WTHG_WTLG_7mo	1.30555	Down	ENSMUSG00000025933	Tmem14a	transmembrane protein 14A [Source:MGI Symbol;Acc:MGI:1922962]
-0.752278	5.25309	-2.15877	0.0403645	0.993176	-4.24462	WTHG_WTLG_7mo	1.394	Down	ENSMUSG00000063730	Hsd3b2	hydroxy-delta-5-steroid dehydrogenase, 3 beta- and steroid delta-isomerase 2 [Source:MGI Symbol;Acc:MGI:96234]
-0.357132	3.38954	-2.1955	0.0373353	0.993176	-4.32338	WTHG_WTLG_7mo	1.42788		ENSMUSG00000026000	Lancl1	LanC (bacterial lantibiotic synthetase component C)-like 1 [Source:MGI Symbol;Acc:MGI:1336997]
-0.775379	7.31421	-2.25306	0.0329983	0.993176	-4.24051	WTHG_WTLG_7mo	1.48151	Down	ENSMUSG00000032310	Cyp1a2	cytochrome P450, family 1, subfamily a, polypeptide 2 [Source:MGI Symbol;Acc:MGI:88589]
-0.776767	1.61958	-2.40414	0.0237028	0.993176	-4.39958	WTHG_WTLG_7mo	1.6252	Down	ENSMUSG00000086141	9030622O22Rik	RIKEN cDNA 9030622O22 gene [Source:MGI Symbol;Acc:MGI:1918820]
0.418783	1.68059	2.18962	0.0378056	0.993176	-4.43912	WTHG_WTLG_7mo	1.42244		ENSMUSG00000087385	Frg2f1	FSHD region gene 2 family member 1 [Source:MGI Symbol;Acc:MGI:3035485]
-0.778049	0.923144	-2.65848	0.0133056	0.993176	-4.46443	WTHG_WTLG_7mo	1.87597	Down	ENSMUSG00000058881	Zfp516	zinc finger protein 516 [Source:MGI Symbol;Acc:MGI:2443957]
-0.780447	10.3782	-2.31914	0.0285862	0.993176	-4.30389	WTHG_WTLG_7mo	1.54384	Down	ENSMUSG00000064354	mt-Co2	mitochondrially encoded cytochrome c oxidase II [Source:MGI Symbol;Acc:MGI:102503]
-0.785376	5.70356	-2.74006	0.0110018	0.993176	-4.01022	WTHG_WTLG_7mo	1.95854	Down	ENSMUSG00000025815	Dhtkd1	dehydrogenase E1 and transketolase domain containing 1 [Source:MGI Symbol;Acc:MGI:2445096]
-0.377913	6.4567	-2.18675	0.0380373	0.993176	-4.23779	WTHG_WTLG_7mo	1.41979		ENSMUSG00000030972	Acsm5	acyl-CoA synthetase medium-chain family member 5 [Source:MGI Symbol;Acc:MGI:2444086]
-0.787615	4.76282	-2.15893	0.040351	0.993176	-4.26063	WTHG_WTLG_7mo	1.39415	Down	ENSMUSG00000003038	Hmgn2	high mobility group nucleosomal binding domain 2 [Source:MGI Symbol;Acc:MGI:96136]
0.39367	3.77451	2.18109	0.038498	0.993176	-4.30103	WTHG_WTLG_7mo	1.41456		ENSMUSG00000029192	Tbc1d14	TBC1 domain family, member 14 [Source:MGI Symbol;Acc:MGI:1098708]
-0.795584	0.564638	-2.1804	0.0385546	0.993176	-4.53436	WTHG_WTLG_7mo	1.41392	Down	ENSMUSG00000044348	Slc25a53	solute carrier family 25, member 53 [Source:MGI Symbol;Acc:MGI:1914312]
-0.796136	1.57169	-2.4195	0.0229065	0.993176	-4.41987	WTHG_WTLG_7mo	1.64004	Down	ENSMUSG00000091509	Gm17066	predicted gene 17066 [Source:MGI Symbol;Acc:MGI:4937893]
-0.486722	5.39997	-2.17905	0.0386655	0.993176	-4.23625	WTHG_WTLG_7mo	1.41268		ENSMUSG00000025612	Bach1	BTB and CNC homology 1, basic leucine zipper transcription factor 1 [Source:MGI Symbol;Acc:MGI:894680]
0.487189	4.3114	2.17871	0.0386939	0.993176	-4.25236	WTHG_WTLG_7mo	1.41236		ENSMUSG00000032212	Sltm	SAFB-like, transcription modulator [Source:MGI Symbol;Acc:MGI:1913910]
-0.435432	2.92114	-2.17772	0.0387751	0.993176	-4.38519	WTHG_WTLG_7mo	1.41145		ENSMUSG00000037007	Zfp113	zinc finger protein 113 [Source:MGI Symbol;Acc:MGI:1929116]
0.448275	1.89701	2.1755	0.0389585	0.993176	-4.41259	WTHG_WTLG_7mo	1.4094		ENSMUSG00000018322	Tomm34	translocase of outer mitochondrial membrane 34 [Source:MGI Symbol;Acc:MGI:1914395]
0.441335	4.41887	2.17228	0.0392254	0.993176	-4.25212	WTHG_WTLG_7mo	1.40643		ENSMUSG00000068267	Cenpb	centromere protein B [Source:MGI Symbol;Acc:MGI:88376]
-0.480211	6.29392	-2.17211	0.0392399	0.993176	-4.2436	WTHG_WTLG_7mo	1.40627		ENSMUSG00000021539	Lect2	leukocyte cell-derived chemotaxin 2 [Source:MGI Symbol;Acc:MGI:1278342]
0.278308	3.60383	2.17133	0.0393046	0.993176	-4.28419	WTHG_WTLG_7mo	1.40556		ENSMUSG00000089682	Bcl2l2	BCL2-like 2 [Source:MGI Symbol;Acc:MGI:108052]
0.491799	2.54224	2.16924	0.0394793	0.993176	-4.38197	WTHG_WTLG_7mo	1.40363		ENSMUSG00000106847	Peg13	paternally expressed 13 [Source:MGI Symbol;Acc:MGI:2663476]
-0.811715	0.459348	-2.29048	0.0304294	0.993176	-4.50001	WTHG_WTLG_7mo	1.51671	Down	ENSMUSG00000030583	Sipa1l3	signal-induced proliferation-associated 1 like 3 [Source:MGI Symbol;Acc:MGI:1921456]
-0.814224	2.61231	-3.31134	0.00275127	0.993176	-4.11032	WTHG_WTLG_7mo	2.56047	Down	ENSMUSG00000039989	Cbx4	chromobox 4 [Source:MGI Symbol;Acc:MGI:1195985]
-0.30538	5.28207	-2.16572	0.0397751	0.993176	-4.2385	WTHG_WTLG_7mo	1.40039		ENSMUSG00000028423	Nfx1	nuclear transcription factor, X-box binding 1 [Source:MGI Symbol;Acc:MGI:1921414]
-0.82343	2.43729	-2.72571	0.011378	0.993176	-4.27512	WTHG_WTLG_7mo	1.94394	Down	ENSMUSG00000045193	Cirbp	cold inducible RNA binding protein [Source:MGI Symbol;Acc:MGI:893588]
0.516203	1.27411	2.16401	0.0399192	0.993176	-4.45538	WTHG_WTLG_7mo	1.39882		ENSMUSG00000024142	Mlst8	MTOR associated protein, LST8 homolog (S. cerevisiae) [Source:MGI Symbol;Acc:MGI:1929514]
-0.828149	-0.43838	-2.34856	0.0268007	0.993176	-4.51857	WTHG_WTLG_7mo	1.57185	Down	ENSMUSG00000097482	Gm17634	predicted gene, 17634 [Source:MGI Symbol;Acc:MGI:4937268]
0.414726	2.46615	2.16303	0.0400021	0.993176	-4.37049	WTHG_WTLG_7mo	1.39792		ENSMUSG00000037553	Zdhhc18	zinc finger, DHHC domain containing 18 [Source:MGI Symbol;Acc:MGI:3527792]
-0.83418	2.94189	-2.43728	0.0220157	0.993176	-4.33737	WTHG_WTLG_7mo	1.65727	Down	ENSMUSG00000022911	Arl13b	ADP-ribosylation factor-like 13B [Source:MGI Symbol;Acc:MGI:1915396]
-0.842229	7.91417	-2.27276	0.0316223	0.993176	-4.23412	WTHG_WTLG_7mo	1.50001	Down	ENSMUSG00000027346	Gpcpd1	glycerophosphocholine phosphodiesterase 1 [Source:MGI Symbol;Acc:MGI:104898]
0.361725	3.35656	2.1588	0.0403622	0.993176	-4.32381	WTHG_WTLG_7mo	1.39403		ENSMUSG00000025722	Wdr73	WD repeat domain 73 [Source:MGI Symbol;Acc:MGI:1919218]
-0.842533	9.43547	-2.22152	0.0353147	0.993176	-4.28643	WTHG_WTLG_7mo	1.45204	Down	ENSMUSG00000026839	Upp2	uridine phosphorylase 2 [Source:MGI Symbol;Acc:MGI:1923904]
-0.296318	9.15797	-2.15767	0.0404582	0.993176	-4.30594	WTHG_WTLG_7mo	1.39299		ENSMUSG00000022766	Serpind1	serine (or cysteine) peptidase inhibitor, clade D, member 1 [Source:MGI Symbol;Acc:MGI:96051]
0.35868	2.33616	2.15738	0.0404838	0.993176	-4.38952	WTHG_WTLG_7mo	1.39272		ENSMUSG00000037752	Xkr8	X-linked Kx blood group related 8 [Source:MGI Symbol;Acc:MGI:2685877]
-0.847595	1.47199	-2.55551	0.0168586	0.993176	-4.40846	WTHG_WTLG_7mo	1.77318	Down	ENSMUSG00000038541	Srd5a2	steroid 5 alpha-reductase 2 [Source:MGI Symbol;Acc:MGI:2150380]
-0.483028	1.92353	-2.15463	0.0407196	0.993176	-4.42628	WTHG_WTLG_7mo	1.3902		ENSMUSG00000025049	Taf5	TATA-box binding protein associated factor 5 [Source:MGI Symbol;Acc:MGI:2442144]
-0.854671	4.84172	-2.42122	0.0228188	0.993176	-4.14751	WTHG_WTLG_7mo	1.64171	Down	ENSMUSG00000026348	Acmsd	amino carboxymuconate semialdehyde decarboxylase [Source:MGI Symbol;Acc:MGI:2386323]
-0.456643	9.87275	-2.15072	0.0410573	0.993176	-4.32154	WTHG_WTLG_7mo	1.38661		ENSMUSG00000022877	Hrg	histidine-rich glycoprotein [Source:MGI Symbol;Acc:MGI:2146636]
-0.858865	3.43341	-2.66776	0.0130225	0.993176	-4.16484	WTHG_WTLG_7mo	1.88531	Down	ENSMUSG00000030004	Nat8	N-acetyltransferase 8 (GCN5-related) [Source:MGI Symbol;Acc:MGI:1915646]
-0.861665	9.10165	-2.10223	0.0454597	0.993176	-4.32418	WTHG_WTLG_7mo	1.34237	Down	ENSMUSG00000005547	Cyp2a5	cytochrome P450, family 2, subfamily a, polypeptide 5 [Source:MGI Symbol;Acc:MGI:88597]
-0.538033	5.34548	-2.1415	0.0418636	0.993176	-4.24955	WTHG_WTLG_7mo	1.37816		ENSMUSG00000070780	Rbm47	RNA binding motif protein 47 [Source:MGI Symbol;Acc:MGI:2384294]
-0.56352	7.64761	-2.13996	0.0419994	0.993176	-4.26775	WTHG_WTLG_7mo	1.37676		ENSMUSG00000040017	Saa4	serum amyloid A 4 [Source:MGI Symbol;Acc:MGI:98224]
-0.497907	1.75076	-2.13727	0.0422383	0.993176	-4.4471	WTHG_WTLG_7mo	1.37429		ENSMUSG00000024590	Lmnb1	lamin B1 [Source:MGI Symbol;Acc:MGI:96795]
-0.876133	0.451423	-2.09631	0.0460252	0.993176	-4.5377	WTHG_WTLG_7mo	1.337	Down	ENSMUSG00000048732	Klhl11	kelch-like 11 [Source:MGI Symbol;Acc:MGI:2388648]
-0.483616	4.33757	-2.13634	0.0423208	0.993176	-4.2858	WTHG_WTLG_7mo	1.37345		ENSMUSG00000028189	Ctbs	chitobiase [Source:MGI Symbol;Acc:MGI:1921495]
0.545238	2.65184	2.13485	0.0424541	0.993176	-4.36557	WTHG_WTLG_7mo	1.37208		ENSMUSG00000035198	Tubg1	tubulin, gamma 1 [Source:MGI Symbol;Acc:MGI:101834]
-0.883036	1.1023	-2.38211	0.0248893	0.993176	-4.48264	WTHG_WTLG_7mo	1.60399	Down	ENSMUSG00000112808	Gm4739	predicted gene 4739 [Source:MGI Symbol;Acc:MGI:3642984]
-0.896322	5.45345	-2.41233	0.0232749	0.993176	-4.14268	WTHG_WTLG_7mo	1.63311	Down	ENSMUSG00000029269	Sult1b1	sulfotransferase family 1B, member 1 [Source:MGI Symbol;Acc:MGI:2136282]
0.484191	2.47507	2.13209	0.0427012	0.993176	-4.37355	WTHG_WTLG_7mo	1.36956		ENSMUSG00000011096	Akt1s1	AKT1 substrate 1 (proline-rich) [Source:MGI Symbol;Acc:MGI:1914855]
-0.444627	1.50685	-2.13105	0.0427946	0.993176	-4.46771	WTHG_WTLG_7mo	1.36861		ENSMUSG00000027583	Zbtb46	zinc finger and BTB domain containing 46 [Source:MGI Symbol;Acc:MGI:1919397]
-0.905945	4.90003	-2.60739	0.0149707	0.993176	-4.1116	WTHG_WTLG_7mo	1.82476	Down	ENSMUSG00000032010	Usp2	ubiquitin specific peptidase 2 [Source:MGI Symbol;Acc:MGI:1858178]
-0.312241	3.82438	-2.13056	0.0428391	0.993176	-4.30732	WTHG_WTLG_7mo	1.36816		ENSMUSG00000022706	Mrpl40	mitochondrial ribosomal protein L40 [Source:MGI Symbol;Acc:MGI:1332635]
-0.909889	3.17134	-2.28796	0.0305962	0.993176	-4.31029	WTHG_WTLG_7mo	1.51433	Down	ENSMUSG00000096696	Zfp960	zinc finger protein 960 [Source:MGI Symbol;Acc:MGI:3052731]
-0.296463	6.2368	-2.12562	0.0432864	0.993176	-4.25661	WTHG_WTLG_7mo	1.36365		ENSMUSG00000033499	Larp4b	La ribonucleoprotein domain family, member 4B [Source:MGI Symbol;Acc:MGI:106330]
-0.320355	2.90977	-2.12248	0.0435727	0.993176	-4.36759	WTHG_WTLG_7mo	1.36079		ENSMUSG00000020956	Dtd2	D-tyrosyl-tRNA deacylase 2 [Source:MGI Symbol;Acc:MGI:1923485]
0.453614	1.62555	2.11837	0.0439497	0.993176	-4.45329	WTHG_WTLG_7mo	1.35704		ENSMUSG00000026816	Gtf3c5	general transcription factor IIIC, polypeptide 5 [Source:MGI Symbol;Acc:MGI:1917489]
0.322923	5.81793	2.11716	0.0440614	0.993176	-4.255	WTHG_WTLG_7mo	1.35594		ENSMUSG00000051391	Ywhag	tyrosine 3-monooxygenase/tryptophan 5-monooxygenase activation protein, gamma polypeptide [Source:MGI Symbol;Acc:MGI:108109]
-0.403531	2.46622	-2.1171	0.0440673	0.993176	-4.39098	WTHG_WTLG_7mo	1.35588		ENSMUSG00000063172	Hspb11	heat shock protein family B (small), member 11 [Source:MGI Symbol;Acc:MGI:1920188]
-0.913896	8.37093	-3.35681	0.00245547	0.993176	-3.85942	WTHG_WTLG_7mo	2.60987	Down	ENSMUSG00000028179	Cth	cystathionase (cystathionine gamma-lyase) [Source:MGI Symbol;Acc:MGI:1339968]
-0.434011	4.76496	-2.11615	0.0441547	0.993176	-4.26544	WTHG_WTLG_7mo	1.35502		ENSMUSG00000015305	Sash1	SAM and SH3 domain containing 1 [Source:MGI Symbol;Acc:MGI:1917347]
-0.915724	2.63466	-2.67451	0.0128201	0.993176	-4.29596	WTHG_WTLG_7mo	1.89211	Down	ENSMUSG00000069114	Zbtb10	zinc finger and BTB domain containing 10 [Source:MGI Symbol;Acc:MGI:2139883]
0.300162	3.77138	2.11215	0.0445259	0.993176	-4.30874	WTHG_WTLG_7mo	1.35139		ENSMUSG00000028902	Sf3a3	splicing factor 3a, subunit 3 [Source:MGI Symbol;Acc:MGI:1922312]
-0.91573	0.396174	-2.18896	0.037859	0.993176	-4.52844	WTHG_WTLG_7mo	1.42183	Down	ENSMUSG00000086447	Gm13522	predicted gene 13522 [Source:MGI Symbol;Acc:MGI:3651428]
0.386763	3.77733	2.11008	0.04472	0.993176	-4.31373	WTHG_WTLG_7mo	1.3495		ENSMUSG00000025209	Twnk	twinkle mtDNA helicase [Source:MGI Symbol;Acc:MGI:2137410]
-0.932413	2.04257	-2.57437	0.016148	0.993176	-4.2784	WTHG_WTLG_7mo	1.79188	Down	ENSMUSG00000033066	Gas7	growth arrest specific 7 [Source:MGI Symbol;Acc:MGI:1202388]
-0.942107	1.69862	-2.10573	0.0451288	0.993176	-4.44614	WTHG_WTLG_7mo	1.34555	Down	ENSMUSG00000082361	Btc	betacellulin, epidermal growth factor family member [Source:MGI Symbol;Acc:MGI:99439]
-0.970397	2.70329	-2.16764	0.0396136	0.993176	-4.40215	WTHG_WTLG_7mo	1.40216	Down	ENSMUSG00000026950	Neb	nebulin [Source:MGI Symbol;Acc:MGI:97292]
-0.973962	0.827898	-2.83761	0.00873962	0.993176	-4.44068	WTHG_WTLG_7mo	2.05851	Down	ENSMUSG00000028549	Itgb3bp	integrin beta 3 binding protein (beta3-endonexin) [Source:MGI Symbol;Acc:MGI:1914983]
-0.984383	1.95953	-2.19468	0.0374003	0.993176	-4.34891	WTHG_WTLG_7mo	1.42712	Down	ENSMUSG00000030256	Bhlhe41	basic helix-loop-helix family, member e41 [Source:MGI Symbol;Acc:MGI:1930704]
-0.404791	5.84716	-2.10417	0.045276	0.993176	-4.26136	WTHG_WTLG_7mo	1.34413		ENSMUSG00000048007	Timm8a1	translocase of inner mitochondrial membrane 8A1 [Source:MGI Symbol;Acc:MGI:1353433]
0.42853	3.36681	2.10308	0.0453794	0.993176	-4.32945	WTHG_WTLG_7mo	1.34314		ENSMUSG00000028703	Lrrc41	leucine rich repeat containing 41 [Source:MGI Symbol;Acc:MGI:2441984]
-0.56419	5.95201	-2.10272	0.045413	0.993176	-4.26383	WTHG_WTLG_7mo	1.34282		ENSMUSG00000032051	Fdx1	ferredoxin 1 [Source:MGI Symbol;Acc:MGI:103224]
0.54065	1.71904	2.10262	0.0454233	0.993176	-4.45692	WTHG_WTLG_7mo	1.34272		ENSMUSG00000004043	Stat5a	signal transducer and activator of transcription 5A [Source:MGI Symbol;Acc:MGI:103036]
-0.993834	1.86729	-2.45829	0.0210039	0.993176	-4.37627	WTHG_WTLG_7mo	1.6777	Down	ENSMUSG00000029771	Irf5	interferon regulatory factor 5 [Source:MGI Symbol;Acc:MGI:1350924]
-1.00135	-0.439409	-2.487	0.0196911	0.993176	-4.51984	WTHG_WTLG_7mo	1.70573	Down	ENSMUSG00000045106	Ccdc73	coiled-coil domain containing 73 [Source:MGI Symbol;Acc:MGI:3606488]
-0.41012	3.22276	-2.10134	0.0455444	0.993176	-4.35053	WTHG_WTLG_7mo	1.34156		ENSMUSG00000080921	Rpl38-ps2	ribosomal protein L38, pseudogene 2 [Source:MGI Symbol;Acc:MGI:3646625]
-1.05297	3.36759	-2.52612	0.0180238	0.993176	-4.19377	WTHG_WTLG_7mo	1.74415	Down	ENSMUSG00000025936	Gm4956	predicted gene 4956 [Source:MGI Symbol;Acc:MGI:3647976]
-1.0739	2.60794	-2.16419	0.0399041	0.993176	-4.41722	WTHG_WTLG_7mo	1.39898	Down	ENSMUSG00000027075	Slc43a1	solute carrier family 43, member 1 [Source:MGI Symbol;Acc:MGI:1931352]
-0.390762	8.30617	-2.09824	0.0458403	0.993176	-4.31007	WTHG_WTLG_7mo	1.33875		ENSMUSG00000024425	Ndfip1	Nedd4 family interacting protein 1 [Source:MGI Symbol;Acc:MGI:1929601]
-1.09315	3.13391	-3.37532	0.00234406	0.993176	-4.07042	WTHG_WTLG_7mo	2.63003	Down	ENSMUSG00000075511	1700001L05Rik	RIKEN cDNA 1700001L05 gene [Source:MGI Symbol;Acc:MGI:1916541]
-1.10538	0.869443	-2.2365	0.0341967	0.993176	-4.50966	WTHG_WTLG_7mo	1.46602	Down	ENSMUSG00000028212	Ccne2	cyclin E2 [Source:MGI Symbol;Acc:MGI:1329034]
-0.354959	3.61048	-2.09677	0.0459809	0.993176	-4.31747	WTHG_WTLG_7mo	1.33742		ENSMUSG00000042508	Dmtf1	cyclin D binding myb-like transcription factor 1 [Source:MGI Symbol;Acc:MGI:1344415]
-1.13622	3.64621	-2.05989	0.0496435	0.993176	-4.34955	WTHG_WTLG_7mo	1.30414	Down	ENSMUSG00000050069	Grem2	gremlin 2, DAN family BMP antagonist [Source:MGI Symbol;Acc:MGI:1344367]
-0.323404	5.46602	-2.09404	0.0462439	0.993176	-4.26491	WTHG_WTLG_7mo	1.33495		ENSMUSG00000042032	Mat2b	methionine adenosyltransferase II, beta [Source:MGI Symbol;Acc:MGI:1913667]
-0.552176	4.02345	-2.09312	0.0463325	0.993176	-4.30215	WTHG_WTLG_7mo	1.33411		ENSMUSG00000020173	Cobl	cordon-bleu WH2 repeat [Source:MGI Symbol;Acc:MGI:105056]
-0.473562	4.09395	-2.09222	0.0464192	0.993176	-4.30407	WTHG_WTLG_7mo	1.3333		ENSMUSG00000063052	Lrrc40	leucine rich repeat containing 40 [Source:MGI Symbol;Acc:MGI:1914394]
-1.17607	-0.11825	-2.07973	0.0476427	0.993176	-4.54612	WTHG_WTLG_7mo	1.322	Down	ENSMUSG00000043439	Epop	elongin BC and polycomb repressive complex 2 associated protein [Source:MGI Symbol;Acc:MGI:2143991]
0.541381	3.89561	2.08919	0.0467136	0.993176	-4.29827	WTHG_WTLG_7mo	1.33056		ENSMUSG00000029616	Erp29	endoplasmic reticulum protein 29 [Source:MGI Symbol;Acc:MGI:1914647]
0.327633	3.31011	2.08808	0.0468217	0.993176	-4.33073	WTHG_WTLG_7mo	1.32955		ENSMUSG00000029073	Cptp	ceramide-1-phosphate transfer protein [Source:MGI Symbol;Acc:MGI:1933107]
-1.28817	2.68505	-2.08767	0.0468614	0.993176	-4.39525	WTHG_WTLG_7mo	1.32918	Down	ENSMUSG00000110353	Gm33543	predicted gene, 33543 [Source:MGI Symbol;Acc:MGI:5592702]
-0.370232	6.33356	-2.08521	0.0471022	0.993176	-4.26982	WTHG_WTLG_7mo	1.32696		ENSMUSG00000010122	Slc47a1	solute carrier family 47, member 1 [Source:MGI Symbol;Acc:MGI:1914723]
-0.406709	9.54048	-2.08469	0.0471531	0.993176	-4.33819	WTHG_WTLG_7mo	1.32649		ENSMUSG00000004558	Ndrg2	N-myc downstream regulated gene 2 [Source:MGI Symbol;Acc:MGI:1352498]
-0.336943	5.51809	-2.08453	0.0471694	0.993176	-4.2718	WTHG_WTLG_7mo	1.32634		ENSMUSG00000020841	Cpd	carboxypeptidase D [Source:MGI Symbol;Acc:MGI:107265]
-0.49366	6.54405	-2.08242	0.0473762	0.993176	-4.27686	WTHG_WTLG_7mo	1.32444		ENSMUSG00000022425	Enpp2	ectonucleotide pyrophosphatase/phosphodiesterase 2 [Source:MGI Symbol;Acc:MGI:1321390]
-0.397369	5.11888	-2.08057	0.0475592	0.993176	-4.27949	WTHG_WTLG_7mo	1.32277		ENSMUSG00000044285	Ubb-ps	ubiquitin B, pseudogene [Source:MGI Symbol;Acc:MGI:3037679]
-1.32788	3.34159	-2.10809	0.0449064	0.993176	-4.361	WTHG_WTLG_7mo	1.34769	Down	ENSMUSG00000026185	Igfbp5	insulin-like growth factor binding protein 5 [Source:MGI Symbol;Acc:MGI:96440]
-1.33961	3.30296	-2.43257	0.0222483	0.993176	-4.31608	WTHG_WTLG_7mo	1.6527	Down	ENSMUSG00000090555	Gm8893	predicted gene 8893 [Source:MGI Symbol;Acc:MGI:3779818]
-1.39574	3.39763	-2.27787	0.031274	0.993176	-4.36684	WTHG_WTLG_7mo	1.50482	Down	ENSMUSG00000039457	Ppl	periplakin [Source:MGI Symbol;Acc:MGI:1194898]
0.391725	3.46942	2.07781	0.0478328	0.993176	-4.33394	WTHG_WTLG_7mo	1.32027		ENSMUSG00000000738	Spg7	SPG7, paraplegin matrix AAA peptidase subunit [Source:MGI Symbol;Acc:MGI:2385906]
-0.420166	7.95832	-2.07578	0.0480351	0.993176	-4.30746	WTHG_WTLG_7mo	1.31844		ENSMUSG00000026368	F13b	coagulation factor XIII, beta subunit [Source:MGI Symbol;Acc:MGI:88379]
-0.404147	6.75261	-2.07544	0.0480688	0.993176	-4.28478	WTHG_WTLG_7mo	1.31814		ENSMUSG00000025481	Urah	urate (5-hydroxyiso-) hydrolase [Source:MGI Symbol;Acc:MGI:1916142]
0.578868	0.785663	2.07539	0.0480735	0.993176	-4.50372	WTHG_WTLG_7mo	1.31809		ENSMUSG00000033902	Mapkbp1	mitogen-activated protein kinase binding protein 1 [Source:MGI Symbol;Acc:MGI:1347004]
0.484137	2.70464	2.07517	0.0480964	0.993176	-4.39697	WTHG_WTLG_7mo	1.31789		ENSMUSG00000032480	Dhx30	DEAH (Asp-Glu-Ala-His) box polypeptide 30 [Source:MGI Symbol;Acc:MGI:1920081]
-1.43851	0.044371	-3.54192	0.00153902	0.993176	-4.42447	WTHG_WTLG_7mo	2.81276	Down	ENSMUSG00000085400	Pard3bos3	par-3 family cell polarity regulator beta, opposite strand 3 [Source:MGI Symbol;Acc:MGI:3651159]
-0.492296	5.20057	-2.07307	0.0483062	0.993176	-4.28408	WTHG_WTLG_7mo	1.316		ENSMUSG00000048249	Crebrf	CREB3 regulatory factor [Source:MGI Symbol;Acc:MGI:1924378]
-0.431017	4.1103	-2.0728	0.0483327	0.993176	-4.31561	WTHG_WTLG_7mo	1.31576		ENSMUSG00000020063	Sirt1	sirtuin 1 [Source:MGI Symbol;Acc:MGI:2135607]
-1.44155	-0.0640498	-2.85678	0.00835029	0.993176	-4.51925	WTHG_WTLG_7mo	2.0783	Down	ENSMUSG00000053040	Aph1c	aph1 homolog C, gamma secretase subunit [Source:MGI Symbol;Acc:MGI:1915568]
-1.49759	2.32903	-2.7772	0.0100824	0.993176	-4.13741	WTHG_WTLG_7mo	1.99644	Down	ENSMUSG00000030364	Clec2h	C-type lectin domain family 2, member h [Source:MGI Symbol;Acc:MGI:2136934]
-1.60662	-0.239848	-2.54358	0.0173227	0.993176	-4.50591	WTHG_WTLG_7mo	1.76139	Down	ENSMUSG00000113543	Gm36264	predicted gene, 36264 [Source:MGI Symbol;Acc:MGI:5595423]
-0.37426	5.58804	-2.06649	0.0489701	0.993176	-4.27648	WTHG_WTLG_7mo	1.31007		ENSMUSG00000046434	Hnrnpa1	heterogeneous nuclear ribonucleoprotein A1 [Source:MGI Symbol;Acc:MGI:104820]
0.415591	5.87987	2.06429	0.0491935	0.993176	-4.27626	WTHG_WTLG_7mo	1.30809		ENSMUSG00000101188	Eif4a-ps4	eukaryotic translation initiation factor 4A, pseudogene 4 [Source:MGI Symbol;Acc:MGI:1195958]
-0.358728	3.94791	-2.06297	0.0493287	0.993176	-4.31887	WTHG_WTLG_7mo	1.3069		ENSMUSG00000028580	Pum1	pumilio RNA-binding family member 1 [Source:MGI Symbol;Acc:MGI:1931749]
-1.75909	2.85009	-2.07067	0.0485477	0.993176	-4.32148	WTHG_WTLG_7mo	1.31383	Down	ENSMUSG00000068877	Selenbp2	selenium binding protein 2 [Source:MGI Symbol;Acc:MGI:104859]
0.482634	1.99555	2.06126	0.0495033	0.993176	-4.43438	WTHG_WTLG_7mo	1.30537		ENSMUSG00000036678	Aaas	achalasia, adrenocortical insufficiency, alacrimia [Source:MGI Symbol;Acc:MGI:2443767]
-1.77189	-0.357435	-2.62605	0.0143412	0.993176	-4.54252	WTHG_WTLG_7mo	1.84341	Down	ENSMUSG00000106948	Gm42785	predicted gene 42785 [Source:MGI Symbol;Acc:MGI:5662922]
-1.80122	1.88226	-2.63244	0.0141313	0.993176	-4.47061	WTHG_WTLG_7mo	1.84982	Down	ENSMUSG00000026064	Ptp4a1	protein tyrosine phosphatase 4a1 [Source:MGI Symbol;Acc:MGI:1277096]
0.576941	1.43007	2.05857	0.0497794	0.993176	-4.46635	WTHG_WTLG_7mo	1.30295		ENSMUSG00000041949	Tango6	transport and golgi organization 6 [Source:MGI Symbol;Acc:MGI:2142786]
-1.95685	7.41956	-2.71608	0.011637	0.993176	-4.04696	WTHG_WTLG_7mo	1.93416	Down	ENSMUSG00000028240	Cyp7a1	cytochrome P450, family 7, subfamily a, polypeptide 1 [Source:MGI Symbol;Acc:MGI:106091]
-0.532722	3.50799	-2.05582	0.0500638	0.993176	-4.3582	WTHG_WTLG_7mo	1.30048		ENSMUSG00000026960	Arl6ip6	ADP-ribosylation factor-like 6 interacting protein 6 [Source:MGI Symbol;Acc:MGI:1929507]
-0.484005	5.17291	-2.05535	0.0501116	0.993176	-4.29106	WTHG_WTLG_7mo	1.30006		ENSMUSG00000079037	Prnp	prion protein [Source:MGI Symbol;Acc:MGI:97769]
0.407666	3.34424	2.05517	0.0501312	0.993176	-4.35017	WTHG_WTLG_7mo	1.29989		ENSMUSG00000059995	Atxn7l3	ataxin 7-like 3 [Source:MGI Symbol;Acc:MGI:3036270]
-0.236267	6.23285	-2.05284	0.0503731	0.993176	-4.28279	WTHG_WTLG_7mo	1.2978		ENSMUSG00000020376	Rnf130	ring finger protein 130 [Source:MGI Symbol;Acc:MGI:1891717]
-0.584735	7.6642	-2.05283	0.050374	0.993176	-4.31322	WTHG_WTLG_7mo	1.29779		ENSMUSG00000029656	C8b	complement component 8, beta polypeptide [Source:MGI Symbol;Acc:MGI:88236]
-0.305554	6.64936	-2.05185	0.0504757	0.993176	-4.28883	WTHG_WTLG_7mo	1.29692		ENSMUSG00000019762	Iyd	iodotyrosine deiodinase [Source:MGI Symbol;Acc:MGI:1917587]
-0.53987	9.21387	-2.0513	0.0505329	0.993176	-4.34514	WTHG_WTLG_7mo	1.29643		ENSMUSG00000022149	C9	complement component 9 [Source:MGI Symbol;Acc:MGI:1098282]
0.728598	1.50302	2.05125	0.0505381	0.993176	-4.48906	WTHG_WTLG_7mo	1.29638		ENSMUSG00000075256	Cerkl	ceramide kinase-like [Source:MGI Symbol;Acc:MGI:3037816]
-0.360869	5.59411	-2.05022	0.0506456	0.993176	-4.2822	WTHG_WTLG_7mo	1.29546		ENSMUSG00000014496	Ankrd28	ankyrin repeat domain 28 [Source:MGI Symbol;Acc:MGI:2145661]
-0.660576	1.85226	-2.04808	0.0508702	0.993176	-4.47392	WTHG_WTLG_7mo	1.29354		ENSMUSG00000022092	Ppp3cc	protein phosphatase 3, catalytic subunit, gamma isoform [Source:MGI Symbol;Acc:MGI:107162]
0.528793	1.66495	2.04791	0.0508881	0.993176	-4.44407	WTHG_WTLG_7mo	1.29338		ENSMUSG00000002781	Tmem143	transmembrane protein 143 [Source:MGI Symbol;Acc:MGI:1917459]
0.85267	4.64711	2.04779	0.0509005	0.993176	-4.28264	WTHG_WTLG_7mo	1.29328		ENSMUSG00000036752	Tubb4b	tubulin, beta 4B class IVB [Source:MGI Symbol;Acc:MGI:1915472]
-0.387145	3.88377	-2.04779	0.050901	0.993176	-4.33057	WTHG_WTLG_7mo	1.29327		ENSMUSG00000021022	Ppp2r3c	protein phosphatase 2, regulatory subunit B'', gamma [Source:MGI Symbol;Acc:MGI:1930009]
-0.48162	5.81472	-2.04746	0.0509355	0.993176	-4.28608	WTHG_WTLG_7mo	1.29298		ENSMUSG00000044197	Gpr146	G protein-coupled receptor 146 [Source:MGI Symbol;Acc:MGI:1933113]
-0.362363	5.06358	-2.04721	0.0509611	0.993176	-4.2869	WTHG_WTLG_7mo	1.29276		ENSMUSG00000063200	Nol7	nucleolar protein 7 [Source:MGI Symbol;Acc:MGI:1917328]
-0.522701	12.0375	-2.04583	0.0511069	0.993176	-4.39136	WTHG_WTLG_7mo	1.29152		ENSMUSG00000025991	Cps1	carbamoyl-phosphate synthetase 1 [Source:MGI Symbol;Acc:MGI:891996]
1.13075	2.29665	2.04436	0.0512616	0.993176	-4.43845	WTHG_WTLG_7mo	1.29021		ENSMUSG00000010307	Tmem86a	transmembrane protein 86A [Source:MGI Symbol;Acc:MGI:1915143]
0.487728	2.30358	2.04412	0.0512875	0.993176	-4.41325	WTHG_WTLG_7mo	1.28999		ENSMUSG00000039656	Rxrb	retinoid X receptor beta [Source:MGI Symbol;Acc:MGI:98215]
-1.10669	2.49348	-2.04304	0.0514019	0.993176	-4.44782	WTHG_WTLG_7mo	1.28902		ENSMUSG00000097321	1700028E10Rik	RIKEN cDNA 1700028E10 gene [Source:MGI Symbol;Acc:MGI:1916713]
1.12864	-0.507739	2.04209	0.0515027	0.993176	-4.54799	WTHG_WTLG_7mo	1.28817		ENSMUSG00000001029	Icam2	intercellular adhesion molecule 2 [Source:MGI Symbol;Acc:MGI:96394]
-0.407606	7.2337	-2.03817	0.0519199	0.993176	-4.30029	WTHG_WTLG_7mo	1.28467		ENSMUSG00000021340	Gpld1	glycosylphosphatidylinositol specific phospholipase D1 [Source:MGI Symbol;Acc:MGI:106604]
1.29148	-0.720451	2.03812	0.0519249	0.993176	-4.54959	WTHG_WTLG_7mo	1.28462		ENSMUSG00000052133	Sema5b	sema domain, seven thrombospondin repeats (type 1 and type 1-like), transmembrane domain (TM) and short cytoplasmic domain, (semaphorin) 5B [Source:MGI Symbol;Acc:MGI:107555]
0.527427	1.44091	2.03654	0.0520944	0.993176	-4.46116	WTHG_WTLG_7mo	1.28321		ENSMUSG00000019863	Qrsl1	glutaminyl-tRNA synthase (glutamine-hydrolyzing)-like 1 [Source:MGI Symbol;Acc:MGI:1923813]
-0.34403	2.27621	-2.03342	0.0524298	0.993176	-4.43577	WTHG_WTLG_7mo	1.28042		ENSMUSG00000049504	Proser1	proline and serine rich 1 [Source:MGI Symbol;Acc:MGI:1919933]
-0.462948	3.38219	-2.03328	0.052445	0.993176	-4.36811	WTHG_WTLG_7mo	1.2803		ENSMUSG00000028295	Smim8	small integral membrane protein 8 [Source:MGI Symbol;Acc:MGI:1913541]
-0.583879	5.44658	-2.03215	0.0525665	0.993176	-4.29117	WTHG_WTLG_7mo	1.27929		ENSMUSG00000017418	Arl5b	ADP-ribosylation factor-like 5B [Source:MGI Symbol;Acc:MGI:1923119]
0.982419	0.321575	2.02974	0.0528275	0.993176	-4.52661	WTHG_WTLG_7mo	1.27714		ENSMUSG00000033082	Clec1a	C-type lectin domain family 1, member a [Source:MGI Symbol;Acc:MGI:2444151]
-0.679343	1.36446	-2.02891	0.0529182	0.993176	-4.48102	WTHG_WTLG_7mo	1.2764		ENSMUSG00000072763	5430403G16Rik	RIKEN cDNA 5430403G16 gene [Source:MGI Symbol;Acc:MGI:1924450]
0.591785	4.81924	2.02802	0.0530154	0.993176	-4.29642	WTHG_WTLG_7mo	1.2756		ENSMUSG00000037348	Paqr7	progestin and adipoQ receptor family member VII [Source:MGI Symbol;Acc:MGI:1919154]
0.581803	0.379069	2.02793	0.053025	0.993176	-4.52036	WTHG_WTLG_7mo	1.27552		ENSMUSG00000022120	Obi1	ORC ubiquitin ligase 1 [Source:MGI Symbol;Acc:MGI:1919736]
-0.507336	6.22895	-2.02773	0.0530467	0.993176	-4.29473	WTHG_WTLG_7mo	1.27534		ENSMUSG00000034308	Sdr42e1	short chain dehydrogenase/reductase family 42E, member 1 [Source:MGI Symbol;Acc:MGI:1921282]
-0.472452	5.69791	-2.02528	0.0533137	0.993176	-4.29307	WTHG_WTLG_7mo	1.27316		ENSMUSG00000092511	Gm20547	predicted gene 20547 [Source:MGI Symbol;Acc:MGI:5142012]
0.291051	4.72757	2.02359	0.0534988	0.993176	-4.30039	WTHG_WTLG_7mo	1.27166		ENSMUSG00000025228	Actr1a	ARP1 actin-related protein 1A, centractin alpha [Source:MGI Symbol;Acc:MGI:1858964]
-0.453699	8.08564	-2.0191	0.0539938	0.993176	-4.3304	WTHG_WTLG_7mo	1.26766		ENSMUSG00000057880	Abat	4-aminobutyrate aminotransferase [Source:MGI Symbol;Acc:MGI:2443582]
0.686349	1.08996	2.01854	0.0540567	0.993176	-4.48507	WTHG_WTLG_7mo	1.26715		ENSMUSG00000029016	Clcn6	chloride channel, voltage-sensitive 6 [Source:MGI Symbol;Acc:MGI:1347049]
0.400842	3.30652	2.0158	0.0543604	0.993176	-4.36994	WTHG_WTLG_7mo	1.26472		ENSMUSG00000062526	Mppe1	metallophosphoesterase 1 [Source:MGI Symbol;Acc:MGI:2661311]
0.843101	-0.183147	2.01494	0.0544558	0.993176	-4.54072	WTHG_WTLG_7mo	1.26396		ENSMUSG00000020781	Tsen54	tRNA splicing endonuclease subunit 54 [Source:MGI Symbol;Acc:MGI:1923515]
-0.626701	0.719794	-2.01346	0.054621	0.993176	-4.51111	WTHG_WTLG_7mo	1.26264		ENSMUSG00000090330	9130221H12Rik	RIKEN cDNA 9130221H12 gene [Source:MGI Symbol;Acc:MGI:1924374]
0.522674	1.51256	2.01191	0.0547945	0.993176	-4.46852	WTHG_WTLG_7mo	1.26126		ENSMUSG00000038046	Mrm3	mitochondrial rRNA methyltransferase 3 [Source:MGI Symbol;Acc:MGI:1914640]
0.550413	2.18996	2.01089	0.05491	0.993176	-4.44355	WTHG_WTLG_7mo	1.26035		ENSMUSG00000039804	Ncoa5	nuclear receptor coactivator 5 [Source:MGI Symbol;Acc:MGI:2385165]
-0.561486	1.42652	-2.01073	0.0549274	0.993176	-4.49099	WTHG_WTLG_7mo	1.26021		ENSMUSG00000025235	Bbs4	Bardet-Biedl syndrome 4 (human) [Source:MGI Symbol;Acc:MGI:2143311]
-1.03332	1.17393	-2.01026	0.0549808	0.993176	-4.51336	WTHG_WTLG_7mo	1.25979		ENSMUSG00000042851	Zc3h6	zinc finger CCCH type containing 6 [Source:MGI Symbol;Acc:MGI:1926001]
0.594518	1.44199	2.00735	0.0553089	0.993176	-4.47452	WTHG_WTLG_7mo	1.25721		ENSMUSG00000024050	Wiz	widely-interspaced zinc finger motifs [Source:MGI Symbol;Acc:MGI:1332638]
-0.29815	4.26749	-2.00494	0.0555814	0.993176	-4.32484	WTHG_WTLG_7mo	1.25507		ENSMUSG00000051065	Mb21d2	Mab-21 domain containing 2 [Source:MGI Symbol;Acc:MGI:1917028]
0.37732	4.58439	2.00487	0.0555893	0.993176	-4.30731	WTHG_WTLG_7mo	1.25501		ENSMUSG00000037235	Mxd4	Max dimerization protein 4 [Source:MGI Symbol;Acc:MGI:104991]
0.223895	5.05644	2.00311	0.0557889	0.993176	-4.30259	WTHG_WTLG_7mo	1.25345		ENSMUSG00000024006	Stk38	serine/threonine kinase 38 [Source:MGI Symbol;Acc:MGI:2442572]
-0.401067	4.13652	-2.00266	0.055841	0.993176	-4.33523	WTHG_WTLG_7mo	1.25305		ENSMUSG00000020650	Bcap29	B cell receptor associated protein 29 [Source:MGI Symbol;Acc:MGI:101917]
0.698425	1.59688	2.00219	0.0558947	0.993176	-4.47047	WTHG_WTLG_7mo	1.25263		ENSMUSG00000040097	Flywch1	FLYWCH-type zinc finger 1 [Source:MGI Symbol;Acc:MGI:2442638]
0.747777	6.25188	2.00101	0.0560289	0.993176	-4.30507	WTHG_WTLG_7mo	1.25159		ENSMUSG00000029162	Khk	ketohexokinase [Source:MGI Symbol;Acc:MGI:1096353]
0.553635	2.07723	2.00082	0.0560512	0.993176	-4.43479	WTHG_WTLG_7mo	1.25141		ENSMUSG00000071645	Tut1	terminal uridylyl transferase 1, U6 snRNA-specific [Source:MGI Symbol;Acc:MGI:1917294]
0.390293	3.02231	2.0004	0.0560989	0.993176	-4.37741	WTHG_WTLG_7mo	1.25105		ENSMUSG00000013465	Nelfb	negative elongation factor complex member B [Source:MGI Symbol;Acc:MGI:1931035]
1.05005	1.5677	1.99864	0.0563009	0.993176	-4.45487	WTHG_WTLG_7mo	1.24948		ENSMUSG00000046179	E2f8	E2F transcription factor 8 [Source:MGI Symbol;Acc:MGI:1922038]
1.92393	-0.635409	1.99845	0.0563223	0.993176	-4.55584	WTHG_WTLG_7mo	1.24932		ENSMUSG00000066684	Pilrb1	paired immunoglobin-like type 2 receptor beta 1 [Source:MGI Symbol;Acc:MGI:2450532]
-0.536687	10.231	-1.99714	0.0564731	0.993176	-4.38068	WTHG_WTLG_7mo	1.24816		ENSMUSG00000021210	Akr1c6	aldo-keto reductase family 1, member C6 [Source:MGI Symbol;Acc:MGI:1933427]
-0.363607	4.44872	-1.99497	0.056723	0.993176	-4.32086	WTHG_WTLG_7mo	1.24624		ENSMUSG00000034761	Map4k5	mitogen-activated protein kinase kinase kinase kinase 5 [Source:MGI Symbol;Acc:MGI:1925503]
0.343266	2.36237	1.99461	0.0567645	0.993176	-4.41901	WTHG_WTLG_7mo	1.24592		ENSMUSG00000022160	Mettl3	methyltransferase like 3 [Source:MGI Symbol;Acc:MGI:1927165]
-0.269966	4.54506	-1.99317	0.0569319	0.993176	-4.3171	WTHG_WTLG_7mo	1.24464		ENSMUSG00000054843	Atrnl1	attractin like 1 [Source:MGI Symbol;Acc:MGI:2147749]
-0.380865	5.40482	-1.99234	0.0570278	0.993176	-4.30572	WTHG_WTLG_7mo	1.24391		ENSMUSG00000027630	Tbl1xr1	transducin (beta)-like 1X-linked receptor 1 [Source:MGI Symbol;Acc:MGI:2441730]
1.04115	0.0353911	1.9905	0.0572423	0.993176	-4.53745	WTHG_WTLG_7mo	1.24228		ENSMUSG00000024613	Tcof1	treacle ribosome biogenesis factor 1 [Source:MGI Symbol;Acc:MGI:892003]
0.653843	1.71234	1.98962	0.0573448	0.993176	-4.46174	WTHG_WTLG_7mo	1.24151		ENSMUSG00000070284	Gmppb	GDP-mannose pyrophosphorylase B [Source:MGI Symbol;Acc:MGI:2660880]
0.428364	1.93036	1.9893	0.0573817	0.993176	-4.44962	WTHG_WTLG_7mo	1.24123		ENSMUSG00000028688	Toe1	target of EGR1, member 1 (nuclear) [Source:MGI Symbol;Acc:MGI:1915526]
0.44467	4.05533	1.98904	0.0574129	0.993176	-4.34694	WTHG_WTLG_7mo	1.24099		ENSMUSG00000025195	Dnmbp	dynamin binding protein [Source:MGI Symbol;Acc:MGI:1917352]
0.489071	2.77385	1.98792	0.0575439	0.993176	-4.40177	WTHG_WTLG_7mo	1.24		ENSMUSG00000028700	Pomgnt1	protein O-linked mannose beta 1,2-N-acetylglucosaminyltransferase [Source:MGI Symbol;Acc:MGI:1915523]
0.218728	4.64252	1.98776	0.0575626	0.993176	-4.31656	WTHG_WTLG_7mo	1.23986		ENSMUSG00000019969	Psen1	presenilin 1 [Source:MGI Symbol;Acc:MGI:1202717]
0.322874	3.93586	1.98769	0.05757	0.993176	-4.33385	WTHG_WTLG_7mo	1.2398		ENSMUSG00000040620	Dhx33	DEAH (Asp-Glu-Ala-His) box polypeptide 33 [Source:MGI Symbol;Acc:MGI:2445102]
-0.476581	2.60361	-1.98538	0.0578418	0.993176	-4.42193	WTHG_WTLG_7mo	1.23776		ENSMUSG00000021619	Atg10	autophagy related 10 [Source:MGI Symbol;Acc:MGI:1914045]
-0.479957	7.94788	-1.9844	0.057957	0.993176	-4.35228	WTHG_WTLG_7mo	1.23689		ENSMUSG00000064294	Aox3	aldehyde oxidase 3 [Source:MGI Symbol;Acc:MGI:1918974]
0.440103	1.93308	1.98376	0.0580328	0.993176	-4.43501	WTHG_WTLG_7mo	1.23633		ENSMUSG00000021951	Eef1akmt1	EEF1A alpha lysine methyltransferase 1 [Source:MGI Symbol;Acc:MGI:1915293]
-0.354236	3.23893	-1.98187	0.0582549	0.993176	-4.37926	WTHG_WTLG_7mo	1.23467		ENSMUSG00000019897	Ccdc59	coiled-coil domain containing 59 [Source:MGI Symbol;Acc:MGI:1289302]
-0.535497	2.6484	-1.98132	0.0583208	0.993176	-4.42394	WTHG_WTLG_7mo	1.23418		ENSMUSG00000048280	Zfp738	zinc finger protein 738 [Source:MGI Symbol;Acc:MGI:3040706]
-0.496557	7.01987	-1.98066	0.058399	0.993176	-4.32495	WTHG_WTLG_7mo	1.23359		ENSMUSG00000037722	Gnpnat1	glucosamine-phosphate N-acetyltransferase 1 [Source:MGI Symbol;Acc:MGI:1858963]
-0.442487	2.53947	-1.97981	0.0585	0.993176	-4.42971	WTHG_WTLG_7mo	1.23284		ENSMUSG00000040195	Nemp1	nuclear envelope integral membrane protein 1 [Source:MGI Symbol;Acc:MGI:2446113]
0.344903	3.17289	1.97842	0.0586645	0.993176	-4.37408	WTHG_WTLG_7mo	1.23162		ENSMUSG00000029466	Anapc7	anaphase promoting complex subunit 7 [Source:MGI Symbol;Acc:MGI:1929711]
0.651687	2.97779	1.97736	0.0587908	0.993176	-4.40717	WTHG_WTLG_7mo	1.23069		ENSMUSG00000056698	Elmod3	ELMO/CED-12 domain containing 3 [Source:MGI Symbol;Acc:MGI:2445168]
-1.30316	1.53092	-1.97669	0.0588716	0.993176	-4.4897	WTHG_WTLG_7mo	1.23009		ENSMUSG00000097148	Gm3839	predicted pseudogene 3839 [Source:MGI Symbol;Acc:MGI:3782011]
-0.543634	7.73388	-1.97528	0.0590399	0.993176	-4.3403	WTHG_WTLG_7mo	1.22885		ENSMUSG00000020017	Hal	histidine ammonia lyase [Source:MGI Symbol;Acc:MGI:96010]
-0.507047	5.38567	-1.97458	0.0591236	0.993176	-4.31447	WTHG_WTLG_7mo	1.22824		ENSMUSG00000040128	Pnrc1	proline-rich nuclear receptor coactivator 1 [Source:MGI Symbol;Acc:MGI:1917838]
0.857964	0.872703	1.97457	0.059125	0.993176	-4.50827	WTHG_WTLG_7mo	1.22823		ENSMUSG00000030533	Unc45a	unc-45 myosin chaperone A [Source:MGI Symbol;Acc:MGI:2142246]
-0.586718	7.89402	-1.97245	0.05938	0.993176	-4.35002	WTHG_WTLG_7mo	1.22636		ENSMUSG00000025197	Cyp2c23	cytochrome P450, family 2, subfamily c, polypeptide 23 [Source:MGI Symbol;Acc:MGI:1888897]
-0.418113	4.93785	-1.97204	0.0594291	0.993176	-4.31859	WTHG_WTLG_7mo	1.226		ENSMUSG00000021559	Dapk1	death associated protein kinase 1 [Source:MGI Symbol;Acc:MGI:1916885]
0.193078	5.83421	1.96993	0.059683	0.993176	-4.31116	WTHG_WTLG_7mo	1.22415		ENSMUSG00000019923	Zwint	ZW10 interactor [Source:MGI Symbol;Acc:MGI:1289227]
0.375586	2.56872	1.9698	0.0596991	0.993176	-4.41633	WTHG_WTLG_7mo	1.22403		ENSMUSG00000078908	Mon1b	MON1 homolog B, secretory traffciking associated [Source:MGI Symbol;Acc:MGI:1923231]
0.22612	5.03254	1.96872	0.0598298	0.993176	-4.31513	WTHG_WTLG_7mo	1.22308		ENSMUSG00000020864	Ankrd40	ankyrin repeat domain 40 [Source:MGI Symbol;Acc:MGI:1918702]
0.710207	-0.270409	1.96823	0.0598894	0.993176	-4.53977	WTHG_WTLG_7mo	1.22265		ENSMUSG00000024906	Mus81	MUS81 structure-specific endonuclease subunit [Source:MGI Symbol;Acc:MGI:1918961]
1.02249	5.6043	1.96777	0.0599457	0.993176	-4.31769	WTHG_WTLG_7mo	1.22224		ENSMUSG00000052305	Hbb-bs	hemoglobin, beta adult s chain [Source:MGI Symbol;Acc:MGI:5474852]
0.551266	4.88754	1.9674	0.0599904	0.993176	-4.31625	WTHG_WTLG_7mo	1.22192		ENSMUSG00000032802	Srxn1	sulfiredoxin 1 homolog (S. cerevisiae) [Source:MGI Symbol;Acc:MGI:104971]
0.801754	0.351939	1.96468	0.0603216	0.993176	-4.51302	WTHG_WTLG_7mo	1.21953		ENSMUSG00000114255	Gm10734	predicted gene 10734 [Source:MGI Symbol;Acc:MGI:3642559]
-0.480734	6.07648	-1.96453	0.0603387	0.993176	-4.31584	WTHG_WTLG_7mo	1.2194		ENSMUSG00000027365	Trpm7	transient receptor potential cation channel, subfamily M, member 7 [Source:MGI Symbol;Acc:MGI:1929996]
0.419356	5.10921	1.96415	0.0603854	0.993176	-4.31609	WTHG_WTLG_7mo	1.21907		ENSMUSG00000058056	Palld	palladin, cytoskeletal associated protein [Source:MGI Symbol;Acc:MGI:1919583]
0.839037	1.46077	1.96118	0.0607493	0.993176	-4.47772	WTHG_WTLG_7mo	1.21646		ENSMUSG00000003299	Mrpl4	mitochondrial ribosomal protein L4 [Source:MGI Symbol;Acc:MGI:2137210]
0.364466	4.32427	1.96103	0.0607683	0.993176	-4.33603	WTHG_WTLG_7mo	1.21632		ENSMUSG00000028953	Abcf2	ATP-binding cassette, sub-family F (GCN20), member 2 [Source:MGI Symbol;Acc:MGI:1351657]
-0.647992	4.62233	-1.96013	0.060879	0.993176	-4.32174	WTHG_WTLG_7mo	1.21553		ENSMUSG00000030551	Nr2f2	nuclear receptor subfamily 2, group F, member 2 [Source:MGI Symbol;Acc:MGI:1352452]
0.945096	0.164325	1.95937	0.0609723	0.993176	-4.53301	WTHG_WTLG_7mo	1.21487		ENSMUSG00000045752	Tssc4	tumor-suppressing subchromosomal transferable fragment 4 [Source:MGI Symbol;Acc:MGI:1861712]
0.739238	4.9066	1.9565	0.061326	0.993176	-4.33954	WTHG_WTLG_7mo	1.21236		ENSMUSG00000078452	Raet1d	retinoic acid early transcript delta [Source:MGI Symbol;Acc:MGI:1861032]
0.528543	1.34608	1.95575	0.0614194	0.993176	-4.48595	WTHG_WTLG_7mo	1.21169		ENSMUSG00000023147	Get1	guided entry of tail-anchored proteins factor 1 [Source:MGI Symbol;Acc:MGI:2136882]
1.22076	-0.142166	1.95507	0.0615036	0.993176	-4.53023	WTHG_WTLG_7mo	1.2111		ENSMUSG00000085132	Gm12265	predicted gene 12265 [Source:MGI Symbol;Acc:MGI:3651913]
0.318298	5.1115	1.95409	0.0616255	0.993176	-4.31853	WTHG_WTLG_7mo	1.21024		ENSMUSG00000004394	Tmed4	transmembrane p24 trafficking protein 4 [Source:MGI Symbol;Acc:MGI:1915070]
0.56507	1.44265	1.95357	0.0616897	0.993176	-4.48665	WTHG_WTLG_7mo	1.20979		ENSMUSG00000020744	Slc25a19	solute carrier family 25 (mitochondrial thiamine pyrophosphate carrier), member 19 [Source:MGI Symbol;Acc:MGI:1914533]
-1.00399	1.7521	-1.95125	0.061979	0.993176	-4.48258	WTHG_WTLG_7mo	1.20776		ENSMUSG00000025002	Cyp2c55	cytochrome P450, family 2, subfamily c, polypeptide 55 [Source:MGI Symbol;Acc:MGI:1919332]
-0.387501	2.00322	-1.94869	0.0622994	0.993176	-4.46482	WTHG_WTLG_7mo	1.20552		ENSMUSG00000006288	Ttc5	tetratricopeptide repeat domain 5 [Source:MGI Symbol;Acc:MGI:2683584]
-0.441193	7.8237	-1.94793	0.0623946	0.993176	-4.35171	WTHG_WTLG_7mo	1.20485		ENSMUSG00000034450	Gulo	gulonolactone (L-) oxidase [Source:MGI Symbol;Acc:MGI:1353434]
1.33699	-0.0505084	1.9478	0.0624112	0.993176	-4.55576	WTHG_WTLG_7mo	1.20474		ENSMUSG00000019876	Pkib	protein kinase inhibitor beta, cAMP dependent, testis specific [Source:MGI Symbol;Acc:MGI:101937]
-0.706054	3.22211	-1.94642	0.0625847	0.993176	-4.39524	WTHG_WTLG_7mo	1.20353		ENSMUSG00000095990	Zfp97	zinc finger protein 97 [Source:MGI Symbol;Acc:MGI:105921]
-0.883458	1.94563	-1.94597	0.0626424	0.993176	-4.42874	WTHG_WTLG_7mo	1.20313		ENSMUSG00000007655	Cav1	caveolin 1, caveolae protein [Source:MGI Symbol;Acc:MGI:102709]
-0.275512	5.55963	-1.94591	0.0626499	0.993176	-4.32076	WTHG_WTLG_7mo	1.20308		ENSMUSG00000021963	Sap18	Sin3-associated polypeptide 18 [Source:MGI Symbol;Acc:MGI:1277978]
0.326192	7.10147	1.94558	0.0626909	0.993176	-4.33672	WTHG_WTLG_7mo	1.2028		ENSMUSG00000024740	Ddb1	damage specific DNA binding protein 1 [Source:MGI Symbol;Acc:MGI:1202384]
2.96232	-0.356198	1.94519	0.062741	0.993176	-4.56404	WTHG_WTLG_7mo	1.20245		ENSMUSG00000056836	Gm6851	predicted pseudogene 6851 [Source:MGI Symbol;Acc:MGI:3643618]
-0.606621	1.05355	-1.94071	0.0633085	0.993176	-4.51738	WTHG_WTLG_7mo	1.19854		ENSMUSG00000055067	Smyd3	SET and MYND domain containing 3 [Source:MGI Symbol;Acc:MGI:1916976]
-0.987081	1.96854	-1.9393	0.0634886	0.993176	-4.40109	WTHG_WTLG_7mo	1.1973		ENSMUSG00000041293	Adgrf1	adhesion G protein-coupled receptor F1 [Source:MGI Symbol;Acc:MGI:1924846]
1.44989	3.40685	1.93922	0.0634986	0.993176	-4.38878	WTHG_WTLG_7mo	1.19724		ENSMUSG00000009633	G0s2	G0/G1 switch gene 2 [Source:MGI Symbol;Acc:MGI:1316737]
0.746088	1.04728	1.93878	0.0635542	0.993176	-4.49945	WTHG_WTLG_7mo	1.19686		ENSMUSG00000003200	Sh3gl1	SH3-domain GRB2-like 1 [Source:MGI Symbol;Acc:MGI:700010]
0.624301	1.24053	1.93806	0.0636465	0.993176	-4.4942	WTHG_WTLG_7mo	1.19623		ENSMUSG00000095677	Dynlt1f	dynein light chain Tctex-type 1F [Source:MGI Symbol;Acc:MGI:3780996]
-0.256283	5.69871	-1.93791	0.0636658	0.993176	-4.32364	WTHG_WTLG_7mo	1.19609		ENSMUSG00000021629	Slc30a5	solute carrier family 30 (zinc transporter), member 5 [Source:MGI Symbol;Acc:MGI:1916298]
-0.453685	8.4291	-1.9376	0.0637058	0.993176	-4.36076	WTHG_WTLG_7mo	1.19582		ENSMUSG00000074882	Cyp2c68	cytochrome P450, family 2, subfamily c, polypeptide 68 [Source:MGI Symbol;Acc:MGI:3612287]
0.249552	3.94474	1.93459	0.0640917	0.993176	-4.35373	WTHG_WTLG_7mo	1.1932		ENSMUSG00000015488	Cacfd1	calcium channel flower domain containing 1 [Source:MGI Symbol;Acc:MGI:1924317]
-0.490201	3.28946	-1.93315	0.0642769	0.993176	-4.38314	WTHG_WTLG_7mo	1.19194		ENSMUSG00000097354	2310001H17Rik	RIKEN cDNA 2310001H17 gene [Source:MGI Symbol;Acc:MGI:1923682]
0.361176	2.29693	1.93188	0.0644405	0.993176	-4.4394	WTHG_WTLG_7mo	1.19084		ENSMUSG00000027424	Mgme1	mitochondrial genome maintenance exonuclease 1 [Source:MGI Symbol;Acc:MGI:1921778]
0.448519	2.48261	1.92893	0.064823	0.993176	-4.4322	WTHG_WTLG_7mo	1.18827		ENSMUSG00000021266	Wars	tryptophanyl-tRNA synthetase [Source:MGI Symbol;Acc:MGI:104630]
-0.733077	1.11439	-1.92777	0.0649741	0.993176	-4.49068	WTHG_WTLG_7mo	1.18726		ENSMUSG00000095930	Nim1k	NIM1 serine/threonine protein kinase [Source:MGI Symbol;Acc:MGI:2442399]
-0.402639	4.91237	-1.92729	0.0650369	0.993176	-4.33069	WTHG_WTLG_7mo	1.18684		ENSMUSG00000050931	Sgms2	sphingomyelin synthase 2 [Source:MGI Symbol;Acc:MGI:1921692]
-0.889541	1.04284	-1.92596	0.0652108	0.993176	-4.53913	WTHG_WTLG_7mo	1.18568		ENSMUSG00000078867	Gm14418	predicted gene 14418 [Source:MGI Symbol;Acc:MGI:3702408]
0.283686	6.775	1.92578	0.0652332	0.993176	-4.34067	WTHG_WTLG_7mo	1.18553		ENSMUSG00000069014	Gm5641	predicted gene 5641 [Source:MGI Symbol;Acc:MGI:3645731]
1.15546	5.23359	1.92475	0.0653682	0.993176	-4.35251	WTHG_WTLG_7mo	1.18463		ENSMUSG00000003555	Cyp17a1	cytochrome P450, family 17, subfamily a, polypeptide 1 [Source:MGI Symbol;Acc:MGI:88586]
0.200375	4.89536	1.92463	0.0653836	0.993176	-4.33252	WTHG_WTLG_7mo	1.18453		ENSMUSG00000027519	Rab22a	RAB22A, member RAS oncogene family [Source:MGI Symbol;Acc:MGI:105072]
0.571214	3.69939	1.92438	0.0654168	0.993176	-4.3752	WTHG_WTLG_7mo	1.18431		ENSMUSG00000032187	Smarca4	SWI/SNF related, matrix associated, actin dependent regulator of chromatin, subfamily a, member 4 [Source:MGI Symbol;Acc:MGI:88192]
0.441215	2.8921	1.92314	0.0655799	0.993176	-4.39655	WTHG_WTLG_7mo	1.18323		ENSMUSG00000030284	Creld1	cysteine-rich with EGF-like domains 1 [Source:MGI Symbol;Acc:MGI:2152539]
0.427595	4.83423	1.91959	0.0660469	0.993176	-4.33872	WTHG_WTLG_7mo	1.18015		ENSMUSG00000005198	Polr2a	polymerase (RNA) II (DNA directed) polypeptide A [Source:MGI Symbol;Acc:MGI:98086]
-0.508302	1.04571	-1.91741	0.0663357	0.993176	-4.52363	WTHG_WTLG_7mo	1.17825		ENSMUSG00000034751	Mast4	microtubule associated serine/threonine kinase family member 4 [Source:MGI Symbol;Acc:MGI:1918885]
-0.420675	7.70739	-1.9169	0.0664033	0.993176	-4.35506	WTHG_WTLG_7mo	1.17781		ENSMUSG00000022261	Sdc2	syndecan 2 [Source:MGI Symbol;Acc:MGI:1349165]
-0.264428	5.12895	-1.91621	0.0664952	0.993176	-4.33792	WTHG_WTLG_7mo	1.17721		ENSMUSG00000025036	Sfxn2	sideroflexin 2 [Source:MGI Symbol;Acc:MGI:2137678]
-0.277288	4.81861	-1.91407	0.0667797	0.993176	-4.34304	WTHG_WTLG_7mo	1.17536		ENSMUSG00000022914	Brwd1	bromodomain and WD repeat domain containing 1 [Source:MGI Symbol;Acc:MGI:1890651]
0.763706	1.69332	1.9137	0.0668295	0.993176	-4.46843	WTHG_WTLG_7mo	1.17503		ENSMUSG00000068264	Ap5s1	adaptor-related protein 5 complex, sigma 1 subunit [Source:MGI Symbol;Acc:MGI:1916846]
-0.247444	3.43103	-1.91323	0.0668915	0.993176	-4.3839	WTHG_WTLG_7mo	1.17463		ENSMUSG00000030269	Mtmr14	myotubularin related protein 14 [Source:MGI Symbol;Acc:MGI:1916075]
1.21794	1.1962	1.91319	0.0668965	0.993176	-4.52995	WTHG_WTLG_7mo	1.1746		ENSMUSG00000117084	Gm22146	predicted gene, 22146 [Source:MGI Symbol;Acc:MGI:5451923]
0.472391	3.02444	1.91209	0.0670443	0.993176	-4.41597	WTHG_WTLG_7mo	1.17364		ENSMUSG00000047248	C2cd3	C2 calcium-dependent domain containing 3 [Source:MGI Symbol;Acc:MGI:2142166]
0.331321	2.33141	1.91194	0.0670646	0.993176	-4.44445	WTHG_WTLG_7mo	1.17351		ENSMUSG00000036615	Rfxap	regulatory factor X-associated protein [Source:MGI Symbol;Acc:MGI:2180854]
-0.406478	3.27042	-1.91048	0.0672599	0.993176	-4.39644	WTHG_WTLG_7mo	1.17224		ENSMUSG00000026836	Acvr1	activin A receptor, type 1 [Source:MGI Symbol;Acc:MGI:87911]
-0.595173	1.61094	-1.91005	0.0673178	0.993176	-4.48279	WTHG_WTLG_7mo	1.17187		ENSMUSG00000115852	Gm52969	predicted gene, 52969 [Source:MGI Symbol;Acc:MGI:6388851]
-0.472361	4.82007	-1.90898	0.0674621	0.993176	-4.33971	WTHG_WTLG_7mo	1.17094		ENSMUSG00000048271	Rbm33	RNA binding motif protein 33 [Source:MGI Symbol;Acc:MGI:1919670]
-0.561542	2.06285	-1.90834	0.0675478	0.993176	-4.46376	WTHG_WTLG_7mo	1.17039		ENSMUSG00000037541	Shank2	SH3 and multiple ankyrin repeat domains 2 [Source:MGI Symbol;Acc:MGI:2671987]
0.630209	2.93467	1.90761	0.0676458	0.993176	-4.41038	WTHG_WTLG_7mo	1.16976		ENSMUSG00000042870	Tom1	target of myb1 trafficking protein [Source:MGI Symbol;Acc:MGI:1338026]
0.443353	2.60833	1.9067	0.0677686	0.993176	-4.41639	WTHG_WTLG_7mo	1.16897		ENSMUSG00000027889	Ampd2	adenosine monophosphate deaminase 2 [Source:MGI Symbol;Acc:MGI:88016]
-0.30131	6.32282	-1.90539	0.0679464	0.993176	-4.34021	WTHG_WTLG_7mo	1.16783		ENSMUSG00000012405	Rpl15	ribosomal protein L15 [Source:MGI Symbol;Acc:MGI:1913730]
-0.310859	7.58727	-1.90522	0.0679683	0.993176	-4.35763	WTHG_WTLG_7mo	1.16769		ENSMUSG00000026878	Rab14	RAB14, member RAS oncogene family [Source:MGI Symbol;Acc:MGI:1915615]
-0.288466	7.06886	-1.90457	0.0680573	0.993176	-4.35004	WTHG_WTLG_7mo	1.16713		ENSMUSG00000021213	Akr1c13	aldo-keto reductase family 1, member C13 [Source:MGI Symbol;Acc:MGI:1351662]
0.885991	-0.314252	1.90424	0.0681012	0.993176	-4.55025	WTHG_WTLG_7mo	1.16685		ENSMUSG00000020256	Aldh1l2	aldehyde dehydrogenase 1 family, member L2 [Source:MGI Symbol;Acc:MGI:2444680]
-0.324446	3.37979	-1.90413	0.0681162	0.993176	-4.39116	WTHG_WTLG_7mo	1.16675		ENSMUSG00000057506	Bloc1s2	biogenesis of lysosomal organelles complex-1, subunit 2 [Source:MGI Symbol;Acc:MGI:1920939]
0.260157	8.31531	1.90392	0.0681454	0.993176	-4.37611	WTHG_WTLG_7mo	1.16656		ENSMUSG00000028452	Vcp	valosin containing protein [Source:MGI Symbol;Acc:MGI:99919]
-0.411818	6.6208	-1.90357	0.0681922	0.993176	-4.34292	WTHG_WTLG_7mo	1.16627		ENSMUSG00000027332	Ivd	isovaleryl coenzyme A dehydrogenase [Source:MGI Symbol;Acc:MGI:1929242]
0.659875	-0.0535795	1.90341	0.0682141	0.993176	-4.54075	WTHG_WTLG_7mo	1.16613		ENSMUSG00000018537	Pcgf2	polycomb group ring finger 2 [Source:MGI Symbol;Acc:MGI:99161]
-0.290178	4.97572	-1.90234	0.0683606	0.993176	-4.3403	WTHG_WTLG_7mo	1.16519		ENSMUSG00000057572	Zbtb8os	zinc finger and BTB domain containing 8 opposite strand [Source:MGI Symbol;Acc:MGI:1914356]
-0.865925	-0.119376	-1.90025	0.0686443	0.993176	-4.5285	WTHG_WTLG_7mo	1.1634		ENSMUSG00000053553	3110082I17Rik	RIKEN cDNA 3110082I17 gene [Source:MGI Symbol;Acc:MGI:1920462]
0.645149	0.518967	1.89952	0.0687441	0.993176	-4.51842	WTHG_WTLG_7mo	1.16276		ENSMUSG00000029029	Wrap73	WD repeat containing, antisense to Trp73 [Source:MGI Symbol;Acc:MGI:1891749]
0.482617	3.05831	1.89941	0.0687603	0.993176	-4.40819	WTHG_WTLG_7mo	1.16266		ENSMUSG00000032737	Inppl1	inositol polyphosphate phosphatase-like 1 [Source:MGI Symbol;Acc:MGI:1333787]
-0.339729	1.83844	-1.89807	0.0689437	0.993176	-4.47265	WTHG_WTLG_7mo	1.16151		ENSMUSG00000038822	Hace1	HECT domain and ankyrin repeat containing, E3 ubiquitin protein ligase 1 [Source:MGI Symbol;Acc:MGI:2446110]
0.810335	2.43208	1.89703	0.0690856	0.993176	-4.43676	WTHG_WTLG_7mo	1.16061		ENSMUSG00000020307	Cdc34	cell division cycle 34 [Source:MGI Symbol;Acc:MGI:102657]
-0.339568	6.03274	-1.89508	0.0693544	0.993176	-4.33961	WTHG_WTLG_7mo	1.15893		ENSMUSG00000032263	Bckdhb	branched chain ketoacid dehydrogenase E1, beta polypeptide [Source:MGI Symbol;Acc:MGI:88137]
0.441874	7.35852	1.89507	0.0693563	0.993176	-4.35636	WTHG_WTLG_7mo	1.15891		ENSMUSG00000063524	Eno1	enolase 1, alpha non-neuron [Source:MGI Symbol;Acc:MGI:95393]
0.93823	1.59096	1.89504	0.0693599	0.993176	-4.47892	WTHG_WTLG_7mo	1.15889		ENSMUSG00000105837	Gm35986	predicted gene, 35986 [Source:MGI Symbol;Acc:MGI:5595145]
-0.443083	8.52249	-1.89492	0.0693762	0.993176	-4.37848	WTHG_WTLG_7mo	1.15879		ENSMUSG00000035875	AI182371	expressed sequence AI182371 [Source:MGI Symbol;Acc:MGI:2138853]
-0.444755	3.02158	-1.89489	0.06938	0.993176	-4.42722	WTHG_WTLG_7mo	1.15877		ENSMUSG00000036817	Sun1	Sad1 and UNC84 domain containing 1 [Source:MGI Symbol;Acc:MGI:1924303]
-0.650133	1.51628	-1.8901	0.0700433	0.993176	-4.50484	WTHG_WTLG_7mo	1.15463		ENSMUSG00000103041	Gm37305	predicted gene, 37305 [Source:MGI Symbol;Acc:MGI:5610533]
-1.41952	2.3836	-1.8896	0.0701133	0.993176	-4.49949	WTHG_WTLG_7mo	1.1542		ENSMUSG00000028238	Atp6v0d2	ATPase, H+ transporting, lysosomal V0 subunit D2 [Source:MGI Symbol;Acc:MGI:1924415]
-0.313101	8.10085	-1.8876	0.0703924	0.993176	-4.37066	WTHG_WTLG_7mo	1.15247		ENSMUSG00000025290	Rps24	ribosomal protein S24 [Source:MGI Symbol;Acc:MGI:98147]
0.651744	3.72951	1.88503	0.070752	0.993176	-4.37132	WTHG_WTLG_7mo	1.15026		ENSMUSG00000020604	Arsg	arylsulfatase G [Source:MGI Symbol;Acc:MGI:1921258]
0.313239	4.31222	1.8829	0.0710509	0.993176	-4.35939	WTHG_WTLG_7mo	1.14843		ENSMUSG00000038429	Usp5	ubiquitin specific peptidase 5 (isopeptidase T) [Source:MGI Symbol;Acc:MGI:1347343]
-0.544173	4.32048	-1.88224	0.0711435	0.993176	-4.36594	WTHG_WTLG_7mo	1.14787		ENSMUSG00000112342	Gm47031	predicted gene, 47031 [Source:MGI Symbol;Acc:MGI:6095726]
0.310635	2.76945	1.88004	0.0714541	0.993176	-4.42062	WTHG_WTLG_7mo	1.14597		ENSMUSG00000028992	Nmnat1	nicotinamide nucleotide adenylyltransferase 1 [Source:MGI Symbol;Acc:MGI:1913704]
0.367897	5.73492	1.87973	0.0714984	0.993176	-4.34437	WTHG_WTLG_7mo	1.1457		ENSMUSG00000022437	Samm50	SAMM50 sorting and assembly machinery component [Source:MGI Symbol;Acc:MGI:1915903]
-0.350992	7.00238	-1.87724	0.0718515	0.993176	-4.35819	WTHG_WTLG_7mo	1.14356		ENSMUSG00000044393	Dsg2	desmoglein 2 [Source:MGI Symbol;Acc:MGI:1196466]
0.819982	-0.247565	1.87693	0.0718954	0.993176	-4.5503	WTHG_WTLG_7mo	1.1433		ENSMUSG00000089832	Shkbp1	Sh3kbp1 binding protein 1 [Source:MGI Symbol;Acc:MGI:2385803]
-0.2402	6.16993	-1.87668	0.0719315	0.993176	-4.3488	WTHG_WTLG_7mo	1.14308		ENSMUSG00000021917	Spcs1	signal peptidase complex subunit 1 homolog (S. cerevisiae) [Source:MGI Symbol;Acc:MGI:1916269]
-0.395017	5.34231	-1.87558	0.0720879	0.993176	-4.34796	WTHG_WTLG_7mo	1.14214		ENSMUSG00000038646	Ramac	RNA guanine-7 methyltransferase activating subunit [Source:MGI Symbol;Acc:MGI:1914398]
-0.603962	2.09186	-1.87505	0.0721636	0.993176	-4.47104	WTHG_WTLG_7mo	1.14168		ENSMUSG00000028128	F3	coagulation factor III [Source:MGI Symbol;Acc:MGI:88381]
0.406583	3.70098	1.87457	0.072231	0.993176	-4.38114	WTHG_WTLG_7mo	1.14128		ENSMUSG00000028811	Yars	tyrosyl-tRNA synthetase [Source:MGI Symbol;Acc:MGI:2147627]
-0.350231	4.33296	-1.87345	0.0723917	0.993176	-4.37901	WTHG_WTLG_7mo	1.14031		ENSMUSG00000030207	Fam234b	family with sequence similarity 234, member B [Source:MGI Symbol;Acc:MGI:1921775]
-0.290095	2.55234	-1.87188	0.0726163	0.993176	-4.44493	WTHG_WTLG_7mo	1.13897		ENSMUSG00000039231	Suv39h1	suppressor of variegation 3-9 1 [Source:MGI Symbol;Acc:MGI:1099440]
-0.303335	5.66825	-1.87165	0.072649	0.993176	-4.34811	WTHG_WTLG_7mo	1.13877		ENSMUSG00000028161	Ppp3ca	protein phosphatase 3, catalytic subunit, alpha isoform [Source:MGI Symbol;Acc:MGI:107164]
-0.379642	4.50315	-1.87154	0.0726646	0.993176	-4.35859	WTHG_WTLG_7mo	1.13868		ENSMUSG00000029672	Fam3c	FAM3 metabolism regulating signaling molecule C [Source:MGI Symbol;Acc:MGI:107892]
-0.415806	4.52974	-1.87051	0.0728133	0.993176	-4.36019	WTHG_WTLG_7mo	1.13779		ENSMUSG00000029735	Tpk1	thiamine pyrophosphokinase [Source:MGI Symbol;Acc:MGI:1352500]
0.80653	0.137635	1.8704	0.0728297	0.993176	-4.54235	WTHG_WTLG_7mo	1.13769		ENSMUSG00000057219	Armc7	armadillo repeat containing 7 [Source:MGI Symbol;Acc:MGI:2679719]
0.528492	1.67001	1.86983	0.0729112	0.993176	-4.48865	WTHG_WTLG_7mo	1.13721		ENSMUSG00000047284	Neurl4	neuralized E3 ubiquitin protein ligase 4 [Source:MGI Symbol;Acc:MGI:1921092]
0.27853	5.70332	1.86921	0.0730002	0.993176	-4.34829	WTHG_WTLG_7mo	1.13668		ENSMUSG00000020097	Sgpl1	sphingosine phosphate lyase 1 [Source:MGI Symbol;Acc:MGI:1261415]
0.300329	4.41996	1.86817	0.0731507	0.993176	-4.35886	WTHG_WTLG_7mo	1.13578		ENSMUSG00000026203	Dnajb2	DnaJ heat shock protein family (Hsp40) member B2 [Source:MGI Symbol;Acc:MGI:1928739]
-0.424364	11.835	-1.8681	0.0731607	0.993176	-4.4318	WTHG_WTLG_7mo	1.13572		ENSMUSG00000066366	Serpina1a	serine (or cysteine) peptidase inhibitor, clade A, member 1A [Source:MGI Symbol;Acc:MGI:891971]
-0.413137	2.70503	-1.86733	0.0732723	0.993176	-4.43439	WTHG_WTLG_7mo	1.13506		ENSMUSG00000000532	Acvr1b	activin A receptor, type 1B [Source:MGI Symbol;Acc:MGI:1338944]
0.498921	5.55597	1.86667	0.0733666	0.993176	-4.3491	WTHG_WTLG_7mo	1.1345		ENSMUSG00000026827	Gpd2	glycerol phosphate dehydrogenase 2, mitochondrial [Source:MGI Symbol;Acc:MGI:99778]
-0.529936	4.33828	-1.86624	0.0734286	0.993176	-4.36431	WTHG_WTLG_7mo	1.13413		ENSMUSG00000069208	Zfp825	zinc finger protein 825 [Source:MGI Symbol;Acc:MGI:2385315]
-0.472535	8.5169	-1.86474	0.0736464	0.993176	-4.389	WTHG_WTLG_7mo	1.13285		ENSMUSG00000109764	Klkb1	kallikrein B, plasma 1 [Source:MGI Symbol;Acc:MGI:102849]
0.212346	7.32614	1.8636	0.0738124	0.993176	-4.37079	WTHG_WTLG_7mo	1.13187		ENSMUSG00000020483	Dynll2	dynein light chain LC8-type 2 [Source:MGI Symbol;Acc:MGI:1915347]
0.584034	-0.180365	1.86215	0.0740231	0.993176	-4.54989	WTHG_WTLG_7mo	1.13063		ENSMUSG00000062075	Lmnb2	lamin B2 [Source:MGI Symbol;Acc:MGI:96796]
-0.379913	2.87649	-1.86208	0.0740339	0.993176	-4.43301	WTHG_WTLG_7mo	1.13057		ENSMUSG00000032688	Malt1	MALT1 paracaspase [Source:MGI Symbol;Acc:MGI:2445027]
0.291262	6.36778	1.86192	0.074057	0.993176	-4.35581	WTHG_WTLG_7mo	1.13043		ENSMUSG00000034667	Xpot	exportin, tRNA (nuclear export receptor for tRNAs) [Source:MGI Symbol;Acc:MGI:1920442]
-0.390052	3.88197	-1.86177	0.0740793	0.993176	-4.3822	WTHG_WTLG_7mo	1.1303		ENSMUSG00000045996	Polr2k	polymerase (RNA) II (DNA directed) polypeptide K [Source:MGI Symbol;Acc:MGI:102725]
0.508079	2.45175	1.86095	0.0741993	0.993176	-4.42673	WTHG_WTLG_7mo	1.1296		ENSMUSG00000031776	Arl2bp	ADP-ribosylation factor-like 2 binding protein [Source:MGI Symbol;Acc:MGI:1349429]
0.468775	1.00397	1.86073	0.0742306	0.993176	-4.51435	WTHG_WTLG_7mo	1.12942		ENSMUSG00000014039	Prdm15	PR domain containing 15 [Source:MGI Symbol;Acc:MGI:1930121]
-0.514571	6.4592	-1.86024	0.0743029	0.993176	-4.36097	WTHG_WTLG_7mo	1.12899		ENSMUSG00000030562	Nox4	NADPH oxidase 4 [Source:MGI Symbol;Acc:MGI:1354184]
3.57856	0.783491	1.8593	0.0744403	0.993176	-4.52878	WTHG_WTLG_7mo	1.12819		ENSMUSG00000049396	Gemin4	gem nuclear organelle associated protein 4 [Source:MGI Symbol;Acc:MGI:2449313]
-0.507269	1.89064	-1.85927	0.0744444	0.993176	-4.45453	WTHG_WTLG_7mo	1.12817		ENSMUSG00000056133	Unc93a2	unc-93 homolog A2 [Source:MGI Symbol;Acc:MGI:3712668]
1.03829	0.722742	1.85733	0.074729	0.993176	-4.53867	WTHG_WTLG_7mo	1.12651		ENSMUSG00000026639	Lamb3	laminin, beta 3 [Source:MGI Symbol;Acc:MGI:99915]
0.940737	0.838756	1.85719	0.0747504	0.993176	-4.51759	WTHG_WTLG_7mo	1.12639		ENSMUSG00000018906	P4ha2	procollagen-proline, 2-oxoglutarate 4-dioxygenase (proline 4-hydroxylase), alpha II polypeptide [Source:MGI Symbol;Acc:MGI:894286]
-0.659751	4.58013	-1.85708	0.0747666	0.993176	-4.36287	WTHG_WTLG_7mo	1.12629		ENSMUSG00000101514	Gm5524	predicted gene 5524 [Source:MGI Symbol;Acc:MGI:3646041]
0.358697	3.42298	1.85698	0.0747815	0.993176	-4.40123	WTHG_WTLG_7mo	1.12621		ENSMUSG00000043789	Vwce	von Willebrand factor C and EGF domains [Source:MGI Symbol;Acc:MGI:1919018]
0.694358	2.05317	1.85509	0.0750599	0.993176	-4.46971	WTHG_WTLG_7mo	1.12459		ENSMUSG00000052137	Rbm12b2	RNA binding motif protein 12 B2 [Source:MGI Symbol;Acc:MGI:1924854]
0.894873	-0.739227	1.85412	0.0752021	0.993176	-4.55765	WTHG_WTLG_7mo	1.12377		ENSMUSG00000064247	Plcxd1	phosphatidylinositol-specific phospholipase C, X domain containing 1 [Source:MGI Symbol;Acc:MGI:2685422]
0.206391	4.90584	1.85393	0.0752307	0.993176	-4.35792	WTHG_WTLG_7mo	1.12361		ENSMUSG00000028668	Eloa	elongin A [Source:MGI Symbol;Acc:MGI:1351315]
-0.426855	3.12081	-1.85368	0.0752686	0.993176	-4.42678	WTHG_WTLG_7mo	1.12339		ENSMUSG00000041688	Amot	angiomotin [Source:MGI Symbol;Acc:MGI:108440]
0.887066	-0.0220836	1.85367	0.0752696	0.993176	-4.54705	WTHG_WTLG_7mo	1.12338		ENSMUSG00000019831	Wasf1	WASP family, member 1 [Source:MGI Symbol;Acc:MGI:1890563]
0.43249	3.0509	1.85367	0.0752698	0.993176	-4.41481	WTHG_WTLG_7mo	1.12338		ENSMUSG00000032353	Tmed3	transmembrane p24 trafficking protein 3 [Source:MGI Symbol;Acc:MGI:1913361]
-0.527848	1.51491	-1.85326	0.0753304	0.993176	-4.50022	WTHG_WTLG_7mo	1.12303		ENSMUSG00000060149	BC002059	cDNA sequence BC002059 [Source:MGI Symbol;Acc:MGI:2384864]
0.226897	5.29407	1.85302	0.0753657	0.993176	-4.35469	WTHG_WTLG_7mo	1.12283		ENSMUSG00000002741	Ykt6	YKT6 v-SNARE homolog (S. cerevisiae) [Source:MGI Symbol;Acc:MGI:1927550]
0.210022	6.58925	1.84956	0.0758792	0.993176	-4.36283	WTHG_WTLG_7mo	1.11988		ENSMUSG00000030738	Eif3c	eukaryotic translation initiation factor 3, subunit C [Source:MGI Symbol;Acc:MGI:1926966]
0.523532	6.33331	1.84949	0.0758905	0.993176	-4.35894	WTHG_WTLG_7mo	1.11981		ENSMUSG00000027712	Anxa5	annexin A5 [Source:MGI Symbol;Acc:MGI:106008]
0.311328	4.30723	1.84942	0.0759009	0.993176	-4.37116	WTHG_WTLG_7mo	1.11975		ENSMUSG00000067713	Prkag1	protein kinase, AMP-activated, gamma 1 non-catalytic subunit [Source:MGI Symbol;Acc:MGI:108411]
-0.485134	3.63647	-1.84812	0.076095	0.993176	-4.40953	WTHG_WTLG_7mo	1.11864		ENSMUSG00000039968	Rsbn1l	round spermatid basic protein 1-like [Source:MGI Symbol;Acc:MGI:3036237]
-0.355614	2.43996	-1.84527	0.0765213	0.993176	-4.45365	WTHG_WTLG_7mo	1.11622		ENSMUSG00000033157	Abhd10	abhydrolase domain containing 10 [Source:MGI Symbol;Acc:MGI:2442422]
0.333141	4.78769	1.84521	0.07653	0.993176	-4.36569	WTHG_WTLG_7mo	1.11617		ENSMUSG00000038023	Atp6v0a2	ATPase, H+ transporting, lysosomal V0 subunit A2 [Source:MGI Symbol;Acc:MGI:104855]
-0.562953	4.92721	-1.84501	0.0765605	0.993176	-4.35851	WTHG_WTLG_7mo	1.116		ENSMUSG00000078964	Ces1b	carboxylesterase 1B [Source:MGI Symbol;Acc:MGI:3779470]
0.320098	6.38067	1.84423	0.0766778	0.993176	-4.36236	WTHG_WTLG_7mo	1.11533		ENSMUSG00000026766	Mmadhc	methylmalonic aciduria (cobalamin deficiency) cblD type, with homocystinuria [Source:MGI Symbol;Acc:MGI:1923786]
-0.618133	5.20098	-1.84307	0.0768524	0.993176	-4.37454	WTHG_WTLG_7mo	1.11434		ENSMUSG00000040612	Ildr2	immunoglobulin-like domain containing receptor 2 [Source:MGI Symbol;Acc:MGI:1196370]
-0.560176	1.23346	-1.84238	0.0769566	0.993176	-4.5161	WTHG_WTLG_7mo	1.11375		ENSMUSG00000035236	Scai	suppressor of cancer cell invasion [Source:MGI Symbol;Acc:MGI:2443716]
-0.597834	5.2148	-1.8416	0.0770735	0.993176	-4.36088	WTHG_WTLG_7mo	1.1131		ENSMUSG00000032348	Gsta4	glutathione S-transferase, alpha 4 [Source:MGI Symbol;Acc:MGI:1309515]
0.435869	4.67472	1.84063	0.0772201	0.993176	-4.36595	WTHG_WTLG_7mo	1.11227		ENSMUSG00000038150	Ormdl3	ORM1-like 3 (S. cerevisiae) [Source:MGI Symbol;Acc:MGI:1913862]
0.400214	3.38708	1.84025	0.0772778	0.993176	-4.41249	WTHG_WTLG_7mo	1.11195		ENSMUSG00000032264	Zw10	zw10 kinetochore protein [Source:MGI Symbol;Acc:MGI:1349478]
0.281786	3.98413	1.84013	0.0772956	0.993176	-4.38724	WTHG_WTLG_7mo	1.11185		ENSMUSG00000022962	Gart	phosphoribosylglycinamide formyltransferase [Source:MGI Symbol;Acc:MGI:95654]
-0.548373	2.2804	-1.83855	0.0775349	0.993176	-4.47377	WTHG_WTLG_7mo	1.1105		ENSMUSG00000039531	Zup1	zinc finger containing ubiquitin peptidase 1 [Source:MGI Symbol;Acc:MGI:1919830]
-0.274244	4.5221	-1.83802	0.0776162	0.993176	-4.37295	WTHG_WTLG_7mo	1.11005		ENSMUSG00000072872	Rybp	RING1 and YY1 binding protein [Source:MGI Symbol;Acc:MGI:1929059]
-1.04439	-0.502887	-1.83717	0.0777444	0.993176	-4.55797	WTHG_WTLG_7mo	1.10933		ENSMUSG00000097673	Gm26608	predicted gene, 26608 [Source:MGI Symbol;Acc:MGI:5477102]
-0.389939	4.01892	-1.83659	0.0778337	0.993176	-4.38931	WTHG_WTLG_7mo	1.10883		ENSMUSG00000003031	Cdkn1b	cyclin-dependent kinase inhibitor 1B [Source:MGI Symbol;Acc:MGI:104565]
0.355713	3.57575	1.83645	0.077854	0.993176	-4.39895	WTHG_WTLG_7mo	1.10872		ENSMUSG00000042700	Sipa1l1	signal-induced proliferation-associated 1 like 1 [Source:MGI Symbol;Acc:MGI:2443679]
0.407245	3.38923	1.8355	0.0779995	0.993176	-4.40941	WTHG_WTLG_7mo	1.10791		ENSMUSG00000032012	Nectin1	nectin cell adhesion molecule 1 [Source:MGI Symbol;Acc:MGI:1926483]
0.479367	0.799485	1.83522	0.0780422	0.993176	-4.52272	WTHG_WTLG_7mo	1.10767		ENSMUSG00000020491	2810021J22Rik	RIKEN cDNA 2810021J22 gene [Source:MGI Symbol;Acc:MGI:1917194]
-0.949385	1.68506	-1.83491	0.078089	0.993176	-4.51785	WTHG_WTLG_7mo	1.10741		ENSMUSG00000034258	Flvcr2	feline leukemia virus subgroup C cellular receptor 2 [Source:MGI Symbol;Acc:MGI:2384974]
0.589289	0.952692	1.83481	0.0781044	0.993176	-4.51535	WTHG_WTLG_7mo	1.10732		ENSMUSG00000090659	Zfp493	zinc finger protein 493 [Source:MGI Symbol;Acc:MGI:1920208]
0.346734	5.08781	1.8343	0.0781831	0.993176	-4.36373	WTHG_WTLG_7mo	1.10689		ENSMUSG00000005225	Plekha8	pleckstrin homology domain containing, family A (phosphoinositide binding specific) member 8 [Source:MGI Symbol;Acc:MGI:2681164]
-0.42666	3.89431	-1.83407	0.0782184	0.993176	-4.39864	WTHG_WTLG_7mo	1.10669		ENSMUSG00000051451	Crebzf	CREB/ATF bZIP transcription factor [Source:MGI Symbol;Acc:MGI:2675296]
-0.330023	3.62691	-1.83369	0.0782763	0.993176	-4.40507	WTHG_WTLG_7mo	1.10637		ENSMUSG00000020994	Pnn	pinin [Source:MGI Symbol;Acc:MGI:1100514]
-0.407568	3.09461	-1.8335	0.0783058	0.993176	-4.4408	WTHG_WTLG_7mo	1.10621		ENSMUSG00000042594	Sh2b3	SH2B adaptor protein 3 [Source:MGI Symbol;Acc:MGI:893598]
-0.352262	5.84946	-1.83348	0.0783078	0.993176	-4.36214	WTHG_WTLG_7mo	1.1062		ENSMUSG00000047412	Zbtb44	zinc finger and BTB domain containing 44 [Source:MGI Symbol;Acc:MGI:1925123]
0.496115	2.01968	1.83314	0.0783611	0.993176	-4.4528	WTHG_WTLG_7mo	1.1059		ENSMUSG00000032478	Nme6	NME/NM23 nucleoside diphosphate kinase 6 [Source:MGI Symbol;Acc:MGI:1861676]
0.62088	2.52417	1.83227	0.0784933	0.993176	-4.45437	WTHG_WTLG_7mo	1.10517		ENSMUSG00000021494	Ddx41	DEAD box helicase 41 [Source:MGI Symbol;Acc:MGI:1920185]
-0.464235	6.474	-1.83207	0.0785246	0.993176	-4.36805	WTHG_WTLG_7mo	1.10499		ENSMUSG00000055730	Ces2a	carboxylesterase 2A [Source:MGI Symbol;Acc:MGI:2142491]
-0.357523	5.56722	-1.83199	0.0785364	0.993176	-4.36256	WTHG_WTLG_7mo	1.10493		ENSMUSG00000090862	Rps13	ribosomal protein S13 [Source:MGI Symbol;Acc:MGI:1915302]
0.544741	1.82297	1.83162	0.0785928	0.993176	-4.47955	WTHG_WTLG_7mo	1.10462		ENSMUSG00000057789	Bak1	BCL2-antagonist/killer 1 [Source:MGI Symbol;Acc:MGI:1097161]
-0.237918	5.37606	-1.83152	0.0786089	0.993176	-4.36337	WTHG_WTLG_7mo	1.10453		ENSMUSG00000036299	BC031181	cDNA sequence BC031181 [Source:MGI Symbol;Acc:MGI:3039614]
-0.462299	5.83619	-1.83119	0.0786595	0.993176	-4.36302	WTHG_WTLG_7mo	1.10425		ENSMUSG00000025176	Hoga1	4-hydroxy-2-oxoglutarate aldolase 1 [Source:MGI Symbol;Acc:MGI:1914682]
0.522274	7.16971	1.83112	0.07867	0.993176	-4.37397	WTHG_WTLG_7mo	1.10419		ENSMUSG00000007891	Ctsd	cathepsin D [Source:MGI Symbol;Acc:MGI:88562]
0.527334	1.46868	1.82825	0.0791132	0.993176	-4.49567	WTHG_WTLG_7mo	1.10175		ENSMUSG00000041096	Tspyl2	TSPY-like 2 [Source:MGI Symbol;Acc:MGI:106244]
0.469612	3.95447	1.82751	0.0792263	0.993176	-4.38247	WTHG_WTLG_7mo	1.10113		ENSMUSG00000017221	Psmd3	proteasome (prosome, macropain) 26S subunit, non-ATPase, 3 [Source:MGI Symbol;Acc:MGI:98858]
-0.370906	3.11508	-1.82687	0.079326	0.993176	-4.44716	WTHG_WTLG_7mo	1.10058		ENSMUSG00000032320	Rcn2	reticulocalbin 2 [Source:MGI Symbol;Acc:MGI:1349765]
0.47414	2.99017	1.82678	0.07934	0.993176	-4.42697	WTHG_WTLG_7mo	1.10051		ENSMUSG00000003033	Ap1m1	adaptor-related protein complex AP-1, mu subunit 1 [Source:MGI Symbol;Acc:MGI:102776]
0.480697	2.615	1.82653	0.0793783	0.993176	-4.45412	WTHG_WTLG_7mo	1.1003		ENSMUSG00000048915	Efna5	ephrin A5 [Source:MGI Symbol;Acc:MGI:107444]
0.274782	3.37324	1.82625	0.0794227	0.993176	-4.41288	WTHG_WTLG_7mo	1.10006		ENSMUSG00000040188	Scamp2	secretory carrier membrane protein 2 [Source:MGI Symbol;Acc:MGI:1346518]
0.407217	4.68916	1.82471	0.079661	0.993176	-4.37052	WTHG_WTLG_7mo	1.09875		ENSMUSG00000045302	Preb	prolactin regulatory element binding [Source:MGI Symbol;Acc:MGI:1355326]
-0.547659	2.90202	-1.82375	0.0798107	0.993176	-4.42925	WTHG_WTLG_7mo	1.09794		ENSMUSG00000026708	Cenpl	centromere protein L [Source:MGI Symbol;Acc:MGI:1917704]
-0.243694	4.56786	-1.82358	0.0798369	0.993176	-4.38055	WTHG_WTLG_7mo	1.0978		ENSMUSG00000059182	Skap2	src family associated phosphoprotein 2 [Source:MGI Symbol;Acc:MGI:1889206]
0.422353	4.11585	1.82327	0.0798854	0.993176	-4.38787	WTHG_WTLG_7mo	1.09753		ENSMUSG00000009090	Ap1b1	adaptor protein complex AP-1, beta 1 subunit [Source:MGI Symbol;Acc:MGI:1096368]
0.452333	1.90799	1.82282	0.0799549	0.993176	-4.47792	WTHG_WTLG_7mo	1.09715		ENSMUSG00000023971	Rrp36	ribosomal RNA processing 36 [Source:MGI Symbol;Acc:MGI:2385053]
0.648613	1.0145	1.822	0.0800829	0.993176	-4.52031	WTHG_WTLG_7mo	1.09646		ENSMUSG00000026135	Zfp142	zinc finger protein 142 [Source:MGI Symbol;Acc:MGI:1924514]
-0.354753	6.13641	-1.82174	0.0801231	0.993176	-4.36963	WTHG_WTLG_7mo	1.09624		ENSMUSG00000028434	Epb41l4b	erythrocyte membrane protein band 4.1 like 4b [Source:MGI Symbol;Acc:MGI:1859149]
-0.326337	7.93886	-1.82143	0.0801719	0.993176	-4.39167	WTHG_WTLG_7mo	1.09598		ENSMUSG00000066150	Slc31a1	solute carrier family 31, member 1 [Source:MGI Symbol;Acc:MGI:1333843]
0.417244	2.19251	1.82015	0.0803719	0.993176	-4.47805	WTHG_WTLG_7mo	1.0949		ENSMUSG00000027845	Dclre1b	DNA cross-link repair 1B [Source:MGI Symbol;Acc:MGI:2156057]
-0.585163	3.84411	-1.81971	0.080441	0.993176	-4.4014	WTHG_WTLG_7mo	1.09452		ENSMUSG00000032551	1110059G10Rik	RIKEN cDNA 1110059G10 gene [Source:MGI Symbol;Acc:MGI:1913452]
0.894032	-0.454314	1.81969	0.0804437	0.993176	-4.5535	WTHG_WTLG_7mo	1.09451		ENSMUSG00000114710	Gm40923	predicted gene, 40923 [Source:MGI Symbol;Acc:MGI:5623808]
-0.363198	5.03631	-1.8189	0.0805674	0.993176	-4.37108	WTHG_WTLG_7mo	1.09384		ENSMUSG00000007836	Hnrnpa0	heterogeneous nuclear ribonucleoprotein A0 [Source:MGI Symbol;Acc:MGI:1924384]
0.531541	1.79764	1.81885	0.0805753	0.993176	-4.49268	WTHG_WTLG_7mo	1.0938		ENSMUSG00000032806	Slc10a3	solute carrier family 10 (sodium/bile acid cotransporter family), member 3 [Source:MGI Symbol;Acc:MGI:95048]
0.377362	2.59843	1.8183	0.080663	0.993176	-4.46328	WTHG_WTLG_7mo	1.09333		ENSMUSG00000030505	Prmt3	protein arginine N-methyltransferase 3 [Source:MGI Symbol;Acc:MGI:1919224]
-0.380084	4.52123	-1.81784	0.0807348	0.993176	-4.38223	WTHG_WTLG_7mo	1.09294		ENSMUSG00000002847	Pla1a	phospholipase A1 member A [Source:MGI Symbol;Acc:MGI:1934677]
0.669178	6.40769	1.81716	0.0808409	0.993176	-4.37193	WTHG_WTLG_7mo	1.09237		ENSMUSG00000002992	Apoc2	apolipoprotein C-II [Source:MGI Symbol;Acc:MGI:88054]
-0.354304	6.50619	-1.8156	0.0810868	0.993176	-4.37171	WTHG_WTLG_7mo	1.09105		ENSMUSG00000024431	Nr3c1	nuclear receptor subfamily 3, group C, member 1 [Source:MGI Symbol;Acc:MGI:95824]
0.343386	5.03639	1.81545	0.0811106	0.993176	-4.36887	WTHG_WTLG_7mo	1.09092		ENSMUSG00000026029	Casp8	caspase 8 [Source:MGI Symbol;Acc:MGI:1261423]
0.606815	0.148365	1.81527	0.0811399	0.993176	-4.5468	WTHG_WTLG_7mo	1.09077		ENSMUSG00000024790	Sac3d1	SAC3 domain containing 1 [Source:MGI Symbol;Acc:MGI:1913656]
-0.529103	3.97244	-1.8152	0.0811498	0.993176	-4.39903	WTHG_WTLG_7mo	1.09071		ENSMUSG00000071350	Setdb2	SET domain, bifurcated 2 [Source:MGI Symbol;Acc:MGI:2685139]
2.14619	0.142103	1.81458	0.0812482	0.993176	-4.55686	WTHG_WTLG_7mo	1.09019		ENSMUSG00000117098	Gm49909	predicted gene, 49909 [Source:MGI Symbol;Acc:MGI:6270609]
0.498762	3.68063	1.81372	0.0813842	0.993176	-4.40095	WTHG_WTLG_7mo	1.08946		ENSMUSG00000026965	Anapc2	anaphase promoting complex subunit 2 [Source:MGI Symbol;Acc:MGI:2139135]
-0.479111	5.37685	-1.81319	0.0814681	0.993176	-4.37137	WTHG_WTLG_7mo	1.08901		ENSMUSG00000034120	Srsf2	serine and arginine-rich splicing factor 2 [Source:MGI Symbol;Acc:MGI:98284]
-1.77771	0.666151	-1.8125	0.0815781	0.993176	-4.52175	WTHG_WTLG_7mo	1.08843		ENSMUSG00000022899	Slc15a2	solute carrier family 15 (H+/peptide transporter), member 2 [Source:MGI Symbol;Acc:MGI:1890457]
-0.385235	9.75006	-1.81249	0.0815796	0.993176	-4.41618	WTHG_WTLG_7mo	1.08842		ENSMUSG00000031596	Slc7a2	solute carrier family 7 (cationic amino acid transporter, y+ system), member 2 [Source:MGI Symbol;Acc:MGI:99828]
-1.52149	1.00791	-1.81239	0.0815949	0.993176	-4.51912	WTHG_WTLG_7mo	1.08834		ENSMUSG00000092021	Gbp11	guanylate binding protein 11 [Source:MGI Symbol;Acc:MGI:3646307]
-0.418289	3.64038	-1.81232	0.0816056	0.993176	-4.41338	WTHG_WTLG_7mo	1.08828		ENSMUSG00000027016	Zfp385b	zinc finger protein 385B [Source:MGI Symbol;Acc:MGI:2444734]
0.299694	4.32398	1.81224	0.0816195	0.993176	-4.38192	WTHG_WTLG_7mo	1.08821		ENSMUSG00000024019	Cmtr1	cap methyltransferase 1 [Source:MGI Symbol;Acc:MGI:1921407]
-0.301668	6.54653	-1.81158	0.0817231	0.993176	-4.37457	WTHG_WTLG_7mo	1.08766		ENSMUSG00000061740	Cyp2d22	cytochrome P450, family 2, subfamily d, polypeptide 22 [Source:MGI Symbol;Acc:MGI:1929474]
0.283889	2.73166	1.81153	0.0817314	0.993176	-4.44014	WTHG_WTLG_7mo	1.08761		ENSMUSG00000074182	Znhit6	zinc finger, HIT type 6 [Source:MGI Symbol;Acc:MGI:1916996]
-0.315604	3.34952	-1.81087	0.0818368	0.993176	-4.41728	WTHG_WTLG_7mo	1.08705		ENSMUSG00000035762	Tmem161b	transmembrane protein 161B [Source:MGI Symbol;Acc:MGI:1919995]
-0.346792	4.82809	-1.81038	0.0819151	0.993176	-4.3757	WTHG_WTLG_7mo	1.08664		ENSMUSG00000025173	Wdr45b	WD repeat domain 45B [Source:MGI Symbol;Acc:MGI:1914090]
-0.360293	3.04267	-1.81025	0.0819345	0.993176	-4.43647	WTHG_WTLG_7mo	1.08653		ENSMUSG00000028345	Tex10	testis expressed gene 10 [Source:MGI Symbol;Acc:MGI:1344413]
-0.546468	5.42599	-1.81003	0.0819707	0.993176	-4.37211	WTHG_WTLG_7mo	1.08634		ENSMUSG00000031549	Ido2	indoleamine 2,3-dioxygenase 2 [Source:MGI Symbol;Acc:MGI:2142489]
0.684489	6.95339	1.80917	0.0821067	0.993176	-4.37324	WTHG_WTLG_7mo	1.08562		ENSMUSG00000046794	Ppp1r3b	protein phosphatase 1, regulatory subunit 3B [Source:MGI Symbol;Acc:MGI:2177268]
-0.45656	1.46417	-1.80798	0.0822975	0.993176	-4.51508	WTHG_WTLG_7mo	1.08461		ENSMUSG00000024505	Dtwd2	DTW domain containing 2 [Source:MGI Symbol;Acc:MGI:1916107]
0.760601	2.16062	1.80723	0.0824177	0.993176	-4.48271	WTHG_WTLG_7mo	1.08398		ENSMUSG00000028633	Ctps	cytidine 5'-triphosphate synthase [Source:MGI Symbol;Acc:MGI:1858304]
-0.484646	1.51452	-1.8069	0.08247	0.993176	-4.51015	WTHG_WTLG_7mo	1.0837		ENSMUSG00000014592	Camta1	calmodulin binding transcription activator 1 [Source:MGI Symbol;Acc:MGI:2140230]
2.21067	0.533267	1.8055	0.0826934	0.993176	-4.54846	WTHG_WTLG_7mo	1.08253		ENSMUSG00000040264	Gbp2b	guanylate binding protein 2b [Source:MGI Symbol;Acc:MGI:95666]
-0.201636	6.87479	-1.80522	0.0827392	0.993176	-4.38125	WTHG_WTLG_7mo	1.08229		ENSMUSG00000036275	9530068E07Rik	RIKEN cDNA 9530068E07 gene [Source:MGI Symbol;Acc:MGI:2654705]
0.61821	4.70765	1.80518	0.0827463	0.993176	-4.37536	WTHG_WTLG_7mo	1.08225		ENSMUSG00000021957	Tkt	transketolase [Source:MGI Symbol;Acc:MGI:105992]
-0.413116	2.88493	-1.80469	0.0828247	0.993176	-4.44991	WTHG_WTLG_7mo	1.08184		ENSMUSG00000036934	4921524J17Rik	RIKEN cDNA 4921524J17 gene [Source:MGI Symbol;Acc:MGI:1913964]
-0.508581	7.4092	-1.80451	0.0828524	0.993176	-4.38878	WTHG_WTLG_7mo	1.0817		ENSMUSG00000033863	Klf9	Kruppel-like factor 9 [Source:MGI Symbol;Acc:MGI:1333856]
-2.14107	-2.36757	-1.80414	0.0829122	0.993176	-4.57309	WTHG_WTLG_7mo	1.08138		ENSMUSG00000096891	Mup-ps8	major urinary protein, pseudogene 8 [Source:MGI Symbol;Acc:MGI:3780197]
-0.331877	2.74516	-1.80317	0.0830685	0.993176	-4.4531	WTHG_WTLG_7mo	1.08056		ENSMUSG00000044155	Lsm8	LSM8 homolog, U6 small nuclear RNA associated [Source:MGI Symbol;Acc:MGI:1923772]
-0.448938	8.51099	-1.80266	0.0831514	0.993176	-4.40623	WTHG_WTLG_7mo	1.08013		ENSMUSG00000035780	Ugt2a3	UDP glucuronosyltransferase 2 family, polypeptide A3 [Source:MGI Symbol;Acc:MGI:1919344]
-0.295379	4.54522	-1.80225	0.083217	0.993176	-4.38359	WTHG_WTLG_7mo	1.07979		ENSMUSG00000021936	Mapk8	mitogen-activated protein kinase 8 [Source:MGI Symbol;Acc:MGI:1346861]
-0.376392	4.40432	-1.80213	0.0832368	0.993176	-4.39667	WTHG_WTLG_7mo	1.07968		ENSMUSG00000019920	Lims1	LIM and senescent cell antigen-like domains 1 [Source:MGI Symbol;Acc:MGI:1195263]
0.447037	2.47931	1.7997	0.0836291	0.993176	-4.45863	WTHG_WTLG_7mo	1.07764		ENSMUSG00000038611	Phrf1	PHD and ring finger domains 1 [Source:MGI Symbol;Acc:MGI:2141847]
0.304054	3.25883	1.79918	0.0837139	0.993176	-4.4279	WTHG_WTLG_7mo	1.0772		ENSMUSG00000049680	Urgcp	upregulator of cell proliferation [Source:MGI Symbol;Acc:MGI:1919296]
-0.482278	5.05788	-1.79915	0.0837178	0.993176	-4.3801	WTHG_WTLG_7mo	1.07718		ENSMUSG00000029650	Slc46a3	solute carrier family 46, member 3 [Source:MGI Symbol;Acc:MGI:1918956]
-0.756919	3.66699	-1.7976	0.0839699	0.993176	-4.41242	WTHG_WTLG_7mo	1.07588		ENSMUSG00000020123	Avpr1a	arginine vasopressin receptor 1A [Source:MGI Symbol;Acc:MGI:1859216]
-0.316464	2.48356	-1.79647	0.0841543	0.993176	-4.4577	WTHG_WTLG_7mo	1.07492		ENSMUSG00000023330	Dtwd1	DTW domain containing 1 [Source:MGI Symbol;Acc:MGI:1916435]
0.403254	0.900051	1.79605	0.0842226	0.993176	-4.52824	WTHG_WTLG_7mo	1.07457		ENSMUSG00000029463	Fam216a	family with sequence similarity 216, member A [Source:MGI Symbol;Acc:MGI:1916198]
-0.570494	3.1802	-1.79595	0.0842389	0.993176	-4.43971	WTHG_WTLG_7mo	1.07449		ENSMUSG00000021509	Slc25a48	solute carrier family 25, member 48 [Source:MGI Symbol;Acc:MGI:2145373]
-0.315968	5.68743	-1.79537	0.0843338	0.993176	-4.3763	WTHG_WTLG_7mo	1.074		ENSMUSG00000051339	2900026A02Rik	RIKEN cDNA 2900026A02 gene [Source:MGI Symbol;Acc:MGI:1920194]
-0.228983	5.11295	-1.79493	0.0844049	0.993176	-4.37851	WTHG_WTLG_7mo	1.07363		ENSMUSG00000028809	Srrm1	serine/arginine repetitive matrix 1 [Source:MGI Symbol;Acc:MGI:1858303]
0.661015	1.00434	1.79482	0.0844224	0.993176	-4.51118	WTHG_WTLG_7mo	1.07354		ENSMUSG00000002058	Unc119	unc-119 lipid binding chaperone [Source:MGI Symbol;Acc:MGI:1328357]
1.16892	2.98748	1.79233	0.08483	0.993176	-4.46863	WTHG_WTLG_7mo	1.07145		ENSMUSG00000073940	Hbb-bt	hemoglobin, beta adult t chain [Source:MGI Symbol;Acc:MGI:5474850]
-0.471366	3.10069	-1.79198	0.084888	0.993176	-4.44921	WTHG_WTLG_7mo	1.07115		ENSMUSG00000038481	Cdk19	cyclin-dependent kinase 19 [Source:MGI Symbol;Acc:MGI:1925584]
-0.400418	7.23126	-1.79159	0.0849524	0.993176	-4.39125	WTHG_WTLG_7mo	1.07082		ENSMUSG00000030861	Acadsb	acyl-Coenzyme A dehydrogenase, short/branched chain [Source:MGI Symbol;Acc:MGI:1914135]
0.918211	-0.542805	1.79152	0.0849637	0.993176	-4.55311	WTHG_WTLG_7mo	1.07077		ENSMUSG00000007721	Ccdc124	coiled-coil domain containing 124 [Source:MGI Symbol;Acc:MGI:1916403]
0.629995	0.907097	1.79088	0.0850693	0.993176	-4.52758	WTHG_WTLG_7mo	1.07023		ENSMUSG00000096458	Moap1	modulator of apoptosis 1 [Source:MGI Symbol;Acc:MGI:1915555]
-0.381961	10.1398	-1.7908	0.0850825	0.993176	-4.43042	WTHG_WTLG_7mo	1.07016		ENSMUSG00000033634	Nat8f2	N-acetyltransferase 8 (GCN5-related) family member 2 [Source:MGI Symbol;Acc:MGI:2136446]
-0.255489	5.74339	-1.79079	0.0850841	0.993176	-4.37698	WTHG_WTLG_7mo	1.07015		ENSMUSG00000051154	Commd3	COMM domain containing 3 [Source:MGI Symbol;Acc:MGI:88218]
-1.07923	1.59844	-1.79059	0.0851156	0.993176	-4.51483	WTHG_WTLG_7mo	1.06999		ENSMUSG00000049038	Mterf2	mitochondrial transcription termination factor 2 [Source:MGI Symbol;Acc:MGI:1921488]
-0.469512	7.38927	-1.79052	0.0851277	0.993176	-4.39303	WTHG_WTLG_7mo	1.06993		ENSMUSG00000062949	Atp11c	ATPase, class VI, type 11C [Source:MGI Symbol;Acc:MGI:1859661]
-0.285465	5.78725	-1.79023	0.0851755	0.993176	-4.37728	WTHG_WTLG_7mo	1.06969		ENSMUSG00000115338	Pnp	purine-nucleoside phosphorylase [Source:MGI Symbol;Acc:MGI:97365]
-0.464245	2.26798	-1.78999	0.0852158	0.993176	-4.48488	WTHG_WTLG_7mo	1.06948		ENSMUSG00000043418	Lrit2	leucine-rich repeat, immunoglobulin-like and transmembrane domains 2 [Source:MGI Symbol;Acc:MGI:2444885]
0.575777	2.87762	1.7893	0.0853278	0.993176	-4.43956	WTHG_WTLG_7mo	1.06891		ENSMUSG00000029145	Eif2b4	eukaryotic translation initiation factor 2B, subunit 4 delta [Source:MGI Symbol;Acc:MGI:95300]
0.852425	1.07905	1.78801	0.0855415	0.993176	-4.53007	WTHG_WTLG_7mo	1.06782		ENSMUSG00000018411	Mapt	microtubule-associated protein tau [Source:MGI Symbol;Acc:MGI:97180]
-0.202615	4.25198	-1.7874	0.0856426	0.993176	-4.39693	WTHG_WTLG_7mo	1.06731		ENSMUSG00000015023	Ddx19a	DEAD box helicase 19a [Source:MGI Symbol;Acc:MGI:99526]
0.718392	-0.0568245	1.78696	0.0857153	0.993176	-4.55032	WTHG_WTLG_7mo	1.06694		ENSMUSG00000020407	Upp1	uridine phosphorylase 1 [Source:MGI Symbol;Acc:MGI:1097668]
1.12336	8.28288	1.7866	0.0857754	0.993176	-4.42017	WTHG_WTLG_7mo	1.06664		ENSMUSG00000032418	Me1	malic enzyme 1, NADP(+)-dependent, cytosolic [Source:MGI Symbol;Acc:MGI:97043]
-0.501905	4.92517	-1.78557	0.0859457	0.993176	-4.38491	WTHG_WTLG_7mo	1.06578		ENSMUSG00000026977	Marchf7	membrane associated ring-CH-type finger 7 [Source:MGI Symbol;Acc:MGI:1931053]
1.05652	-0.0984584	1.78424	0.0861656	0.993176	-4.53701	WTHG_WTLG_7mo	1.06467		ENSMUSG00000005667	Mthfd2	methylenetetrahydrofolate dehydrogenase (NAD+ dependent), methenyltetrahydrofolate cyclohydrolase [Source:MGI Symbol;Acc:MGI:1338850]
-0.518903	1.35003	-1.78387	0.0862279	0.993176	-4.52343	WTHG_WTLG_7mo	1.06435		ENSMUSG00000037395	Rcor3	REST corepressor 3 [Source:MGI Symbol;Acc:MGI:2441920]
0.48135	2.81034	1.78203	0.0865349	0.993176	-4.4451	WTHG_WTLG_7mo	1.06281		ENSMUSG00000028975	Pex14	peroxisomal biogenesis factor 14 [Source:MGI Symbol;Acc:MGI:1927868]
0.926906	4.45277	1.78176	0.0865791	0.993176	-4.39693	WTHG_WTLG_7mo	1.06259		ENSMUSG00000053846	Lipg	lipase, endothelial [Source:MGI Symbol;Acc:MGI:1341803]
0.515023	-0.106095	1.78108	0.0866927	0.993176	-4.54732	WTHG_WTLG_7mo	1.06202		ENSMUSG00000030752	Kdm8	lysine (K)-specific demethylase 8 [Source:MGI Symbol;Acc:MGI:1924285]
0.55258	0.467747	1.77935	0.0869818	0.993176	-4.5323	WTHG_WTLG_7mo	1.06057		ENSMUSG00000058833	Rex1bd	required for excision 1-B domain containing [Source:MGI Symbol;Acc:MGI:1913712]
0.931469	0.262692	1.77928	0.0869933	0.993176	-4.54839	WTHG_WTLG_7mo	1.06051		ENSMUSG00000038545	Cul7	cullin 7 [Source:MGI Symbol;Acc:MGI:1913765]
0.30541	4.25372	1.779	0.08704	0.993176	-4.39362	WTHG_WTLG_7mo	1.06028		ENSMUSG00000027455	Nsfl1c	NSFL1 (p97) cofactor (p47) [Source:MGI Symbol;Acc:MGI:3042273]
0.949671	1.79542	1.7784	0.0871419	0.993176	-4.48729	WTHG_WTLG_7mo	1.05977		ENSMUSG00000003380	Rabac1	Rab acceptor 1 (prenylated) [Source:MGI Symbol;Acc:MGI:1201692]
-0.208258	6.18994	-1.77766	0.0872652	0.993176	-4.38308	WTHG_WTLG_7mo	1.05916		ENSMUSG00000060739	Nsa2	NSA2 ribosome biogenesis homolog [Source:MGI Symbol;Acc:MGI:1913883]
1.17029	-0.634957	1.77718	0.0873459	0.993176	-4.55126	WTHG_WTLG_7mo	1.05876		ENSMUSG00000026826	Nr4a2	nuclear receptor subfamily 4, group A, member 2 [Source:MGI Symbol;Acc:MGI:1352456]
0.292275	3.49363	1.77716	0.0873499	0.993176	-4.42634	WTHG_WTLG_7mo	1.05874		ENSMUSG00000064302	Clasp1	CLIP associating protein 1 [Source:MGI Symbol;Acc:MGI:1923957]
-0.810033	1.41547	-1.7766	0.0874435	0.993176	-4.52147	WTHG_WTLG_7mo	1.05827		ENSMUSG00000078887	Gm6710	predicted gene 6710 [Source:MGI Symbol;Acc:MGI:3779623]
0.561256	0.689236	1.77515	0.0876878	0.993176	-4.53494	WTHG_WTLG_7mo	1.05706		ENSMUSG00000037455	Slc18b1	solute carrier family 18, subfamily B, member 1 [Source:MGI Symbol;Acc:MGI:1923556]
-0.308613	6.76051	-1.77487	0.087736	0.993176	-4.39038	WTHG_WTLG_7mo	1.05682		ENSMUSG00000020390	Ube2b	ubiquitin-conjugating enzyme E2B [Source:MGI Symbol;Acc:MGI:102944]
0.472426	3.70222	1.77293	0.088064	0.993176	-4.41707	WTHG_WTLG_7mo	1.0552		ENSMUSG00000005483	Dnajb1	DnaJ heat shock protein family (Hsp40) member B1 [Source:MGI Symbol;Acc:MGI:1931874]
0.640456	0.849762	1.77276	0.0880921	0.993176	-4.52951	WTHG_WTLG_7mo	1.05506		ENSMUSG00000015942	Gtf2ird2	GTF2I repeat domain containing 2 [Source:MGI Symbol;Acc:MGI:2149780]
-0.370885	6.19295	-1.77228	0.0881742	0.993176	-4.38704	WTHG_WTLG_7mo	1.05466		ENSMUSG00000070407	Hs3st3b1	heparan sulfate (glucosamine) 3-O-sulfotransferase 3B1 [Source:MGI Symbol;Acc:MGI:1333853]
0.221603	3.5429	1.77187	0.0882431	0.993176	-4.41877	WTHG_WTLG_7mo	1.05432		ENSMUSG00000036940	Kdm1a	lysine (K)-specific demethylase 1A [Source:MGI Symbol;Acc:MGI:1196256]
-0.267975	2.81978	-1.77157	0.0882936	0.993176	-4.45474	WTHG_WTLG_7mo	1.05407		ENSMUSG00000038518	Jarid2	jumonji, AT rich interactive domain 2 [Source:MGI Symbol;Acc:MGI:104813]
-0.655262	2.33146	-1.7701	0.088543	0.993176	-4.48075	WTHG_WTLG_7mo	1.05285		ENSMUSG00000025323	Sp4	trans-acting transcription factor 4 [Source:MGI Symbol;Acc:MGI:107595]
0.348966	3.98288	1.76975	0.088604	0.993176	-4.40226	WTHG_WTLG_7mo	1.05255		ENSMUSG00000032058	Ppp2r1b	protein phosphatase 2, regulatory subunit A, beta [Source:MGI Symbol;Acc:MGI:1920949]
-0.550649	6.51082	-1.76952	0.0886416	0.993176	-4.38823	WTHG_WTLG_7mo	1.05236		ENSMUSG00000037573	Tob1	transducer of ErbB-2.1 [Source:MGI Symbol;Acc:MGI:1349721]
-0.439384	2.11772	-1.76903	0.0887267	0.993176	-4.49318	WTHG_WTLG_7mo	1.05195		ENSMUSG00000030960	Eef1akmt2	EEF1A lysine methyltransferase 2 [Source:MGI Symbol;Acc:MGI:1919346]
1.06095	1.89933	1.76843	0.0888281	0.993176	-4.51184	WTHG_WTLG_7mo	1.05145		ENSMUSG00000006445	Epha2	Eph receptor A2 [Source:MGI Symbol;Acc:MGI:95278]
-0.311612	4.95291	-1.76824	0.0888614	0.993176	-4.38832	WTHG_WTLG_7mo	1.05129		ENSMUSG00000023960	Enpp5	ectonucleotide pyrophosphatase/phosphodiesterase 5 [Source:MGI Symbol;Acc:MGI:1933830]
0.375752	2.41193	1.76792	0.0889145	0.993176	-4.46232	WTHG_WTLG_7mo	1.05103		ENSMUSG00000071647	Eml3	echinoderm microtubule associated protein like 3 [Source:MGI Symbol;Acc:MGI:2387612]
-0.219646	4.51744	-1.76725	0.0890289	0.993176	-4.39594	WTHG_WTLG_7mo	1.05047		ENSMUSG00000052707	Tnrc6a	trinucleotide repeat containing 6a [Source:MGI Symbol;Acc:MGI:2385292]
-0.360836	7.63456	-1.76562	0.089309	0.993176	-4.40706	WTHG_WTLG_7mo	1.0491		ENSMUSG00000062480	Acat3	acetyl-Coenzyme A acetyltransferase 3 [Source:MGI Symbol;Acc:MGI:109182]
-0.305549	7.12707	-1.76551	0.0893275	0.993176	-4.39743	WTHG_WTLG_7mo	1.04901		ENSMUSG00000038014	Fam120a	family with sequence similarity 120, member A [Source:MGI Symbol;Acc:MGI:2446163]
-0.449635	3.85485	-1.76541	0.0893454	0.993176	-4.42888	WTHG_WTLG_7mo	1.04893		ENSMUSG00000029817	Tra2a	transformer 2 alpha [Source:MGI Symbol;Acc:MGI:1933972]
0.411858	4.20715	1.7654	0.0893461	0.993176	-4.40328	WTHG_WTLG_7mo	1.04892		ENSMUSG00000001482	Def8	differentially expressed in FDCP 8 [Source:MGI Symbol;Acc:MGI:1346331]
-0.179796	5.12432	-1.76514	0.0893901	0.993176	-4.3877	WTHG_WTLG_7mo	1.04871		ENSMUSG00000106864	Gtf3c2	general transcription factor IIIC, polypeptide 2, beta [Source:MGI Symbol;Acc:MGI:1919002]
0.256272	3.31565	1.7645	0.0895003	0.993176	-4.43375	WTHG_WTLG_7mo	1.04818		ENSMUSG00000029028	Lrrc47	leucine rich repeat containing 47 [Source:MGI Symbol;Acc:MGI:1920196]
-0.50622	13.0032	-1.76391	0.0896024	0.993176	-4.46693	WTHG_WTLG_7mo	1.04768		ENSMUSG00000025479	Cyp2e1	cytochrome P450, family 2, subfamily e, polypeptide 1 [Source:MGI Symbol;Acc:MGI:88607]
-0.579417	2.64763	-1.76376	0.0896281	0.993176	-4.42986	WTHG_WTLG_7mo	1.04756		ENSMUSG00000068747	Sort1	sortilin 1 [Source:MGI Symbol;Acc:MGI:1338015]
0.480484	1.5654	1.76225	0.0898877	0.993176	-4.50205	WTHG_WTLG_7mo	1.0463		ENSMUSG00000036270	Edc4	enhancer of mRNA decapping 4 [Source:MGI Symbol;Acc:MGI:2446249]
0.48545	3.00682	1.7614	0.0900351	0.993176	-4.45109	WTHG_WTLG_7mo	1.04559		ENSMUSG00000025793	Hgs	HGF-regulated tyrosine kinase substrate [Source:MGI Symbol;Acc:MGI:104681]
-0.653835	-0.494672	-1.75902	0.0904463	0.993176	-4.56595	WTHG_WTLG_7mo	1.04361		ENSMUSG00000058934	Igf1os	insulin-like growth factor 1, opposite strand [Source:MGI Symbol;Acc:MGI:3841250]
0.408755	1.68381	1.75874	0.0904948	0.993176	-4.51087	WTHG_WTLG_7mo	1.04338		ENSMUSG00000072494	Ppp1r3e	protein phosphatase 1, regulatory subunit 3E [Source:MGI Symbol;Acc:MGI:2145790]
0.36681	4.68845	1.75797	0.0906273	0.993176	-4.39623	WTHG_WTLG_7mo	1.04274		ENSMUSG00000021895	Arhgef3	Rho guanine nucleotide exchange factor (GEF) 3 [Source:MGI Symbol;Acc:MGI:1918954]
-0.294988	9.86213	-1.75662	0.0908624	0.993176	-4.43653	WTHG_WTLG_7mo	1.04162		ENSMUSG00000016534	Lamp2	lysosomal-associated membrane protein 2 [Source:MGI Symbol;Acc:MGI:96748]
0.356563	1.46801	1.75644	0.090894	0.993176	-4.50976	WTHG_WTLG_7mo	1.04146		ENSMUSG00000009739	Pou6f1	POU domain, class 6, transcription factor 1 [Source:MGI Symbol;Acc:MGI:102935]
0.389491	2.62941	1.75536	0.0910813	0.993176	-4.4568	WTHG_WTLG_7mo	1.04057		ENSMUSG00000042625	Safb2	scaffold attachment factor B2 [Source:MGI Symbol;Acc:MGI:2146808]
-0.335451	7.48943	-1.75514	0.0911193	0.993176	-4.40413	WTHG_WTLG_7mo	1.04039		ENSMUSG00000023176	Cpn2	carboxypeptidase N, polypeptide 2 [Source:MGI Symbol;Acc:MGI:1919006]
0.447718	1.75306	1.75501	0.091142	0.993176	-4.50498	WTHG_WTLG_7mo	1.04028		ENSMUSG00000004565	Pnpla6	patatin-like phospholipase domain containing 6 [Source:MGI Symbol;Acc:MGI:1354723]
-0.399016	7.79049	-1.75485	0.0911712	0.993176	-4.40775	WTHG_WTLG_7mo	1.04014		ENSMUSG00000037458	Azin1	antizyme inhibitor 1 [Source:MGI Symbol;Acc:MGI:1859169]
-0.317543	7.63724	-1.75469	0.0911987	0.993176	-4.40718	WTHG_WTLG_7mo	1.04001		ENSMUSG00000039100	Marchf6	membrane associated ring-CH-type finger 6 [Source:MGI Symbol;Acc:MGI:2442773]
0.225639	2.97014	1.75447	0.0912373	0.993176	-4.45125	WTHG_WTLG_7mo	1.03983		ENSMUSG00000032534	Cep63	centrosomal protein 63 [Source:MGI Symbol;Acc:MGI:2158560]
-0.490083	3.97337	-1.75392	0.0913335	0.993176	-4.42139	WTHG_WTLG_7mo	1.03937		ENSMUSG00000064138	Fam172a	family with sequence similarity 172, member A [Source:MGI Symbol;Acc:MGI:1915925]
-0.28578	5.17349	-1.7531	0.0914764	0.993176	-4.39136	WTHG_WTLG_7mo	1.03869		ENSMUSG00000042688	Mapk6	mitogen-activated protein kinase 6 [Source:MGI Symbol;Acc:MGI:1354946]
0.268751	4.0745	1.75274	0.0915386	0.993176	-4.40963	WTHG_WTLG_7mo	1.0384		ENSMUSG00000020743	Mif4gd	MIF4G domain containing [Source:MGI Symbol;Acc:MGI:1916924]
0.326381	3.85767	1.75173	0.0917152	0.993176	-4.41666	WTHG_WTLG_7mo	1.03756		ENSMUSG00000027634	Ndrg3	N-myc downstream regulated gene 3 [Source:MGI Symbol;Acc:MGI:1352499]
-0.337073	11.2949	-1.75149	0.0917572	0.993176	-4.45171	WTHG_WTLG_7mo	1.03736		ENSMUSG00000022875	Kng1	kininogen 1 [Source:MGI Symbol;Acc:MGI:1097705]
0.449956	2.12648	1.75005	0.0920112	0.993176	-4.46671	WTHG_WTLG_7mo	1.03616		ENSMUSG00000066357	Wdr6	WD repeat domain 6 [Source:MGI Symbol;Acc:MGI:1930140]
-0.685122	1.04154	-1.75	0.0920194	0.993176	-4.53233	WTHG_WTLG_7mo	1.03612		ENSMUSG00000097574	C920006O11Rik	RIKEN cDNA C920006O11 gene [Source:MGI Symbol;Acc:MGI:2443759]
-0.337736	7.11491	-1.74913	0.0921732	0.993176	-4.40529	WTHG_WTLG_7mo	1.0354		ENSMUSG00000028194	Ddah1	dimethylarginine dimethylaminohydrolase 1 [Source:MGI Symbol;Acc:MGI:1916469]
-0.976323	4.68093	-1.74886	0.0922201	0.993176	-4.40386	WTHG_WTLG_7mo	1.03517		ENSMUSG00000022679	Mpv17l	Mpv17 transgene, kidney disease mutant-like [Source:MGI Symbol;Acc:MGI:2135951]
0.828839	0.346741	1.74768	0.0924283	0.993176	-4.54464	WTHG_WTLG_7mo	1.0342		ENSMUSG00000072623	Zfp9	zinc finger protein 9 [Source:MGI Symbol;Acc:MGI:99210]
0.519222	3.85749	1.7474	0.0924772	0.993176	-4.42961	WTHG_WTLG_7mo	1.03397		ENSMUSG00000052928	Ctif	CBP80/20-dependent translation initiation factor [Source:MGI Symbol;Acc:MGI:2685518]
-0.556712	2.48265	-1.7474	0.0924782	0.993176	-4.4712	WTHG_WTLG_7mo	1.03396		ENSMUSG00000059027	9630013D21Rik	RIKEN cDNA 9630013D21 gene [Source:MGI Symbol;Acc:MGI:2442649]
0.474936	3.88579	1.74739	0.0924797	0.993176	-4.41559	WTHG_WTLG_7mo	1.03395		ENSMUSG00000040463	Mybbp1a	MYB binding protein (P160) 1a [Source:MGI Symbol;Acc:MGI:106181]
-0.3546	7.1716	-1.74735	0.0924861	0.993176	-4.40237	WTHG_WTLG_7mo	1.03392		ENSMUSG00000027180	Fbxo3	F-box protein 3 [Source:MGI Symbol;Acc:MGI:1929084]
-0.222754	4.66534	-1.74694	0.0925581	0.993176	-4.40127	WTHG_WTLG_7mo	1.03359		ENSMUSG00000029422	Rsrc2	arginine/serine-rich coiled-coil 2 [Source:MGI Symbol;Acc:MGI:1913489]
0.299227	5.52017	1.74518	0.0928693	0.993176	-4.39262	WTHG_WTLG_7mo	1.03213		ENSMUSG00000043733	Ptpn11	protein tyrosine phosphatase, non-receptor type 11 [Source:MGI Symbol;Acc:MGI:99511]
-0.429347	5.69343	-1.74499	0.0929046	0.993176	-4.3942	WTHG_WTLG_7mo	1.03196		ENSMUSG00000035104	Eva1a	eva-1 homolog A (C. elegans) [Source:MGI Symbol;Acc:MGI:2385247]
-0.62302	0.0644944	-1.74458	0.0929764	0.993176	-4.5526	WTHG_WTLG_7mo	1.03163		ENSMUSG00000085287	4833418N02Rik	RIKEN cDNA 4833418N02 gene [Source:MGI Symbol;Acc:MGI:1921847]
-0.327431	2.88567	-1.74426	0.0930325	0.993176	-4.45575	WTHG_WTLG_7mo	1.03137		ENSMUSG00000061374	Fiz1	Flt3 interacting zinc finger protein 1 [Source:MGI Symbol;Acc:MGI:1344336]
-1.16311	-0.695368	-1.74381	0.0931137	0.993176	-4.56541	WTHG_WTLG_7mo	1.03099		ENSMUSG00000095975	Cphx1	cytoplasmic polyadenylated homeobox 1 [Source:MGI Symbol;Acc:MGI:2145733]
0.600305	2.48967	1.7422	0.0934001	0.993176	-4.47695	WTHG_WTLG_7mo	1.02965		ENSMUSG00000001910	Nacc1	nucleus accumbens associated 1, BEN and BTB (POZ) domain containing [Source:MGI Symbol;Acc:MGI:1914080]
0.257122	5.21225	1.74131	0.0935581	0.993176	-4.39487	WTHG_WTLG_7mo	1.02892		ENSMUSG00000063888	Rpl7l1	ribosomal protein L7-like 1 [Source:MGI Symbol;Acc:MGI:1913479]
-0.419636	8.78768	-1.73983	0.0938227	0.993176	-4.4244	WTHG_WTLG_7mo	1.02769		ENSMUSG00000029695	Aass	aminoadipate-semialdehyde synthase [Source:MGI Symbol;Acc:MGI:1353573]
-0.390288	6.15455	-1.73798	0.0941526	0.993176	-4.39693	WTHG_WTLG_7mo	1.02617		ENSMUSG00000050199	Lgr4	leucine-rich repeat-containing G protein-coupled receptor 4 [Source:MGI Symbol;Acc:MGI:1891468]
-0.715734	8.17799	-1.73621	0.0944711	0.993176	-4.42765	WTHG_WTLG_7mo	1.0247		ENSMUSG00000064360	mt-Nd3	mitochondrially encoded NADH dehydrogenase 3 [Source:MGI Symbol;Acc:MGI:102499]
0.496664	0.475139	1.73621	0.0944714	0.993176	-4.54307	WTHG_WTLG_7mo	1.0247		ENSMUSG00000070814	Zswim9	zinc finger SWIM-type containing 9 [Source:MGI Symbol;Acc:MGI:2447816]
0.681866	3.1552	1.73588	0.0945306	0.993176	-4.43361	WTHG_WTLG_7mo	1.02443		ENSMUSG00000030228	Pik3c2g	phosphatidylinositol-4-phosphate 3-kinase catalytic subunit type 2 gamma [Source:MGI Symbol;Acc:MGI:1203730]
-0.294983	3.38523	-1.73447	0.0947848	0.993176	-4.44576	WTHG_WTLG_7mo	1.02326		ENSMUSG00000069729	Arid1b	AT rich interactive domain 1B (SWI-like) [Source:MGI Symbol;Acc:MGI:1926129]
-0.315513	7.01876	-1.73442	0.0947932	0.993176	-4.40555	WTHG_WTLG_7mo	1.02322		ENSMUSG00000038612	Mcl1	myeloid cell leukemia sequence 1 [Source:MGI Symbol;Acc:MGI:101769]
-0.376415	7.50493	-1.73435	0.0948065	0.993176	-4.41276	WTHG_WTLG_7mo	1.02316		ENSMUSG00000033427	Upb1	ureidopropionase, beta [Source:MGI Symbol;Acc:MGI:2143535]
0.254232	3.91203	1.73398	0.0948733	0.993176	-4.42179	WTHG_WTLG_7mo	1.02286		ENSMUSG00000021339	Mrs2	MRS2 magnesium transporter [Source:MGI Symbol;Acc:MGI:2685748]
0.470871	3.73647	1.73271	0.095101	0.993176	-4.42986	WTHG_WTLG_7mo	1.02181		ENSMUSG00000015176	Nolc1	nucleolar and coiled-body phosphoprotein 1 [Source:MGI Symbol;Acc:MGI:1918019]
-0.293692	2.71338	-1.73182	0.0952637	0.993176	-4.47313	WTHG_WTLG_7mo	1.02107		ENSMUSG00000025035	Arl3	ADP-ribosylation factor-like 3 [Source:MGI Symbol;Acc:MGI:1929699]
0.262552	3.17754	1.731	0.095412	0.993176	-4.44816	WTHG_WTLG_7mo	1.0204		ENSMUSG00000028619	Tceanc2	transcription elongation factor A (SII) N-terminal and central domain containing 2 [Source:MGI Symbol;Acc:MGI:1913776]
-0.28064	4.87851	-1.72989	0.0956135	0.993176	-4.40606	WTHG_WTLG_7mo	1.01948		ENSMUSG00000015522	Arnt	aryl hydrocarbon receptor nuclear translocator [Source:MGI Symbol;Acc:MGI:88071]
0.302319	6.37208	1.72969	0.0956492	0.993176	-4.40054	WTHG_WTLG_7mo	1.01932		ENSMUSG00000000275	Trim25	tripartite motif-containing 25 [Source:MGI Symbol;Acc:MGI:102749]
-0.279236	4.13929	-1.72906	0.0957632	0.993176	-4.415	WTHG_WTLG_7mo	1.0188		ENSMUSG00000021040	Slirp	SRA stem-loop interacting RNA binding protein [Source:MGI Symbol;Acc:MGI:1916394]
0.784356	-0.395469	1.72856	0.095855	0.993176	-4.56712	WTHG_WTLG_7mo	1.01839		ENSMUSG00000040740	Slc25a34	solute carrier family 25, member 34 [Source:MGI Symbol;Acc:MGI:2686215]
0.286291	4.53594	1.72811	0.0959363	0.993176	-4.39918	WTHG_WTLG_7mo	1.01802		ENSMUSG00000020873	Slc35b1	solute carrier family 35, member B1 [Source:MGI Symbol;Acc:MGI:1343133]
1.29698	0.970074	1.72789	0.0959757	0.993176	-4.54687	WTHG_WTLG_7mo	1.01784		ENSMUSG00000070873	Lilra5	leukocyte immunoglobulin-like receptor, subfamily A (with TM domain), member 5 [Source:MGI Symbol;Acc:MGI:3647196]
0.82186	1.25971	1.72755	0.0960377	0.993176	-4.4963	WTHG_WTLG_7mo	1.01756		ENSMUSG00000073460	Pnldc1	poly(A)-specific ribonuclease (PARN)-like domain containing 1 [Source:MGI Symbol;Acc:MGI:2685159]
-0.826547	1.52709	-1.72586	0.0963479	0.993176	-4.51438	WTHG_WTLG_7mo	1.01616		ENSMUSG00000023959	Clic5	chloride intracellular channel 5 [Source:MGI Symbol;Acc:MGI:1917912]
0.812578	0.211168	1.72527	0.0964545	0.993176	-4.54702	WTHG_WTLG_7mo	1.01568		ENSMUSG00000044367	Slc16a13	solute carrier family 16 (monocarboxylic acid transporters), member 13 [Source:MGI Symbol;Acc:MGI:1916559]
-0.36295	6.53078	-1.72454	0.0965882	0.993176	-4.40426	WTHG_WTLG_7mo	1.01508		ENSMUSG00000008575	Nfib	nuclear factor I/B [Source:MGI Symbol;Acc:MGI:103188]
-0.293255	7.8211	-1.72426	0.0966389	0.993176	-4.41841	WTHG_WTLG_7mo	1.01485		ENSMUSG00000055172	C1ra	complement component 1, r subcomponent A [Source:MGI Symbol;Acc:MGI:1355313]
-0.327096	5.32891	-1.72413	0.0966643	0.993176	-4.4007	WTHG_WTLG_7mo	1.01473		ENSMUSG00000021646	Mccc2	methylcrotonoyl-Coenzyme A carboxylase 2 (beta) [Source:MGI Symbol;Acc:MGI:1925288]
0.379871	2.2837	1.72308	0.0968561	0.993176	-4.48634	WTHG_WTLG_7mo	1.01387		ENSMUSG00000010205	Raver1	ribonucleoprotein, PTB-binding 1 [Source:MGI Symbol;Acc:MGI:1919016]
0.635008	0.408695	1.72293	0.0968846	0.993176	-4.53896	WTHG_WTLG_7mo	1.01375		ENSMUSG00000043068	Fam89a	family with sequence similarity 89, member A [Source:MGI Symbol;Acc:MGI:1916877]
0.613741	3.52957	1.72155	0.0971373	0.993176	-4.45002	WTHG_WTLG_7mo	1.01261		ENSMUSG00000032528	Vipr1	vasoactive intestinal peptide receptor 1 [Source:MGI Symbol;Acc:MGI:109272]
-0.322931	5.3049	-1.72152	0.0971435	0.993176	-4.40241	WTHG_WTLG_7mo	1.01259		ENSMUSG00000022124	Fbxl3	F-box and leucine-rich repeat protein 3 [Source:MGI Symbol;Acc:MGI:1354702]
-0.250001	5.16368	-1.71983	0.0974539	0.993176	-4.40303	WTHG_WTLG_7mo	1.0112		ENSMUSG00000037197	Rbm17	RNA binding motif protein 17 [Source:MGI Symbol;Acc:MGI:1924188]
-0.325021	5.82981	-1.71977	0.0974656	0.993176	-4.402	WTHG_WTLG_7mo	1.01115		ENSMUSG00000054469	Lclat1	lysocardiolipin acyltransferase 1 [Source:MGI Symbol;Acc:MGI:2684937]
1.2186	-1.44814	1.71919	0.0975734	0.993176	-4.58004	WTHG_WTLG_7mo	1.01067		ENSMUSG00000108371	Gm38832	predicted gene, 38832 [Source:MGI Symbol;Acc:MGI:5621717]
0.188275	3.65133	1.71764	0.097859	0.993176	-4.43223	WTHG_WTLG_7mo	1.0094		ENSMUSG00000020079	Supv3l1	suppressor of var1, 3-like 1 (S. cerevisiae) [Source:MGI Symbol;Acc:MGI:2441711]
-0.232497	5.64904	-1.71764	0.0978596	0.993176	-4.40246	WTHG_WTLG_7mo	1.0094		ENSMUSG00000001687	Ubl3	ubiquitin-like 3 [Source:MGI Symbol;Acc:MGI:1344373]
-0.355072	2.30729	-1.71741	0.097902	0.993176	-4.48522	WTHG_WTLG_7mo	1.00921		ENSMUSG00000110331	Nudc-ps1	nuclear distribution gene C homolog (Aspergillus), pseudogene 1 [Source:MGI Symbol;Acc:MGI:2142657]
-0.305705	4.25737	-1.71679	0.0980174	0.993176	-4.42414	WTHG_WTLG_7mo	1.0087		ENSMUSG00000026349	Ccnt2	cyclin T2 [Source:MGI Symbol;Acc:MGI:1920199]
0.208448	6.53459	1.71563	0.0982321	0.993176	-4.4074	WTHG_WTLG_7mo	1.00775		ENSMUSG00000005981	Trap1	TNF receptor-associated protein 1 [Source:MGI Symbol;Acc:MGI:1915265]
-0.744386	0.892321	-1.71539	0.098277	0.993176	-4.51987	WTHG_WTLG_7mo	1.00755		ENSMUSG00000026586	Prrx1	paired related homeobox 1 [Source:MGI Symbol;Acc:MGI:97712]
-0.41958	4.38552	-1.71516	0.0983202	0.993176	-4.4194	WTHG_WTLG_7mo	1.00736		ENSMUSG00000032411	Tfdp2	transcription factor Dp 2 [Source:MGI Symbol;Acc:MGI:107167]
0.470565	3.07032	1.71508	0.098334	0.993176	-4.45221	WTHG_WTLG_7mo	1.0073		ENSMUSG00000035754	Wdr18	WD repeat domain 18 [Source:MGI Symbol;Acc:MGI:2158400]
-0.334187	2.59752	-1.71496	0.0983562	0.993176	-4.49101	WTHG_WTLG_7mo	1.0072		ENSMUSG00000096255	Dynlt1b	dynein light chain Tctex-type 1B [Source:MGI Symbol;Acc:MGI:98643]
-0.300215	5.41647	-1.71423	0.0984929	0.993176	-4.404	WTHG_WTLG_7mo	1.00659		ENSMUSG00000022800	Fyttd1	forty-two-three domain containing 1 [Source:MGI Symbol;Acc:MGI:1917955]
0.543545	3.35636	1.71333	0.0986606	0.993176	-4.45078	WTHG_WTLG_7mo	1.00586		ENSMUSG00000039515	Ptpa	protein phosphatase 2 protein activator [Source:MGI Symbol;Acc:MGI:1346006]
-0.331168	4.05525	-1.71271	0.0987751	0.993176	-4.42368	WTHG_WTLG_7mo	1.00535		ENSMUSG00000028647	Mycbp	MYC binding protein [Source:MGI Symbol;Acc:MGI:1891750]
1.71035	8.53894	1.71261	0.098795	0.993176	-4.42503	WTHG_WTLG_7mo	1.00527		ENSMUSG00000028715	Cyp4a14	cytochrome P450, family 4, subfamily a, polypeptide 14 [Source:MGI Symbol;Acc:MGI:1096550]
-0.543605	5.76249	-1.71185	0.0989359	0.993176	-4.40521	WTHG_WTLG_7mo	1.00465		ENSMUSG00000020300	Cpeb4	cytoplasmic polyadenylation element binding protein 4 [Source:MGI Symbol;Acc:MGI:1914829]
0.951575	4.65172	1.71058	0.0991752	0.993176	-4.42827	WTHG_WTLG_7mo	1.0036		ENSMUSG00000060317	Acnat2	acyl-coenzyme A amino acid N-acyltransferase 2 [Source:MGI Symbol;Acc:MGI:2444345]
1.23133	1.26743	1.71047	0.0991948	0.993176	-4.5352	WTHG_WTLG_7mo	1.00351		ENSMUSG00000031387	Renbp	renin binding protein [Source:MGI Symbol;Acc:MGI:105940]
0.409675	0.509348	1.71025	0.0992368	0.993176	-4.54114	WTHG_WTLG_7mo	1.00333		ENSMUSG00000028540	Dph2	DPH2 homolog [Source:MGI Symbol;Acc:MGI:1914978]
-0.300483	4.39848	-1.7099	0.0993024	0.993176	-4.42005	WTHG_WTLG_7mo	1.00304		ENSMUSG00000057367	Birc2	baculoviral IAP repeat-containing 2 [Source:MGI Symbol;Acc:MGI:1197009]
0.218492	4.49125	1.70978	0.0993246	0.993176	-4.4149	WTHG_WTLG_7mo	1.00294		ENSMUSG00000029924	Slc37a3	solute carrier family 37 (glycerol-3-phosphate transporter), member 3 [Source:MGI Symbol;Acc:MGI:1919394]
-0.429358	4.86179	-1.70932	0.0994102	0.993176	-4.41152	WTHG_WTLG_7mo	1.00257		ENSMUSG00000032548	Slco2a1	solute carrier organic anion transporter family, member 2a1 [Source:MGI Symbol;Acc:MGI:1346021]
-0.675733	5.76443	-1.70932	0.0994107	0.993176	-4.40641	WTHG_WTLG_7mo	1.00257		ENSMUSG00000074639	Rdh16f2	RDH16 family member 2 [Source:MGI Symbol;Acc:MGI:3583955]
-0.507764	3.3897	-1.70896	0.0994784	0.993176	-4.45763	WTHG_WTLG_7mo	1.00227		ENSMUSG00000039166	Akap7	A kinase (PRKA) anchor protein 7 [Source:MGI Symbol;Acc:MGI:1859150]
0.485042	2.41448	1.70802	0.0996541	0.993176	-4.47538	WTHG_WTLG_7mo	1.0015		ENSMUSG00000003810	Mast2	microtubule associated serine/threonine kinase 2 [Source:MGI Symbol;Acc:MGI:894676]
-0.32358	7.83838	-1.70742	0.0997673	0.993176	-4.4244	WTHG_WTLG_7mo	1.00101		ENSMUSG00000017453	Pipox	pipecolic acid oxidase [Source:MGI Symbol;Acc:MGI:1197006]
-0.258787	4.88559	-1.70735	0.0997803	0.993176	-4.41202	WTHG_WTLG_7mo	1.00096		ENSMUSG00000054387	Mdm4	transformed mouse 3T3 cell double minute 4 [Source:MGI Symbol;Acc:MGI:107934]
0.329484	12.0507	1.70728	0.0997938	0.993176	-4.47086	WTHG_WTLG_7mo	1.0009		ENSMUSG00000028307	Aldob	aldolase B, fructose-bisphosphate [Source:MGI Symbol;Acc:MGI:87995]
0.951701	2.50695	1.7068	0.0998844	0.993176	-4.47225	WTHG_WTLG_7mo	1.0005		ENSMUSG00000025014	Dntt	deoxynucleotidyltransferase, terminal [Source:MGI Symbol;Acc:MGI:98659]
0.976229	0.087076	1.70669	0.0999054	0.993176	-4.55776	WTHG_WTLG_7mo	1.00041		ENSMUSG00000050919	Zfp366	zinc finger protein 366 [Source:MGI Symbol;Acc:MGI:2178429]
-0.298995	2.74868	-1.70589	0.100055	0.993176	-4.46897	WTHG_WTLG_7mo	0.999761		ENSMUSG00000026281	Dtymk	deoxythymidylate kinase [Source:MGI Symbol;Acc:MGI:108396]
0.249863	3.87709	1.70459	0.100301	0.993176	-4.42914	WTHG_WTLG_7mo	0.998696		ENSMUSG00000042502	Cd2bp2	CD2 cytoplasmic tail binding protein 2 [Source:MGI Symbol;Acc:MGI:1917483]
-0.20134	6.45871	-1.70444	0.10033	0.993176	-4.40972	WTHG_WTLG_7mo	0.998569		ENSMUSG00000038633	Degs1	delta(4)-desaturase, sphingolipid 1 [Source:MGI Symbol;Acc:MGI:1097711]
-0.289691	3.72201	-1.70434	0.100349	0.993176	-4.43641	WTHG_WTLG_7mo	0.998485		ENSMUSG00000032398	Snapc5	small nuclear RNA activating complex, polypeptide 5 [Source:MGI Symbol;Acc:MGI:1914282]
0.459989	0.905951	1.70366	0.100477	0.993176	-4.53123	WTHG_WTLG_7mo	0.997932		ENSMUSG00000015659	Serac1	serine active site containing 1 [Source:MGI Symbol;Acc:MGI:2447813]
0.234526	5.34029	1.70362	0.100484	0.993176	-4.40721	WTHG_WTLG_7mo	0.997902		ENSMUSG00000021890	Eaf1	ELL associated factor 1 [Source:MGI Symbol;Acc:MGI:1921677]
0.321237	2.60248	1.7035	0.100509	0.993176	-4.47285	WTHG_WTLG_7mo	0.997797		ENSMUSG00000035007	Rundc1	RUN domain containing 1 [Source:MGI Symbol;Acc:MGI:2144506]
-0.5718	7.12426	-1.70303	0.100598	0.993176	-4.41579	WTHG_WTLG_7mo	0.997412		ENSMUSG00000072115	Ang	angiogenin, ribonuclease, RNase A family, 5 [Source:MGI Symbol;Acc:MGI:88022]
0.466863	3.36621	1.70227	0.10074	0.993176	-4.45547	WTHG_WTLG_7mo	0.996797		ENSMUSG00000049553	Polr1a	polymerase (RNA) I polypeptide A [Source:MGI Symbol;Acc:MGI:1096397]
2.12695	1.76209	1.70202	0.100788	0.993176	-4.54316	WTHG_WTLG_7mo	0.996589		ENSMUSG00000059089	Fcgr4	Fc receptor, IgG, low affinity IV [Source:MGI Symbol;Acc:MGI:2179523]
0.348564	1.14568	1.70193	0.100806	0.993176	-4.52813	WTHG_WTLG_7mo	0.996516		ENSMUSG00000031217	Efnb1	ephrin B1 [Source:MGI Symbol;Acc:MGI:102708]
-0.259314	4.21862	-1.7018	0.100829	0.993176	-4.42099	WTHG_WTLG_7mo	0.996413		ENSMUSG00000031590	Frg1	FSHD region gene 1 [Source:MGI Symbol;Acc:MGI:893597]
-0.246383	5.73369	-1.70151	0.100885	0.993176	-4.40804	WTHG_WTLG_7mo	0.996175		ENSMUSG00000067194	Eif1ax	eukaryotic translation initiation factor 1A, X-linked [Source:MGI Symbol;Acc:MGI:1913485]
-0.317754	4.51893	-1.70147	0.100893	0.993176	-4.41579	WTHG_WTLG_7mo	0.996139		ENSMUSG00000024384	Iws1	IWS1, SUPT6 interacting protein [Source:MGI Symbol;Acc:MGI:1920723]
-0.400889	6.54402	-1.70038	0.1011	0.993176	-4.41503	WTHG_WTLG_7mo	0.995249		ENSMUSG00000037712	Fermt2	fermitin family member 2 [Source:MGI Symbol;Acc:MGI:2385001]
-0.501371	2.22141	-1.70038	0.1011	0.993176	-4.49238	WTHG_WTLG_7mo	0.995247		ENSMUSG00000072774	Zfp951	zinc finger protein 951 [Source:MGI Symbol;Acc:MGI:2441896]
-0.289715	4.20139	-1.69984	0.101203	0.993176	-4.4193	WTHG_WTLG_7mo	0.994805		ENSMUSG00000027997	Casp6	caspase 6 [Source:MGI Symbol;Acc:MGI:1312921]
-0.845131	0.336405	-1.69977	0.101217	0.993176	-4.55143	WTHG_WTLG_7mo	0.994748		ENSMUSG00000002068	Ccne1	cyclin E1 [Source:MGI Symbol;Acc:MGI:88316]
0.34527	2.94845	1.69925	0.101316	0.993176	-4.46813	WTHG_WTLG_7mo	0.994323		ENSMUSG00000054199	Gon4l	gon-4-like (C.elegans) [Source:MGI Symbol;Acc:MGI:1917579]
0.365372	8.78853	1.69886	0.101391	0.993176	-4.44204	WTHG_WTLG_7mo	0.994002		ENSMUSG00000030168	Adipor2	adiponectin receptor 2 [Source:MGI Symbol;Acc:MGI:93830]
-0.334733	4.34117	-1.69885	0.101391	0.993176	-4.42409	WTHG_WTLG_7mo	0.993999		ENSMUSG00000046603	Tcaim	T cell activation inhibitor, mitochondrial [Source:MGI Symbol;Acc:MGI:1196217]
0.658948	1.30021	1.69697	0.101752	0.993176	-4.52661	WTHG_WTLG_7mo	0.992458		ENSMUSG00000048647	Exd1	exonuclease 3'-5' domain containing 1 [Source:MGI Symbol;Acc:MGI:3045306]
0.743895	-0.214413	1.69534	0.102064	0.993176	-4.56481	WTHG_WTLG_7mo	0.991128		ENSMUSG00000030731	Syt3	synaptotagmin III [Source:MGI Symbol;Acc:MGI:99665]
-0.389415	11.0634	-1.69467	0.102192	0.993176	-4.46539	WTHG_WTLG_7mo	0.990584		ENSMUSG00000026664	Phyh	phytanoyl-CoA hydroxylase [Source:MGI Symbol;Acc:MGI:891978]
0.359912	1.61602	1.69443	0.102238	0.993176	-4.50923	WTHG_WTLG_7mo	0.990386		ENSMUSG00000101013	A630072M18Rik	RIKEN cDNA A630072M18 gene [Source:MGI Symbol;Acc:MGI:2444702]
-0.36993	4.07355	-1.69443	0.102239	0.993176	-4.43594	WTHG_WTLG_7mo	0.990384		ENSMUSG00000029229	Chic2	cysteine-rich hydrophobic domain 2 [Source:MGI Symbol;Acc:MGI:1921527]
-0.339419	10.3874	-1.6942	0.102283	0.993176	-4.4561	WTHG_WTLG_7mo	0.990198		ENSMUSG00000026417	Pigr	polymeric immunoglobulin receptor [Source:MGI Symbol;Acc:MGI:103080]
-0.29636	3.95242	-1.69363	0.102391	0.993176	-4.43962	WTHG_WTLG_7mo	0.989737		ENSMUSG00000024778	Fas	Fas (TNF receptor superfamily member 6) [Source:MGI Symbol;Acc:MGI:95484]
0.49921	0.707819	1.69333	0.102449	0.993176	-4.53309	WTHG_WTLG_7mo	0.989492		ENSMUSG00000069678	Pcgf1	polycomb group ring finger 1 [Source:MGI Symbol;Acc:MGI:1917087]
0.386832	1.62131	1.69327	0.102461	0.993176	-4.51282	WTHG_WTLG_7mo	0.989442		ENSMUSG00000101892	9130401M01Rik	RIKEN cDNA 9130401M01 gene [Source:MGI Symbol;Acc:MGI:1923008]
-0.200522	4.71057	-1.69242	0.102625	0.993176	-4.41835	WTHG_WTLG_7mo	0.988747		ENSMUSG00000035354	Uvrag	UV radiation resistance associated gene [Source:MGI Symbol;Acc:MGI:1925860]
0.345443	2.97343	1.69236	0.102636	0.993176	-4.46152	WTHG_WTLG_7mo	0.988699		ENSMUSG00000035629	Rubcn	RUN domain and cysteine-rich domain containing, Beclin 1-interacting protein [Source:MGI Symbol;Acc:MGI:1915160]
-0.34201	2.58654	-1.69216	0.102676	0.993176	-4.4841	WTHG_WTLG_7mo	0.988532		ENSMUSG00000021018	Polr2h	polymerase (RNA) II (DNA directed) polypeptide H [Source:MGI Symbol;Acc:MGI:2384309]
-0.312034	5.30348	-1.69143	0.102817	0.993176	-4.41229	WTHG_WTLG_7mo	0.987937		ENSMUSG00000005886	Ncoa2	nuclear receptor coactivator 2 [Source:MGI Symbol;Acc:MGI:1276533]
0.422844	0.16856	1.69099	0.102902	0.993176	-4.54747	WTHG_WTLG_7mo	0.987576		ENSMUSG00000045268	Zfp691	zinc finger protein 691 [Source:MGI Symbol;Acc:MGI:3041163]
0.522894	1.0226	1.69058	0.10298	0.993176	-4.53777	WTHG_WTLG_7mo	0.987248		ENSMUSG00000021139	Gm20498	predicted gene 20498 [Source:MGI Symbol;Acc:MGI:5141963]
-0.501554	0.899155	-1.68961	0.103167	0.993176	-4.54269	WTHG_WTLG_7mo	0.986457		ENSMUSG00000063810	Alms1	ALMS1, centrosome and basal body associated [Source:MGI Symbol;Acc:MGI:1934606]
0.765495	2.20897	1.68947	0.103195	0.993176	-4.48977	WTHG_WTLG_7mo	0.98634		ENSMUSG00000000555	Itga5	integrin alpha 5 (fibronectin receptor alpha) [Source:MGI Symbol;Acc:MGI:96604]
-0.510454	0.819902	-1.68878	0.103329	0.993176	-4.53723	WTHG_WTLG_7mo	0.985779		ENSMUSG00000092118	Fancf	Fanconi anemia, complementation group F [Source:MGI Symbol;Acc:MGI:3689889]
-0.340943	5.9519	-1.68856	0.103371	0.993176	-4.41369	WTHG_WTLG_7mo	0.985602		ENSMUSG00000031245	Hmgn5	high-mobility group nucleosome binding domain 5 [Source:MGI Symbol;Acc:MGI:1355295]
-0.327375	3.21217	-1.68823	0.103435	0.993176	-4.45504	WTHG_WTLG_7mo	0.985331		ENSMUSG00000046982	Tshz1	teashirt zinc finger family member 1 [Source:MGI Symbol;Acc:MGI:1346031]
-0.551541	0.339799	-1.68804	0.103472	0.993176	-4.54828	WTHG_WTLG_7mo	0.985179		ENSMUSG00000038900	Rpl12	ribosomal protein L12 [Source:MGI Symbol;Acc:MGI:98002]
0.771295	3.64204	1.688	0.10348	0.993176	-4.44639	WTHG_WTLG_7mo	0.985146		ENSMUSG00000046691	Chtf8	CTF8, chromosome transmission fidelity factor 8 [Source:MGI Symbol;Acc:MGI:2443370]
0.788945	1.27089	1.68769	0.103541	0.993176	-4.52666	WTHG_WTLG_7mo	0.984889		ENSMUSG00000030123	Plxnd1	plexin D1 [Source:MGI Symbol;Acc:MGI:2154244]
-0.430872	5.06998	-1.68707	0.10366	0.993176	-4.41568	WTHG_WTLG_7mo	0.984387		ENSMUSG00000029780	Nt5c3	5'-nucleotidase, cytosolic III [Source:MGI Symbol;Acc:MGI:1927186]
0.829591	2.80137	1.68682	0.103709	0.993176	-4.48902	WTHG_WTLG_7mo	0.984183		ENSMUSG00000041773	Enc1	ectodermal-neural cortex 1 [Source:MGI Symbol;Acc:MGI:109610]
0.36043	1.61726	1.68628	0.103815	0.993176	-4.5082	WTHG_WTLG_7mo	0.983738		ENSMUSG00000030534	Vps33b	vacuolar protein sorting 33B [Source:MGI Symbol;Acc:MGI:2446237]
0.27992	3.93834	1.68468	0.104127	0.993176	-4.43239	WTHG_WTLG_7mo	0.982439		ENSMUSG00000041438	Utp4	UTP4 small subunit processome component [Source:MGI Symbol;Acc:MGI:1096573]
-0.408857	3.71843	-1.68462	0.104139	0.993176	-4.45084	WTHG_WTLG_7mo	0.982386		ENSMUSG00000046314	Stxbp6	syntaxin binding protein 6 (amisyn) [Source:MGI Symbol;Acc:MGI:2384963]
0.40909	1.33365	1.68362	0.104334	0.993176	-4.52221	WTHG_WTLG_7mo	0.981575		ENSMUSG00000020232	Hmg20b	high mobility group 20B [Source:MGI Symbol;Acc:MGI:1341190]
-0.558429	0.0760072	-1.68362	0.104334	0.993176	-4.55548	WTHG_WTLG_7mo	0.981573		ENSMUSG00000084949	Gm16249	predicted gene 16249 [Source:MGI Symbol;Acc:MGI:3826524]
0.791838	0.974441	1.68328	0.104401	0.993176	-4.52594	WTHG_WTLG_7mo	0.981296		ENSMUSG00000028698	Pik3r3	phosphoinositide-3-kinase regulatory subunit 3 [Source:MGI Symbol;Acc:MGI:109277]
-0.263143	3.12294	-1.68232	0.104589	0.993176	-4.4559	WTHG_WTLG_7mo	0.980514		ENSMUSG00000030512	Snrpa1	small nuclear ribonucleoprotein polypeptide A' [Source:MGI Symbol;Acc:MGI:1916231]
-0.4707	4.60659	-1.68229	0.104595	0.993176	-4.42083	WTHG_WTLG_7mo	0.98049		ENSMUSG00000039934	Gsap	gamma-secretase activating protein [Source:MGI Symbol;Acc:MGI:2442259]
0.29484	3.3336	1.68054	0.104937	0.993176	-4.44766	WTHG_WTLG_7mo	0.979072		ENSMUSG00000053617	Sh3pxd2a	SH3 and PX domains 2A [Source:MGI Symbol;Acc:MGI:1298393]
-0.29572	5.10462	-1.67989	0.105065	0.993176	-4.41734	WTHG_WTLG_7mo	0.97854		ENSMUSG00000005371	Fbxo11	F-box protein 11 [Source:MGI Symbol;Acc:MGI:2147134]
-0.440972	0.485473	-1.67917	0.105206	0.993176	-4.54725	WTHG_WTLG_7mo	0.977959		ENSMUSG00000021007	Spata7	spermatogenesis associated 7 [Source:MGI Symbol;Acc:MGI:2144877]
-0.21345	3.91117	-1.67895	0.10525	0.993176	-4.43541	WTHG_WTLG_7mo	0.977777		ENSMUSG00000045095	Magi1	membrane associated guanylate kinase, WW and PDZ domain containing 1 [Source:MGI Symbol;Acc:MGI:1203522]
0.401923	3.6178	1.67842	0.105354	0.993176	-4.44643	WTHG_WTLG_7mo	0.977349		ENSMUSG00000021978	Extl3	exostosin-like glycosyltransferase 3 [Source:MGI Symbol;Acc:MGI:1860765]
-0.188943	7.30531	-1.678	0.105438	0.993176	-4.42776	WTHG_WTLG_7mo	0.977003		ENSMUSG00000009291	Pttg1ip	pituitary tumor-transforming 1 interacting protein [Source:MGI Symbol;Acc:MGI:2652132]
-0.341916	6.82609	-1.67793	0.10545	0.993176	-4.42237	WTHG_WTLG_7mo	0.976953		ENSMUSG00000009376	Met	met proto-oncogene [Source:MGI Symbol;Acc:MGI:96969]
0.383316	2.6573	1.67704	0.105626	0.993176	-4.48032	WTHG_WTLG_7mo	0.976229		ENSMUSG00000030609	Aen	apoptosis enhancing nuclease [Source:MGI Symbol;Acc:MGI:1915298]
0.382193	2.61561	1.676	0.105833	0.993176	-4.47867	WTHG_WTLG_7mo	0.97538		ENSMUSG00000051427	Ccdc157	coiled-coil domain containing 157 [Source:MGI Symbol;Acc:MGI:3041210]
-0.598778	2.06795	-1.67448	0.106133	0.993176	-4.51295	WTHG_WTLG_7mo	0.974151		ENSMUSG00000109771	Gm35315	predicted gene, 35315 [Source:MGI Symbol;Acc:MGI:5594474]
0.255732	3.16633	1.67424	0.10618	0.993176	-4.47068	WTHG_WTLG_7mo	0.973956		ENSMUSG00000046020	Pofut1	protein O-fucosyltransferase 1 [Source:MGI Symbol;Acc:MGI:2153207]
0.618428	-0.000601715	1.67293	0.10644	0.993176	-4.55904	WTHG_WTLG_7mo	0.972894		ENSMUSG00000042203	Tbc1d22b	TBC1 domain family, member 22B [Source:MGI Symbol;Acc:MGI:2681867]
0.224874	5.74918	1.67147	0.106732	0.993176	-4.41799	WTHG_WTLG_7mo	0.971706		ENSMUSG00000028656	Cap1	CAP, adenylate cyclase-associated protein 1 (yeast) [Source:MGI Symbol;Acc:MGI:88262]
-0.276966	2.79181	-1.67128	0.106769	0.993176	-4.4804	WTHG_WTLG_7mo	0.971554		ENSMUSG00000021916	Glt8d1	glycosyltransferase 8 domain containing 1 [Source:MGI Symbol;Acc:MGI:1923735]
-0.258552	3.50856	-1.67071	0.106882	0.993176	-4.4611	WTHG_WTLG_7mo	0.971094		ENSMUSG00000058325	Dock1	dedicator of cytokinesis 1 [Source:MGI Symbol;Acc:MGI:2429765]
0.411609	3.56828	1.67027	0.10697	0.993176	-4.44643	WTHG_WTLG_7mo	0.970738		ENSMUSG00000039740	Alg2	asparagine-linked glycosylation 2 (alpha-1,3-mannosyltransferase) [Source:MGI Symbol;Acc:MGI:1914731]
0.600854	2.95536	1.67004	0.107018	0.993176	-4.46484	WTHG_WTLG_7mo	0.970545		ENSMUSG00000035027	Map2k2	mitogen-activated protein kinase kinase 2 [Source:MGI Symbol;Acc:MGI:1346867]
0.317768	3.72472	1.66961	0.107103	0.993176	-4.44126	WTHG_WTLG_7mo	0.9702		ENSMUSG00000000538	Tom1l2	target of myb1-like 2 (chicken) [Source:MGI Symbol;Acc:MGI:2443306]
-0.642324	1.79028	-1.66874	0.107277	0.993176	-4.52295	WTHG_WTLG_7mo	0.969492		ENSMUSG00000043939	A530064D06Rik	RIKEN cDNA A530064D06 gene [Source:MGI Symbol;Acc:MGI:2443476]
-0.304633	4.99718	-1.66853	0.107318	0.993176	-4.42275	WTHG_WTLG_7mo	0.969327		ENSMUSG00000022836	Mylk	myosin, light polypeptide kinase [Source:MGI Symbol;Acc:MGI:894806]
-0.504462	3.31389	-1.66847	0.10733	0.993176	-4.46341	WTHG_WTLG_7mo	0.969277		ENSMUSG00000091337	Eid1	EP300 interacting inhibitor of differentiation 1 [Source:MGI Symbol;Acc:MGI:1889651]
0.396784	5.33258	1.66846	0.107333	0.993176	-4.4195	WTHG_WTLG_7mo	0.969266		ENSMUSG00000018707	Dync1h1	dynein cytoplasmic 1 heavy chain 1 [Source:MGI Symbol;Acc:MGI:103147]
-0.211634	4.78572	-1.6676	0.107506	0.993176	-4.42491	WTHG_WTLG_7mo	0.968569		ENSMUSG00000038848	Ythdf1	YTH N6-methyladenosine RNA binding protein 1 [Source:MGI Symbol;Acc:MGI:1917431]
0.282567	3.38417	1.66748	0.107529	0.993176	-4.45052	WTHG_WTLG_7mo	0.968475		ENSMUSG00000021918	Nek4	NIMA (never in mitosis gene a)-related expressed kinase 4 [Source:MGI Symbol;Acc:MGI:1344404]
-0.232791	3.45238	-1.66724	0.107577	0.993176	-4.45794	WTHG_WTLG_7mo	0.968282		ENSMUSG00000026843	Fubp3	far upstream element (FUSE) binding protein 3 [Source:MGI Symbol;Acc:MGI:2443699]
0.517403	2.48523	1.6662	0.107786	0.993176	-4.49255	WTHG_WTLG_7mo	0.967439		ENSMUSG00000034390	Cmip	c-Maf inducing protein [Source:MGI Symbol;Acc:MGI:1921690]
-0.293591	1.87198	-1.66612	0.107801	0.993176	-4.51449	WTHG_WTLG_7mo	0.967375		ENSMUSG00000035107	Dcbld2	discoidin, CUB and LCCL domain containing 2 [Source:MGI Symbol;Acc:MGI:1920629]
0.606823	1.11777	1.66603	0.107819	0.993176	-4.53007	WTHG_WTLG_7mo	0.967304		ENSMUSG00000024212	Mllt1	myeloid/lymphoid or mixed-lineage leukemia; translocated to, 1 [Source:MGI Symbol;Acc:MGI:1927238]
-0.450263	5.33959	-1.66591	0.107844	0.993176	-4.42284	WTHG_WTLG_7mo	0.967202		ENSMUSG00000041762	Gpr155	G protein-coupled receptor 155 [Source:MGI Symbol;Acc:MGI:1915776]
0.203452	6.13432	1.6637	0.10829	0.993176	-4.42288	WTHG_WTLG_7mo	0.965412		ENSMUSG00000028932	Psmc2	proteasome (prosome, macropain) 26S subunit, ATPase 2 [Source:MGI Symbol;Acc:MGI:109555]
0.557215	0.729383	1.6636	0.108309	0.993176	-4.54299	WTHG_WTLG_7mo	0.965334		ENSMUSG00000023938	Aars2	alanyl-tRNA synthetase 2, mitochondrial [Source:MGI Symbol;Acc:MGI:2681839]
-0.369566	5.74198	-1.66357	0.108314	0.993176	-4.42128	WTHG_WTLG_7mo	0.965313		ENSMUSG00000000581	C1d	C1D nuclear receptor co-repressor [Source:MGI Symbol;Acc:MGI:1927354]
0.211943	4.6999	1.66205	0.108623	0.993176	-4.42532	WTHG_WTLG_7mo	0.964077		ENSMUSG00000026254	Eif4e2	eukaryotic translation initiation factor 4E member 2 [Source:MGI Symbol;Acc:MGI:1914440]
-0.392656	4.76279	-1.66147	0.108739	0.993176	-4.42618	WTHG_WTLG_7mo	0.963613		ENSMUSG00000054477	Kcnn2	potassium intermediate/small conductance calcium-activated channel, subfamily N, member 2 [Source:MGI Symbol;Acc:MGI:2153182]
-0.29383	5.58954	-1.66111	0.108813	0.993176	-4.42187	WTHG_WTLG_7mo	0.963319		ENSMUSG00000000568	Hnrnpd	heterogeneous nuclear ribonucleoprotein D [Source:MGI Symbol;Acc:MGI:101947]
0.646045	1.2683	1.66106	0.108823	0.993176	-4.52479	WTHG_WTLG_7mo	0.963281		ENSMUSG00000038187	Btbd10	BTB (POZ) domain containing 10 [Source:MGI Symbol;Acc:MGI:1916065]
0.495565	4.94618	1.66104	0.108827	0.993176	-4.42137	WTHG_WTLG_7mo	0.963262		ENSMUSG00000026202	Tuba4a	tubulin, alpha 4A [Source:MGI Symbol;Acc:MGI:1095410]
-0.478675	2.40301	-1.66047	0.108942	0.993176	-4.50096	WTHG_WTLG_7mo	0.962805		ENSMUSG00000043929	Klhl15	kelch-like 15 [Source:MGI Symbol;Acc:MGI:1923400]
-0.301636	4.61983	-1.66038	0.108961	0.993176	-4.43346	WTHG_WTLG_7mo	0.962729		ENSMUSG00000037434	Slc30a1	solute carrier family 30 (zinc transporter), member 1 [Source:MGI Symbol;Acc:MGI:1345281]
0.310701	4.24425	1.6602	0.108996	0.993176	-4.43399	WTHG_WTLG_7mo	0.962589		ENSMUSG00000028330	Ncbp1	nuclear cap binding protein subunit 1 [Source:MGI Symbol;Acc:MGI:1891840]
-0.506843	3.00996	-1.65968	0.109103	0.993176	-4.48529	WTHG_WTLG_7mo	0.962162		ENSMUSG00000027695	Pld1	phospholipase D1 [Source:MGI Symbol;Acc:MGI:109585]
-0.285332	2.75788	-1.6594	0.109159	0.993176	-4.4826	WTHG_WTLG_7mo	0.961941		ENSMUSG00000047635	Mtrfr	mitochondrial translation release factor in rescue [Source:MGI Symbol;Acc:MGI:1919900]
-0.650654	4.19048	-1.65917	0.109206	0.993176	-4.43225	WTHG_WTLG_7mo	0.961752		ENSMUSG00000018604	Tbx3	T-box 3 [Source:MGI Symbol;Acc:MGI:98495]
0.334826	2.5055	1.65897	0.109246	0.993176	-4.48804	WTHG_WTLG_7mo	0.961593		ENSMUSG00000032834	Pwp2	PWP2 periodic tryptophan protein homolog (yeast) [Source:MGI Symbol;Acc:MGI:1341200]
-0.420226	4.42499	-1.65839	0.109365	0.993176	-4.43448	WTHG_WTLG_7mo	0.961121		ENSMUSG00000026158	Ogfrl1	opioid growth factor receptor-like 1 [Source:MGI Symbol;Acc:MGI:1917405]
0.355471	2.01591	1.65813	0.109418	0.993176	-4.5105	WTHG_WTLG_7mo	0.960912		ENSMUSG00000087598	Zfp111	zinc finger protein 111 [Source:MGI Symbol;Acc:MGI:1929114]
0.308052	2.97836	1.65792	0.10946	0.993176	-4.4721	WTHG_WTLG_7mo	0.960743		ENSMUSG00000021811	Dnajc9	DnaJ heat shock protein family (Hsp40) member C9 [Source:MGI Symbol;Acc:MGI:1915326]
0.518024	1.0746	1.6577	0.109505	0.993176	-4.5329	WTHG_WTLG_7mo	0.960566		ENSMUSG00000020231	Dip2a	disco interacting protein 2 homolog A [Source:MGI Symbol;Acc:MGI:2385920]
-0.505262	5.61345	-1.65662	0.109724	0.993176	-4.42476	WTHG_WTLG_7mo	0.959697		ENSMUSG00000031645	F11	coagulation factor XI [Source:MGI Symbol;Acc:MGI:99481]
0.261821	3.7604	1.65582	0.109888	0.993176	-4.4499	WTHG_WTLG_7mo	0.959052		ENSMUSG00000034126	Pomt2	protein-O-mannosyltransferase 2 [Source:MGI Symbol;Acc:MGI:2444430]
0.405698	1.08689	1.65499	0.110057	0.993176	-4.53215	WTHG_WTLG_7mo	0.958382		ENSMUSG00000096971	4930556M19Rik	RIKEN cDNA 4930556M19 gene [Source:MGI Symbol;Acc:MGI:1922509]
-1.14127	-0.679707	-1.65475	0.110107	0.993176	-4.55243	WTHG_WTLG_7mo	0.958185		ENSMUSG00000032360	Hcrtr2	hypocretin (orexin) receptor 2 [Source:MGI Symbol;Acc:MGI:2680765]
0.262748	4.674	1.65422	0.110216	0.993176	-4.42933	WTHG_WTLG_7mo	0.957756		ENSMUSG00000029090	Adgra3	adhesion G protein-coupled receptor A3 [Source:MGI Symbol;Acc:MGI:1917943]
0.827151	2.25901	1.65409	0.110242	0.993176	-4.48904	WTHG_WTLG_7mo	0.957651		ENSMUSG00000097730	Gm26588	predicted gene, 26588 [Source:MGI Symbol;Acc:MGI:5477082]
-0.559216	7.50024	-1.65382	0.110297	0.993176	-4.43686	WTHG_WTLG_7mo	0.957435		ENSMUSG00000038641	Akr1d1	aldo-keto reductase family 1, member D1 [Source:MGI Symbol;Acc:MGI:2384785]
0.31358	4.22963	1.65354	0.110354	0.993176	-4.43536	WTHG_WTLG_7mo	0.95721		ENSMUSG00000022790	Igsf11	immunoglobulin superfamily, member 11 [Source:MGI Symbol;Acc:MGI:2388477]
-0.315833	3.35613	-1.65322	0.11042	0.993176	-4.46146	WTHG_WTLG_7mo	0.956953		ENSMUSG00000071302	2610044O15Rik8	RIKEN cDNA 2610044O15 gene [Source:MGI Symbol;Acc:MGI:1919389]
0.552436	3.52378	1.65277	0.110513	0.993176	-4.44822	WTHG_WTLG_7mo	0.956585		ENSMUSG00000044469	Tnfaip8l1	tumor necrosis factor, alpha-induced protein 8-like 1 [Source:MGI Symbol;Acc:MGI:1913693]
0.257965	2.36683	1.65172	0.110728	0.993176	-4.48983	WTHG_WTLG_7mo	0.955743		ENSMUSG00000039354	Smarcal1	SWI/SNF related matrix associated, actin dependent regulator of chromatin, subfamily a-like 1 [Source:MGI Symbol;Acc:MGI:1859183]
0.296685	3.73383	1.65143	0.110787	0.993176	-4.4517	WTHG_WTLG_7mo	0.95551		ENSMUSG00000000374	Trappc10	trafficking protein particle complex 10 [Source:MGI Symbol;Acc:MGI:1336209]
-0.994538	-0.649903	-1.65125	0.110825	0.993176	-4.54527	WTHG_WTLG_7mo	0.955361		ENSMUSG00000108884	Gm45792	predicted gene 45792 [Source:MGI Symbol;Acc:MGI:5804907]
0.448581	1.59784	1.65026	0.111027	0.993176	-4.52144	WTHG_WTLG_7mo	0.95457		ENSMUSG00000022604	Cep97	centrosomal protein 97 [Source:MGI Symbol;Acc:MGI:1921451]
0.568317	5.30867	1.64964	0.111156	0.993176	-4.42713	WTHG_WTLG_7mo	0.954068		ENSMUSG00000029657	Hsph1	heat shock 105kDa/110kDa protein 1 [Source:MGI Symbol;Acc:MGI:105053]
0.921638	0.570657	1.64935	0.111215	0.993176	-4.556	WTHG_WTLG_7mo	0.953836		ENSMUSG00000035969	Rusc2	RUN and SH3 domain containing 2 [Source:MGI Symbol;Acc:MGI:2140371]
-0.24686	3.35518	-1.64815	0.111465	0.993176	-4.46549	WTHG_WTLG_7mo	0.952863		ENSMUSG00000038806	Sde2	SDE2 telomere maintenance homolog (S. pombe) [Source:MGI Symbol;Acc:MGI:2384788]
-0.580433	6.31641	-1.64774	0.111549	0.993176	-4.4289	WTHG_WTLG_7mo	0.952535		ENSMUSG00000071551	Akr1c19	aldo-keto reductase family 1, member C19 [Source:MGI Symbol;Acc:MGI:2653678]
0.300093	4.49003	1.64751	0.111595	0.993176	-4.43206	WTHG_WTLG_7mo	0.952354		ENSMUSG00000040997	Abhd4	abhydrolase domain containing 4 [Source:MGI Symbol;Acc:MGI:1915938]
0.467155	2.60578	1.64677	0.111749	0.993176	-4.49205	WTHG_WTLG_7mo	0.951757		ENSMUSG00000027663	Zmat3	zinc finger matrin type 3 [Source:MGI Symbol;Acc:MGI:1195270]
0.424409	3.30477	1.64651	0.111803	0.993176	-4.46909	WTHG_WTLG_7mo	0.951545		ENSMUSG00000046722	Cdc42se1	CDC42 small effector 1 [Source:MGI Symbol;Acc:MGI:1889510]
0.682259	4.13882	1.64589	0.111931	0.993176	-4.44857	WTHG_WTLG_7mo	0.951051		ENSMUSG00000022562	Oplah	5-oxoprolinase (ATP-hydrolysing) [Source:MGI Symbol;Acc:MGI:1922725]
-0.333348	8.62402	-1.64578	0.111953	0.993176	-4.44832	WTHG_WTLG_7mo	0.950963		ENSMUSG00000078566	Bnip3	BCL2/adenovirus E1B interacting protein 3 [Source:MGI Symbol;Acc:MGI:109326]
-0.351167	5.11093	-1.64493	0.11213	0.993176	-4.42996	WTHG_WTLG_7mo	0.950278		ENSMUSG00000042797	Aqp11	aquaporin 11 [Source:MGI Symbol;Acc:MGI:1913583]
0.483538	0.534933	1.64433	0.112256	0.993176	-4.55012	WTHG_WTLG_7mo	0.94979		ENSMUSG00000048174	Tmem81	transmembrane protein 81 [Source:MGI Symbol;Acc:MGI:1921876]
1.17027	-0.821678	1.6443	0.112262	0.993176	-4.57352	WTHG_WTLG_7mo	0.949766		ENSMUSG00000078937	Cpt1b	carnitine palmitoyltransferase 1b, muscle [Source:MGI Symbol;Acc:MGI:1098297]
0.226347	2.77529	1.644	0.112325	0.993176	-4.4788	WTHG_WTLG_7mo	0.949524		ENSMUSG00000000339	Rtca	RNA 3'-terminal phosphate cyclase [Source:MGI Symbol;Acc:MGI:1913618]
-0.298046	4.42066	-1.64365	0.112397	0.993176	-4.44135	WTHG_WTLG_7mo	0.949245		ENSMUSG00000028878	Fam76a	family with sequence similarity 76, member A [Source:MGI Symbol;Acc:MGI:2385211]
-0.36538	3.41958	-1.6435	0.112427	0.993176	-4.46706	WTHG_WTLG_7mo	0.949129		ENSMUSG00000089991	Gm16332	predicted gene 16332 [Source:MGI Symbol;Acc:MGI:3840155]
-0.336622	3.20248	-1.6432	0.11249	0.993176	-4.46992	WTHG_WTLG_7mo	0.948888		ENSMUSG00000062691	Cebpzos	CCAAT/enhancer binding protein (C/EBP), zeta, opposite strand [Source:MGI Symbol;Acc:MGI:1915804]
1.69016	4.30183	1.64316	0.112498	0.993176	-4.46066	WTHG_WTLG_7mo	0.948857		ENSMUSG00000014542	Clec4f	C-type lectin domain family 4, member f [Source:MGI Symbol;Acc:MGI:1859834]
-0.288394	3.22468	-1.64249	0.112639	0.993176	-4.46301	WTHG_WTLG_7mo	0.948312		ENSMUSG00000030037	Mrpl53	mitochondrial ribosomal protein L53 [Source:MGI Symbol;Acc:MGI:1915749]
0.335273	2.77646	1.64219	0.112702	0.993176	-4.47992	WTHG_WTLG_7mo	0.94807		ENSMUSG00000022779	Top3b	topoisomerase (DNA) III beta [Source:MGI Symbol;Acc:MGI:1333803]
0.26557	3.79149	1.6419	0.112761	0.993176	-4.45206	WTHG_WTLG_7mo	0.947841		ENSMUSG00000025885	Myo5b	myosin VB [Source:MGI Symbol;Acc:MGI:106598]
0.520353	2.28221	1.6418	0.112782	0.993176	-4.50377	WTHG_WTLG_7mo	0.947761		ENSMUSG00000020700	Map3k3	mitogen-activated protein kinase kinase kinase 3 [Source:MGI Symbol;Acc:MGI:1346874]
-0.199807	6.30053	-1.6414	0.112865	0.993176	-4.42981	WTHG_WTLG_7mo	0.94744		ENSMUSG00000000594	Gm2a	GM2 ganglioside activator protein [Source:MGI Symbol;Acc:MGI:95762]
-0.213276	2.84428	-1.64121	0.112906	0.993176	-4.47763	WTHG_WTLG_7mo	0.947283		ENSMUSG00000031370	Zrsr2	zinc finger (CCCH type), RNA binding motif and serine/arginine rich 2 [Source:MGI Symbol;Acc:MGI:103287]
-0.312251	5.20208	-1.64118	0.112911	0.993176	-4.43194	WTHG_WTLG_7mo	0.947264		ENSMUSG00000052040	Klf13	Kruppel-like factor 13 [Source:MGI Symbol;Acc:MGI:1354948]
-0.309681	4.81578	-1.64107	0.112935	0.993176	-4.43146	WTHG_WTLG_7mo	0.947173		ENSMUSG00000031605	Klhl2	kelch-like 2, Mayven [Source:MGI Symbol;Acc:MGI:1924363]
0.653875	1.83315	1.6406	0.113034	0.993176	-4.51297	WTHG_WTLG_7mo	0.946793		ENSMUSG00000002372	Ranbp3	RAN binding protein 3 [Source:MGI Symbol;Acc:MGI:1919060]
1.41342	0.59546	1.63964	0.113233	0.993176	-4.55944	WTHG_WTLG_7mo	0.946027		ENSMUSG00000022180	Slc7a8	solute carrier family 7 (cationic amino acid transporter, y+ system), member 8 [Source:MGI Symbol;Acc:MGI:1355323]
0.528056	2.33236	1.63795	0.113588	0.993176	-4.49287	WTHG_WTLG_7mo	0.944666		ENSMUSG00000023079	Gtf2ird1	general transcription factor II I repeat domain-containing 1 [Source:MGI Symbol;Acc:MGI:1861942]
-0.820513	-0.252423	-1.63775	0.113629	0.993176	-4.5668	WTHG_WTLG_7mo	0.94451		ENSMUSG00000106631	Gm42669	predicted gene 42669 [Source:MGI Symbol;Acc:MGI:5662806]
0.261173	1.91431	1.63765	0.11365	0.993176	-4.51149	WTHG_WTLG_7mo	0.94443		ENSMUSG00000038365	Fbxo25	F-box protein 25 [Source:MGI Symbol;Acc:MGI:1914072]
-0.34173	3.14749	-1.63726	0.113732	0.993176	-4.47212	WTHG_WTLG_7mo	0.944117		ENSMUSG00000056493	Foxk1	forkhead box K1 [Source:MGI Symbol;Acc:MGI:1347488]
-0.443534	3.23362	-1.63689	0.11381	0.993176	-4.4635	WTHG_WTLG_7mo	0.943819		ENSMUSG00000025925	Terf1	telomeric repeat binding factor 1 [Source:MGI Symbol;Acc:MGI:109634]
-0.313864	2.62124	-1.63628	0.113939	0.993176	-4.49289	WTHG_WTLG_7mo	0.943329		ENSMUSG00000029464	Gpn3	GPN-loop GTPase 3 [Source:MGI Symbol;Acc:MGI:1289326]
0.399198	3.11231	1.63595	0.114009	0.993176	-4.47578	WTHG_WTLG_7mo	0.94306		ENSMUSG00000025583	Rptor	regulatory associated protein of MTOR, complex 1 [Source:MGI Symbol;Acc:MGI:1921620]
-0.254528	10.0157	-1.63569	0.114063	0.993176	-4.46903	WTHG_WTLG_7mo	0.942856		ENSMUSG00000021794	Glud1	glutamate dehydrogenase 1 [Source:MGI Symbol;Acc:MGI:95753]
1.09195	-0.0665123	1.63373	0.114476	0.993176	-4.56337	WTHG_WTLG_7mo	0.941287		ENSMUSG00000021259	Cyp46a1	cytochrome P450, family 46, subfamily a, polypeptide 1 [Source:MGI Symbol;Acc:MGI:1341877]
0.288781	3.5342	1.63317	0.114594	0.993176	-4.45753	WTHG_WTLG_7mo	0.940837		ENSMUSG00000002205	Vrk3	vaccinia related kinase 3 [Source:MGI Symbol;Acc:MGI:2182465]
-0.990776	0.773291	-1.63287	0.114659	0.993176	-4.55389	WTHG_WTLG_7mo	0.940593		ENSMUSG00000113388	Gm48111	predicted gene, 48111 [Source:MGI Symbol;Acc:MGI:6097464]
-0.256861	10.1645	-1.63143	0.114964	0.993176	-4.46909	WTHG_WTLG_7mo	0.939439		ENSMUSG00000037254	Itih2	inter-alpha trypsin inhibitor, heavy chain 2 [Source:MGI Symbol;Acc:MGI:96619]
-0.507087	0.652247	-1.63116	0.115021	0.993176	-4.5484	WTHG_WTLG_7mo	0.939222		ENSMUSG00000017550	Atad5	ATPase family, AAA domain containing 5 [Source:MGI Symbol;Acc:MGI:2442925]
0.769972	-0.62595	1.63036	0.115191	0.993176	-4.55744	WTHG_WTLG_7mo	0.938583		ENSMUSG00000084819	Gm11967	predicted gene 11967 [Source:MGI Symbol;Acc:MGI:3650297]
0.540053	1.626	1.62943	0.115387	0.993176	-4.52747	WTHG_WTLG_7mo	0.937842		ENSMUSG00000031865	Dctn1	dynactin 1 [Source:MGI Symbol;Acc:MGI:107745]
-0.365183	2.45887	-1.62849	0.115587	0.993176	-4.50013	WTHG_WTLG_7mo	0.93709		ENSMUSG00000057858	Fam204a	family with sequence similarity 204, member A [Source:MGI Symbol;Acc:MGI:1289174]
0.324199	2.96969	1.62846	0.115595	0.993176	-4.47736	WTHG_WTLG_7mo	0.937062		ENSMUSG00000024213	Nudt3	nudix (nucleotide diphosphate linked moiety X)-type motif 3 [Source:MGI Symbol;Acc:MGI:1928484]
-0.374107	4.34367	-1.62842	0.115603	0.993176	-4.44191	WTHG_WTLG_7mo	0.937033		ENSMUSG00000071266	Zfp946	zinc finger protein 946 [Source:MGI Symbol;Acc:MGI:1921399]
0.519522	6.5943	1.62759	0.115779	0.993176	-4.43728	WTHG_WTLG_7mo	0.936369		ENSMUSG00000024892	Pcx	pyruvate carboxylase [Source:MGI Symbol;Acc:MGI:97520]
-0.355981	0.671077	-1.62699	0.115907	0.993176	-4.54801	WTHG_WTLG_7mo	0.935891		ENSMUSG00000020801	Med31	mediator complex subunit 31 [Source:MGI Symbol;Acc:MGI:1914529]
0.414681	4.49468	1.62696	0.115914	0.993176	-4.44283	WTHG_WTLG_7mo	0.935865		ENSMUSG00000002052	Supt6	SPT6, histone chaperone and transcription elongation factor [Source:MGI Symbol;Acc:MGI:107726]
-0.223982	4.55566	-1.62686	0.115936	0.993176	-4.44191	WTHG_WTLG_7mo	0.935781		ENSMUSG00000098650	Commd1b	COMM domain containing 1B [Source:MGI Symbol;Acc:MGI:5547784]
0.328055	4.13958	1.62582	0.116157	0.993176	-4.44607	WTHG_WTLG_7mo	0.934953		ENSMUSG00000057177	Gsk3a	glycogen synthase kinase 3 alpha [Source:MGI Symbol;Acc:MGI:2152453]
0.926921	-0.859884	1.62548	0.116231	0.993176	-4.57363	WTHG_WTLG_7mo	0.934679		ENSMUSG00000030200	Bcl2l14	BCL2-like 14 (apoptosis facilitator) [Source:MGI Symbol;Acc:MGI:1914063]
-0.259046	4.17124	-1.62497	0.116341	0.993176	-4.44681	WTHG_WTLG_7mo	0.934268		ENSMUSG00000030990	Pgap2	post-GPI attachment to proteins 2 [Source:MGI Symbol;Acc:MGI:2385286]
1.54011	-0.55525	1.62439	0.116463	0.993176	-4.57719	WTHG_WTLG_7mo	0.933811		ENSMUSG00000051497	Kcnj16	potassium inwardly-rectifying channel, subfamily J, member 16 [Source:MGI Symbol;Acc:MGI:1314842]
0.530977	2.92483	1.62388	0.116574	0.993176	-4.47745	WTHG_WTLG_7mo	0.933399		ENSMUSG00000034022	Cpsf1	cleavage and polyadenylation specific factor 1 [Source:MGI Symbol;Acc:MGI:2679722]
-0.620408	4.51829	-1.62327	0.116705	0.993176	-4.44912	WTHG_WTLG_7mo	0.932912		ENSMUSG00000092341	Malat1	metastasis associated lung adenocarcinoma transcript 1 (non-coding RNA) [Source:MGI Symbol;Acc:MGI:1919539]
-0.410057	2.56277	-1.62309	0.116742	0.993176	-4.49372	WTHG_WTLG_7mo	0.932774		ENSMUSG00000020718	Polg2	polymerase (DNA directed), gamma 2, accessory subunit [Source:MGI Symbol;Acc:MGI:1354947]
-0.316122	7.695	-1.62309	0.116743	0.993176	-4.44912	WTHG_WTLG_7mo	0.932768		ENSMUSG00000028124	Gclm	glutamate-cysteine ligase, modifier subunit [Source:MGI Symbol;Acc:MGI:104995]
0.637251	1.05736	1.62286	0.116791	0.993176	-4.54438	WTHG_WTLG_7mo	0.93259		ENSMUSG00000041859	Mcm3	minichromosome maintenance complex component 3 [Source:MGI Symbol;Acc:MGI:101845]
0.314166	4.60096	1.62244	0.116883	0.993176	-4.44156	WTHG_WTLG_7mo	0.932249		ENSMUSG00000015575	Atp6v0e	ATPase, H+ transporting, lysosomal V0 subunit E [Source:MGI Symbol;Acc:MGI:1328318]
0.358799	3.28741	1.62225	0.116922	0.993176	-4.46941	WTHG_WTLG_7mo	0.932102		ENSMUSG00000024767	Otub1	OTU domain, ubiquitin aldehyde binding 1 [Source:MGI Symbol;Acc:MGI:2147616]
0.70846	-0.181054	1.62177	0.117026	0.993176	-4.56923	WTHG_WTLG_7mo	0.931716		ENSMUSG00000020846	Rflnb	refilin B [Source:MGI Symbol;Acc:MGI:1923816]
-0.35571	8.11214	-1.62113	0.117164	0.993176	-4.44814	WTHG_WTLG_7mo	0.931206		ENSMUSG00000029727	Cyp3a13	cytochrome P450, family 3, subfamily a, polypeptide 13 [Source:MGI Symbol;Acc:MGI:88610]
-0.380258	3.71842	-1.62112	0.117166	0.993176	-4.45478	WTHG_WTLG_7mo	0.931199		ENSMUSG00000051730	Mettl5	methyltransferase like 5 [Source:MGI Symbol;Acc:MGI:1922672]
-0.53799	3.70932	-1.62111	0.117169	0.993176	-4.46509	WTHG_WTLG_7mo	0.931186		ENSMUSG00000045827	Serpinb9	serine (or cysteine) peptidase inhibitor, clade B, member 9 [Source:MGI Symbol;Acc:MGI:106603]
0.413126	1.107	1.62071	0.117254	0.993176	-4.53646	WTHG_WTLG_7mo	0.930871		ENSMUSG00000035845	Alg12	asparagine-linked glycosylation 12 (alpha-1,6-mannosyltransferase) [Source:MGI Symbol;Acc:MGI:2385025]
-0.289759	8.99752	-1.61976	0.11746	0.993176	-4.46226	WTHG_WTLG_7mo	0.93011		ENSMUSG00000089960	Ugt1a1	UDP glucuronosyltransferase 1 family, polypeptide A1 [Source:MGI Symbol;Acc:MGI:98898]
0.329141	3.20618	1.61936	0.117545	0.993176	-4.47101	WTHG_WTLG_7mo	0.929794		ENSMUSG00000029166	Mapre3	microtubule-associated protein, RP/EB family, member 3 [Source:MGI Symbol;Acc:MGI:2140967]
0.789929	1.27271	1.61914	0.117594	0.993176	-4.54632	WTHG_WTLG_7mo	0.929615		ENSMUSG00000090958	Lrrc32	leucine rich repeat containing 32 [Source:MGI Symbol;Acc:MGI:93882]
-0.552019	3.23186	-1.61816	0.117806	0.993176	-4.48287	WTHG_WTLG_7mo	0.928832		ENSMUSG00000034168	Irf2bpl	interferon regulatory factor 2 binding protein-like [Source:MGI Symbol;Acc:MGI:2442463]
-0.590088	4.41581	-1.61795	0.117851	0.993176	-4.44532	WTHG_WTLG_7mo	0.928667		ENSMUSG00000047228	A2ml1	alpha-2-macroglobulin like 1 [Source:MGI Symbol;Acc:MGI:3039594]
0.545221	1.22543	1.61768	0.117909	0.993176	-4.53475	WTHG_WTLG_7mo	0.928454		ENSMUSG00000023143	Nagpa	N-acetylglucosamine-1-phosphodiester alpha-N-acetylglucosaminidase [Source:MGI Symbol;Acc:MGI:1351598]
0.270113	3.05098	1.61729	0.117994	0.993176	-4.47831	WTHG_WTLG_7mo	0.928139		ENSMUSG00000030347	D6Wsu163e	DNA segment, Chr 6, Wayne State University 163, expressed [Source:MGI Symbol;Acc:MGI:107893]
0.698872	0.169306	1.61724	0.118005	0.993176	-4.55713	WTHG_WTLG_7mo	0.928098		ENSMUSG00000028833	Ncdn	neurochondrin [Source:MGI Symbol;Acc:MGI:1347351]
0.457696	1.98836	1.6171	0.118034	0.993176	-4.51385	WTHG_WTLG_7mo	0.927991		ENSMUSG00000046994	Mars2	methionine-tRNA synthetase 2 (mitochondrial) [Source:MGI Symbol;Acc:MGI:2444136]
-0.486182	5.50394	-1.61682	0.118095	0.993176	-4.43697	WTHG_WTLG_7mo	0.927767		ENSMUSG00000027589	Pcmtd2	protein-L-isoaspartate (D-aspartate) O-methyltransferase domain containing 2 [Source:MGI Symbol;Acc:MGI:1923927]
-0.581805	1.47252	-1.6149	0.118514	0.993176	-4.54115	WTHG_WTLG_7mo	0.926232		ENSMUSG00000022434	Fam118a	family with sequence similarity 118, member A [Source:MGI Symbol;Acc:MGI:1920475]
-0.364921	4.60245	-1.61438	0.118627	0.993176	-4.44469	WTHG_WTLG_7mo	0.925817		ENSMUSG00000055531	Cpsf6	cleavage and polyadenylation specific factor 6 [Source:MGI Symbol;Acc:MGI:1913948]
-0.241646	6.21547	-1.61316	0.118892	0.993176	-4.43877	WTHG_WTLG_7mo	0.924847		ENSMUSG00000028479	Gne	glucosamine (UDP-N-acetyl)-2-epimerase/N-acetylmannosamine kinase [Source:MGI Symbol;Acc:MGI:1354951]
0.346511	4.69569	1.61285	0.118959	0.993176	-4.44752	WTHG_WTLG_7mo	0.924601		ENSMUSG00000025534	Gusb	glucuronidase, beta [Source:MGI Symbol;Acc:MGI:95872]
-0.276259	5.2553	-1.61276	0.11898	0.993176	-4.43885	WTHG_WTLG_7mo	0.924528		ENSMUSG00000040123	Zmym5	zinc finger, MYM-type 5 [Source:MGI Symbol;Acc:MGI:3041170]
-0.317847	4.35432	-1.61275	0.118982	0.993176	-4.45046	WTHG_WTLG_7mo	0.924519		ENSMUSG00000039163	Cmc1	COX assembly mitochondrial protein 1 [Source:MGI Symbol;Acc:MGI:1915149]
0.582794	3.21763	1.61135	0.119287	0.993176	-4.47482	WTHG_WTLG_7mo	0.923408		ENSMUSG00000024393	Prrc2a	proline-rich coiled-coil 2A [Source:MGI Symbol;Acc:MGI:1915467]
0.359485	2.18681	1.61038	0.119499	0.993176	-4.50189	WTHG_WTLG_7mo	0.922635		ENSMUSG00000050471	Fam118b	family with sequence similarity 118, member B [Source:MGI Symbol;Acc:MGI:1924483]
0.380112	3.7199	1.60979	0.119628	0.993176	-4.45051	WTHG_WTLG_7mo	0.922169		ENSMUSG00000010755	Cars	cysteinyl-tRNA synthetase [Source:MGI Symbol;Acc:MGI:1351477]
0.242721	4.20976	1.60961	0.119668	0.993176	-4.44974	WTHG_WTLG_7mo	0.922022		ENSMUSG00000058594	Fbh1	F-box DNA helicase 1 [Source:MGI Symbol;Acc:MGI:1354699]
-0.632834	1.29931	-1.60813	0.119993	0.993176	-4.52994	WTHG_WTLG_7mo	0.920846		ENSMUSG00000082588	Gm15443	predicted gene 15443 [Source:MGI Symbol;Acc:MGI:3642525]
-0.342376	2.59965	-1.60733	0.120167	0.993176	-4.49812	WTHG_WTLG_7mo	0.920214		ENSMUSG00000059669	Taf1b	TATA-box binding protein associated factor, RNA polymerase I, B [Source:MGI Symbol;Acc:MGI:109577]
0.366908	4.65114	1.60682	0.12028	0.993176	-4.44752	WTHG_WTLG_7mo	0.919806		ENSMUSG00000026317	Cln8	CLN8 transmembrane ER and ERGIC protein [Source:MGI Symbol;Acc:MGI:1349447]
0.512632	2.48669	1.6068	0.120284	0.993176	-4.5066	WTHG_WTLG_7mo	0.919793		ENSMUSG00000037112	Sik2	salt inducible kinase 2 [Source:MGI Symbol;Acc:MGI:2445031]
-0.334732	7.20752	-1.60654	0.120343	0.993176	-4.44935	WTHG_WTLG_7mo	0.91958		ENSMUSG00000033184	Tmed7	transmembrane p24 trafficking protein 7 [Source:MGI Symbol;Acc:MGI:1913926]
-0.386784	0.582019	-1.60651	0.120348	0.993176	-4.55396	WTHG_WTLG_7mo	0.91956		ENSMUSG00000051978	Erich1	glutamate rich 1 [Source:MGI Symbol;Acc:MGI:3588201]
-0.276088	8.6972	-1.60597	0.120467	0.993176	-4.46382	WTHG_WTLG_7mo	0.919133		ENSMUSG00000074264	Amy1	amylase 1, salivary [Source:MGI Symbol;Acc:MGI:88019]
-0.350573	2.12719	-1.6055	0.120572	0.993176	-4.51498	WTHG_WTLG_7mo	0.918752		ENSMUSG00000038215	Cep44	centrosomal protein 44 [Source:MGI Symbol;Acc:MGI:3525111]
0.436429	1.01155	1.60523	0.12063	0.993176	-4.53624	WTHG_WTLG_7mo	0.918545		ENSMUSG00000024426	Atat1	alpha tubulin acetyltransferase 1 [Source:MGI Symbol;Acc:MGI:1913869]
-0.314777	5.68864	-1.60494	0.120694	0.993176	-4.44067	WTHG_WTLG_7mo	0.918313		ENSMUSG00000028675	Pnrc2	proline-rich nuclear receptor coactivator 2 [Source:MGI Symbol;Acc:MGI:106512]
-0.381172	1.46986	-1.60431	0.120833	0.993176	-4.52779	WTHG_WTLG_7mo	0.917814		ENSMUSG00000090290	Tarbp1	TAR RNA binding protein 1 [Source:MGI Symbol;Acc:MGI:4936930]
0.389914	1.76992	1.60424	0.12085	0.993176	-4.52013	WTHG_WTLG_7mo	0.917754		ENSMUSG00000032615	Nt5m	5',3'-nucleotidase, mitochondrial [Source:MGI Symbol;Acc:MGI:1917127]
-0.416857	6.67282	-1.60228	0.121283	0.993176	-4.44416	WTHG_WTLG_7mo	0.916199		ENSMUSG00000025981	Coq10b	coenzyme Q10B [Source:MGI Symbol;Acc:MGI:1915126]
0.599453	1.50353	1.60223	0.121294	0.993176	-4.53137	WTHG_WTLG_7mo	0.916159		ENSMUSG00000001240	Ramp2	receptor (calcitonin) activity modifying protein 2 [Source:MGI Symbol;Acc:MGI:1859650]
0.322684	5.38712	1.60204	0.121338	0.993176	-4.44108	WTHG_WTLG_7mo	0.916005		ENSMUSG00000020869	Lrrc59	leucine rich repeat containing 59 [Source:MGI Symbol;Acc:MGI:2138133]
-1.41372	-1.5497	-1.60175	0.121402	0.993176	-4.5676	WTHG_WTLG_7mo	0.915775		ENSMUSG00000036196	Slc26a8	solute carrier family 26, member 8 [Source:MGI Symbol;Acc:MGI:2385046]
0.554377	0.867918	1.60096	0.121576	0.993176	-4.53991	WTHG_WTLG_7mo	0.91515		ENSMUSG00000052921	Arhgef15	Rho guanine nucleotide exchange factor (GEF) 15 [Source:MGI Symbol;Acc:MGI:3045246]
-0.464706	6.23175	-1.60048	0.121684	0.993176	-4.44385	WTHG_WTLG_7mo	0.914768		ENSMUSG00000029499	Pxmp2	peroxisomal membrane protein 2 [Source:MGI Symbol;Acc:MGI:107487]
-0.363359	6.37953	-1.59964	0.121869	0.993176	-4.44302	WTHG_WTLG_7mo	0.914106		ENSMUSG00000022912	Pros1	protein S (alpha) [Source:MGI Symbol;Acc:MGI:1095733]
0.641376	-0.581576	1.59919	0.121969	0.993176	-4.55171	WTHG_WTLG_7mo	0.91375		ENSMUSG00000063704	Mapk15	mitogen-activated protein kinase 15 [Source:MGI Symbol;Acc:MGI:2652894]
0.50441	3.08269	1.59868	0.122084	0.993176	-4.48267	WTHG_WTLG_7mo	0.913342		ENSMUSG00000031378	Abcd1	ATP-binding cassette, sub-family D (ALD), member 1 [Source:MGI Symbol;Acc:MGI:1349215]
0.395728	3.18027	1.59815	0.122202	0.993176	-4.47812	WTHG_WTLG_7mo	0.912923		ENSMUSG00000032553	Srprb	signal recognition particle receptor, B subunit [Source:MGI Symbol;Acc:MGI:102964]
0.30881	5.63563	1.59811	0.122211	0.993176	-4.44244	WTHG_WTLG_7mo	0.912889		ENSMUSG00000030513	Pcsk6	proprotein convertase subtilisin/kexin type 6 [Source:MGI Symbol;Acc:MGI:102897]
1.85446	1.4093	1.59772	0.122298	0.993176	-4.55025	WTHG_WTLG_7mo	0.912582		ENSMUSG00000032725	Folr2	folate receptor 2 (fetal) [Source:MGI Symbol;Acc:MGI:95569]
1.00918	-0.642806	1.59759	0.122327	0.993176	-4.5731	WTHG_WTLG_7mo	0.912478		ENSMUSG00000037613	Tnfrsf23	tumor necrosis factor receptor superfamily, member 23 [Source:MGI Symbol;Acc:MGI:1930269]
-0.877898	7.51268	-1.5968	0.122502	0.993176	-4.4627	WTHG_WTLG_7mo	0.911857		ENSMUSG00000039519	Cyp7b1	cytochrome P450, family 7, subfamily b, polypeptide 1 [Source:MGI Symbol;Acc:MGI:104978]
0.406737	5.42815	1.59559	0.122774	0.993176	-4.44339	WTHG_WTLG_7mo	0.910892		ENSMUSG00000001794	Capns1	calpain, small subunit 1 [Source:MGI Symbol;Acc:MGI:88266]
-0.351534	8.79407	-1.59552	0.12279	0.993176	-4.46689	WTHG_WTLG_7mo	0.910837		ENSMUSG00000070594	Cfhr4	complement factor H-related 4 [Source:MGI Symbol;Acc:MGI:3646434]
0.87014	1.91259	1.59506	0.122892	0.993176	-4.52449	WTHG_WTLG_7mo	0.910477		ENSMUSG00000034220	Gpc1	glypican 1 [Source:MGI Symbol;Acc:MGI:1194891]
1.71869	1.11053	1.59491	0.122927	0.993176	-4.55881	WTHG_WTLG_7mo	0.910353		ENSMUSG00000022901	Cd86	CD86 antigen [Source:MGI Symbol;Acc:MGI:101773]
-0.352669	5.57976	-1.59422	0.123081	0.993176	-4.44423	WTHG_WTLG_7mo	0.909808		ENSMUSG00000037608	Bclaf1	BCL2-associated transcription factor 1 [Source:MGI Symbol;Acc:MGI:1917580]
-0.214181	4.61175	-1.59394	0.123144	0.993176	-4.45153	WTHG_WTLG_7mo	0.909585		ENSMUSG00000019849	Prep	prolyl endopeptidase [Source:MGI Symbol;Acc:MGI:1270863]
-0.397833	6.23631	-1.59354	0.123233	0.993176	-4.44615	WTHG_WTLG_7mo	0.909274		ENSMUSG00000034724	Cnot6l	CCR4-NOT transcription complex, subunit 6-like [Source:MGI Symbol;Acc:MGI:2443154]
0.345657	2.51325	1.5933	0.123287	0.993176	-4.50598	WTHG_WTLG_7mo	0.909083		ENSMUSG00000024772	Ehd1	EH-domain containing 1 [Source:MGI Symbol;Acc:MGI:1341878]
1.73288	1.96264	1.59277	0.123406	0.993176	-4.54982	WTHG_WTLG_7mo	0.908664		ENSMUSG00000059498	Fcgr3	Fc receptor, IgG, low affinity III [Source:MGI Symbol;Acc:MGI:95500]
-0.298255	5.72459	-1.59183	0.123618	0.993176	-4.44491	WTHG_WTLG_7mo	0.907917		ENSMUSG00000001280	Sp1	trans-acting transcription factor 1 [Source:MGI Symbol;Acc:MGI:98372]
0.246475	5.08742	1.59155	0.12368	0.993176	-4.44528	WTHG_WTLG_7mo	0.907699		ENSMUSG00000026869	Psmd5	proteasome (prosome, macropain) 26S subunit, non-ATPase, 5 [Source:MGI Symbol;Acc:MGI:1914248]
-0.339435	3.15841	-1.59143	0.123708	0.993176	-4.48598	WTHG_WTLG_7mo	0.907601		ENSMUSG00000097392	Thoc2l	THO complex subunit 2-like [Source:MGI Symbol;Acc:MGI:3040669]
-0.196946	4.61113	-1.59134	0.123728	0.993176	-4.45118	WTHG_WTLG_7mo	0.907531		ENSMUSG00000087260	Lamtor5	late endosomal/lysosomal adaptor, MAPK and MTOR activator 5 [Source:MGI Symbol;Acc:MGI:1915826]
0.40848	3.17106	1.59103	0.123798	0.993176	-4.48144	WTHG_WTLG_7mo	0.907285		ENSMUSG00000035382	Pcsk7	proprotein convertase subtilisin/kexin type 7 [Source:MGI Symbol;Acc:MGI:107421]
0.461977	3.20056	1.59038	0.123946	0.993176	-4.47981	WTHG_WTLG_7mo	0.906769		ENSMUSG00000033216	Eefsec	eukaryotic elongation factor, selenocysteine-tRNA-specific [Source:MGI Symbol;Acc:MGI:2137092]
-0.240081	2.1562	-1.59028	0.123966	0.993176	-4.51175	WTHG_WTLG_7mo	0.906696		ENSMUSG00000041837	Pdcd7	programmed cell death 7 [Source:MGI Symbol;Acc:MGI:1859170]
-0.327239	3.83042	-1.58892	0.124275	0.993176	-4.46989	WTHG_WTLG_7mo	0.905615		ENSMUSG00000028232	Tmem68	transmembrane protein 68 [Source:MGI Symbol;Acc:MGI:1919348]
-0.366606	2.54145	-1.5886	0.124347	0.993176	-4.50152	WTHG_WTLG_7mo	0.905364		ENSMUSG00000029804	Herc3	hect domain and RLD 3 [Source:MGI Symbol;Acc:MGI:1921248]
-0.243964	5.91914	-1.58829	0.124417	0.993176	-4.44624	WTHG_WTLG_7mo	0.905122		ENSMUSG00000037119	Fam91a1	family with sequence similarity 91, member A1 [Source:MGI Symbol;Acc:MGI:1277178]
-0.215553	4.17027	-1.58819	0.124439	0.993176	-4.45701	WTHG_WTLG_7mo	0.905044		ENSMUSG00000032217	Rnf111	ring finger 111 [Source:MGI Symbol;Acc:MGI:1934919]
0.409471	3.47193	1.58801	0.12448	0.993176	-4.47164	WTHG_WTLG_7mo	0.904899		ENSMUSG00000032867	Fbxw8	F-box and WD-40 domain protein 8 [Source:MGI Symbol;Acc:MGI:1923041]
1.04909	8.0404	1.58752	0.124592	0.993176	-4.46119	WTHG_WTLG_7mo	0.90451		ENSMUSG00000078650	G6pc	glucose-6-phosphatase, catalytic [Source:MGI Symbol;Acc:MGI:95607]
-0.227479	6.20134	-1.58731	0.12464	0.993176	-4.4481	WTHG_WTLG_7mo	0.904342		ENSMUSG00000049115	Agtr1a	angiotensin II receptor, type 1a [Source:MGI Symbol;Acc:MGI:87964]
2.36411	-1.71348	1.58705	0.124697	0.993176	-4.58732	WTHG_WTLG_7mo	0.904142		ENSMUSG00000022534	Mefv	Mediterranean fever [Source:MGI Symbol;Acc:MGI:1859396]
0.298769	4.62602	1.58649	0.124826	0.993176	-4.44979	WTHG_WTLG_7mo	0.903694		ENSMUSG00000040354	Mars1	methionine-tRNA synthetase 1 [Source:MGI Symbol;Acc:MGI:1345633]
-1.57877	1.8423	-1.58582	0.124977	0.993176	-4.55498	WTHG_WTLG_7mo	0.903171		ENSMUSG00000004341	Gpx6	glutathione peroxidase 6 [Source:MGI Symbol;Acc:MGI:1922762]
-0.53294	2.12687	-1.58569	0.125006	0.993176	-4.52429	WTHG_WTLG_7mo	0.90307		ENSMUSG00000028008	Asic5	acid-sensing (proton-gated) ion channel family member 5 [Source:MGI Symbol;Acc:MGI:1929259]
-0.895372	4.43915	-1.58523	0.125111	0.993176	-4.45028	WTHG_WTLG_7mo	0.902704		ENSMUSG00000042834	Nrep	neuronal regeneration related protein [Source:MGI Symbol;Acc:MGI:99444]
0.529211	8.52768	1.58502	0.12516	0.993176	-4.46589	WTHG_WTLG_7mo	0.902533		ENSMUSG00000032079	Apoa5	apolipoprotein A-V [Source:MGI Symbol;Acc:MGI:1913363]
-0.619623	2.76011	-1.58465	0.125244	0.993176	-4.51132	WTHG_WTLG_7mo	0.902243		ENSMUSG00000075543	Urad	ureidoimidazoline (2-oxo-4-hydroxy-4-carboxy-5) decarboxylase [Source:MGI Symbol;Acc:MGI:3647519]
0.344635	3.64431	1.58448	0.125283	0.993176	-4.47612	WTHG_WTLG_7mo	0.902108		ENSMUSG00000030872	Gga2	golgi associated, gamma adaptin ear containing, ARF binding protein 2 [Source:MGI Symbol;Acc:MGI:1921355]
0.919085	0.289169	1.58416	0.125355	0.993176	-4.55562	WTHG_WTLG_7mo	0.901859		ENSMUSG00000036820	Amdhd2	amidohydrolase domain containing 2 [Source:MGI Symbol;Acc:MGI:2443978]
-0.37776	5.93868	-1.58343	0.125521	0.993176	-4.44856	WTHG_WTLG_7mo	0.901282		ENSMUSG00000039831	Arhgap29	Rho GTPase activating protein 29 [Source:MGI Symbol;Acc:MGI:2443818]
0.691702	0.389305	1.58291	0.12564	0.993176	-4.55183	WTHG_WTLG_7mo	0.900873		ENSMUSG00000024958	Gpr137	G protein-coupled receptor 137 [Source:MGI Symbol;Acc:MGI:2147529]
0.391121	1.94393	1.58287	0.125649	0.993176	-4.52054	WTHG_WTLG_7mo	0.90084		ENSMUSG00000019891	Dcbld1	discoidin, CUB and LCCL domain containing 1 [Source:MGI Symbol;Acc:MGI:1913936]
0.666068	3.62953	1.58276	0.125674	0.993176	-4.48285	WTHG_WTLG_7mo	0.900754		ENSMUSG00000033326	Kdm4a	lysine (K)-specific demethylase 4A [Source:MGI Symbol;Acc:MGI:2446210]
0.704035	-0.327889	1.58267	0.125695	0.993176	-4.56658	WTHG_WTLG_7mo	0.900681		ENSMUSG00000024170	Telo2	telomere maintenance 2 [Source:MGI Symbol;Acc:MGI:1918968]
0.497807	0.575472	1.58215	0.125814	0.993176	-4.54567	WTHG_WTLG_7mo	0.900269		ENSMUSG00000034917	Tjp3	tight junction protein 3 [Source:MGI Symbol;Acc:MGI:1351650]
0.219926	3.95997	1.58187	0.125879	0.993176	-4.46225	WTHG_WTLG_7mo	0.900048		ENSMUSG00000019295	Tmem129	transmembrane protein 129 [Source:MGI Symbol;Acc:MGI:1915616]
0.733758	2.31042	1.58139	0.125988	0.993176	-4.51408	WTHG_WTLG_7mo	0.899671		ENSMUSG00000110195	Pde2a	phosphodiesterase 2A, cGMP-stimulated [Source:MGI Symbol;Acc:MGI:2446107]
0.486762	6.77634	1.58129	0.126009	0.993176	-4.45698	WTHG_WTLG_7mo	0.899597		ENSMUSG00000023057	Fabp2	fatty acid binding protein 2, intestinal [Source:MGI Symbol;Acc:MGI:95478]
0.449491	2.63185	1.58098	0.126081	0.993176	-4.49647	WTHG_WTLG_7mo	0.899349		ENSMUSG00000032380	Dapk2	death-associated protein kinase 2 [Source:MGI Symbol;Acc:MGI:1341297]
0.359686	1.17172	1.58082	0.126118	0.993176	-4.53965	WTHG_WTLG_7mo	0.899224		ENSMUSG00000022325	Pop1	processing of precursor 1, ribonuclease P/MRP family, (S. cerevisiae) [Source:MGI Symbol;Acc:MGI:1914974]
0.30129	4.48984	1.58019	0.126263	0.993176	-4.45497	WTHG_WTLG_7mo	0.898725		ENSMUSG00000024493	Lars	leucyl-tRNA synthetase [Source:MGI Symbol;Acc:MGI:1913808]
0.346545	3.24581	1.58008	0.126288	0.993176	-4.47729	WTHG_WTLG_7mo	0.898638		ENSMUSG00000050052	Tdrp	testis development related protein [Source:MGI Symbol;Acc:MGI:1919398]
-0.332981	1.31419	-1.57941	0.126441	0.993176	-4.52898	WTHG_WTLG_7mo	0.898113		ENSMUSG00000090486	BC035947	cDNA sequence BC035947 [Source:MGI Symbol;Acc:MGI:2652858]
0.195465	3.18331	1.57938	0.126449	0.993176	-4.48548	WTHG_WTLG_7mo	0.898085		ENSMUSG00000032329	Hmg20a	high mobility group 20A [Source:MGI Symbol;Acc:MGI:1914117]
0.608636	7.35785	1.57923	0.126483	0.993176	-4.45687	WTHG_WTLG_7mo	0.897969		ENSMUSG00000010651	Acaa1b	acetyl-Coenzyme A acyltransferase 1B [Source:MGI Symbol;Acc:MGI:3605455]
0.532727	0.559872	1.57886	0.126568	0.993176	-4.5502	WTHG_WTLG_7mo	0.897677		ENSMUSG00000021958	Pinx1	PIN2/TERF1 interacting, telomerase inhibitor 1 [Source:MGI Symbol;Acc:MGI:1919650]
-0.453906	4.66647	-1.57871	0.126602	0.993176	-4.45675	WTHG_WTLG_7mo	0.89756		ENSMUSG00000109628	BC024386	cDNA sequence BC023486 [Source:MGI Symbol;Acc:MGI:2669313]
-0.628561	8.05358	-1.57856	0.126635	0.993176	-4.46406	WTHG_WTLG_7mo	0.897446		ENSMUSG00000024899	Papss2	3'-phosphoadenosine 5'-phosphosulfate synthase 2 [Source:MGI Symbol;Acc:MGI:1330223]
0.542803	4.38419	1.57851	0.126648	0.993176	-4.45296	WTHG_WTLG_7mo	0.897403		ENSMUSG00000023004	Tuba1b	tubulin, alpha 1B [Source:MGI Symbol;Acc:MGI:107804]
0.554492	1.94767	1.5778	0.126812	0.993176	-4.52573	WTHG_WTLG_7mo	0.89684		ENSMUSG00000020100	Slc29a3	solute carrier family 29 (nucleoside transporters), member 3 [Source:MGI Symbol;Acc:MGI:1918529]
0.322763	2.65855	1.5773	0.126926	0.993176	-4.50302	WTHG_WTLG_7mo	0.896451		ENSMUSG00000029387	Gtf2h3	general transcription factor IIH, polypeptide 3 [Source:MGI Symbol;Acc:MGI:1277143]
0.34765	4.34058	1.57716	0.126959	0.993176	-4.4583	WTHG_WTLG_7mo	0.896337		ENSMUSG00000020198	Ap3d1	adaptor-related protein complex 3, delta 1 subunit [Source:MGI Symbol;Acc:MGI:107734]
-0.275661	2.67925	-1.57703	0.126987	0.993176	-4.5041	WTHG_WTLG_7mo	0.89624		ENSMUSG00000028104	Polr3gl	polymerase (RNA) III (DNA directed) polypeptide G like [Source:MGI Symbol;Acc:MGI:1917120]
0.227166	5.76661	1.57653	0.127103	0.993176	-4.45073	WTHG_WTLG_7mo	0.895845		ENSMUSG00000052712	BC004004	cDNA sequence BC004004 [Source:MGI Symbol;Acc:MGI:2136782]
-0.347213	4.95515	-1.57621	0.127176	0.993176	-4.45414	WTHG_WTLG_7mo	0.895594		ENSMUSG00000005107	Slc2a9	solute carrier family 2 (facilitated glucose transporter), member 9 [Source:MGI Symbol;Acc:MGI:2152844]
0.410482	2.17841	1.57587	0.127255	0.993176	-4.51652	WTHG_WTLG_7mo	0.895326		ENSMUSG00000002608	Ccdc97	coiled-coil domain containing 97 [Source:MGI Symbol;Acc:MGI:1196455]
-0.470154	4.03234	-1.5758	0.127272	0.993176	-4.46672	WTHG_WTLG_7mo	0.895268		ENSMUSG00000021638	Ocln	occludin [Source:MGI Symbol;Acc:MGI:106183]
-0.330116	3.18055	-1.57531	0.127384	0.993176	-4.49135	WTHG_WTLG_7mo	0.894884		ENSMUSG00000028397	Kdm4c	lysine (K)-specific demethylase 4C [Source:MGI Symbol;Acc:MGI:1924054]
0.323752	3.41799	1.57421	0.127638	0.993176	-4.47539	WTHG_WTLG_7mo	0.894021		ENSMUSG00000023967	Mrps18a	mitochondrial ribosomal protein S18A [Source:MGI Symbol;Acc:MGI:1915815]
-0.511147	9.04569	-1.57406	0.127674	0.993176	-4.48045	WTHG_WTLG_7mo	0.893898		ENSMUSG00000035836	Ugt2b1	UDP glucuronosyltransferase 2 family, polypeptide B1 [Source:MGI Symbol;Acc:MGI:1919023]
0.384106	3.07544	1.57403	0.12768	0.993176	-4.48551	WTHG_WTLG_7mo	0.893879		ENSMUSG00000009035	Tmem184b	transmembrane protein 184b [Source:MGI Symbol;Acc:MGI:2445179]
-0.322374	7.21716	-1.57379	0.127736	0.993176	-4.45803	WTHG_WTLG_7mo	0.893686		ENSMUSG00000021583	Erap1	endoplasmic reticulum aminopeptidase 1 [Source:MGI Symbol;Acc:MGI:1933403]
-0.223574	6.42763	-1.57342	0.12782	0.993176	-4.45384	WTHG_WTLG_7mo	0.8934		ENSMUSG00000049090	Zadh2	zinc binding alcohol dehydrogenase, domain containing 2 [Source:MGI Symbol;Acc:MGI:2444835]
0.367346	3.04401	1.57341	0.127823	0.993176	-4.49387	WTHG_WTLG_7mo	0.893392		ENSMUSG00000016940	Kctd2	potassium channel tetramerisation domain containing 2 [Source:MGI Symbol;Acc:MGI:1917632]
-0.224815	3.93702	-1.57339	0.127828	0.993176	-4.46777	WTHG_WTLG_7mo	0.893373		ENSMUSG00000048039	Isg20l2	interferon stimulated exonuclease gene 20-like 2 [Source:MGI Symbol;Acc:MGI:2140076]
0.237126	4.64312	1.57283	0.127958	0.993176	-4.45533	WTHG_WTLG_7mo	0.892933		ENSMUSG00000015290	Ubl4a	ubiquitin-like 4A [Source:MGI Symbol;Acc:MGI:95049]
-0.322317	7.40742	-1.57277	0.127971	0.993176	-4.46089	WTHG_WTLG_7mo	0.892887		ENSMUSG00000066551	Hmgb1	high mobility group box 1 [Source:MGI Symbol;Acc:MGI:96113]
-0.344588	3.14305	-1.57225	0.128092	0.993176	-4.48677	WTHG_WTLG_7mo	0.892477		ENSMUSG00000044501	Zfp758	zinc finger protein 758 [Source:MGI Symbol;Acc:MGI:2385044]
-0.197691	5.05404	-1.57221	0.128101	0.993176	-4.45335	WTHG_WTLG_7mo	0.892449		ENSMUSG00000025423	Pias2	protein inhibitor of activated STAT 2 [Source:MGI Symbol;Acc:MGI:1096566]
0.566047	0.195378	1.57221	0.128102	0.993176	-4.56355	WTHG_WTLG_7mo	0.892442		ENSMUSG00000085468	Gm15343	predicted gene 15343 [Source:MGI Symbol;Acc:MGI:3705126]
-0.382311	7.32658	-1.57184	0.128188	0.993176	-4.46047	WTHG_WTLG_7mo	0.892152		ENSMUSG00000021775	Nr1d2	nuclear receptor subfamily 1, group D, member 2 [Source:MGI Symbol;Acc:MGI:2449205]
-0.19732	4.6647	-1.57121	0.128333	0.993176	-4.45632	WTHG_WTLG_7mo	0.891662		ENSMUSG00000027942	4933434E20Rik	RIKEN cDNA 4933434E20 gene [Source:MGI Symbol;Acc:MGI:1914027]
-0.272425	4.02512	-1.57068	0.128457	0.993176	-4.47022	WTHG_WTLG_7mo	0.891242		ENSMUSG00000049800	Sertad2	SERTA domain containing 2 [Source:MGI Symbol;Acc:MGI:1931026]
0.40254	1.75961	1.56897	0.128855	0.993176	-4.5221	WTHG_WTLG_7mo	0.889898		ENSMUSG00000033222	Ttf2	transcription termination factor, RNA polymerase II [Source:MGI Symbol;Acc:MGI:1921294]
0.344058	4.56465	1.56896	0.128858	0.993176	-4.45925	WTHG_WTLG_7mo	0.889889		ENSMUSG00000038762	Abcf1	ATP-binding cassette, sub-family F (GCN20), member 1 [Source:MGI Symbol;Acc:MGI:1351658]
0.629037	1.48028	1.56873	0.12891	0.993176	-4.53373	WTHG_WTLG_7mo	0.889712		ENSMUSG00000039205	Ciz1	CDKN1A interacting zinc finger protein 1 [Source:MGI Symbol;Acc:MGI:1920234]
-0.310408	6.65149	-1.56812	0.129052	0.993176	-4.45663	WTHG_WTLG_7mo	0.889234		ENSMUSG00000030313	Dennd5b	DENN/MADD domain containing 5B [Source:MGI Symbol;Acc:MGI:2444273]
1.43495	1.13037	1.568	0.129082	0.993176	-4.55548	WTHG_WTLG_7mo	0.889135		ENSMUSG00000022831	Hcls1	hematopoietic cell specific Lyn substrate 1 [Source:MGI Symbol;Acc:MGI:104568]
0.243659	6.73805	1.5677	0.12915	0.993176	-4.45871	WTHG_WTLG_7mo	0.888905		ENSMUSG00000026229	Psmd1	proteasome (prosome, macropain) 26S subunit, non-ATPase, 1 [Source:MGI Symbol;Acc:MGI:1917497]
-0.386444	4.7639	-1.56735	0.129232	0.993176	-4.45845	WTHG_WTLG_7mo	0.888631		ENSMUSG00000037486	Asxl2	ASXL transcriptional regulator 2 [Source:MGI Symbol;Acc:MGI:1922552]
-0.515541	3.24268	-1.56671	0.129383	0.993176	-4.48972	WTHG_WTLG_7mo	0.888124		ENSMUSG00000047881	Rell1	RELT-like 1 [Source:MGI Symbol;Acc:MGI:2140767]
0.277004	2.40151	1.56578	0.129601	0.993176	-4.5123	WTHG_WTLG_7mo	0.887392		ENSMUSG00000034189	Hsdl1	hydroxysteroid dehydrogenase like 1 [Source:MGI Symbol;Acc:MGI:1919802]
0.441391	2.59964	1.56544	0.129681	0.993176	-4.51115	WTHG_WTLG_7mo	0.887125		ENSMUSG00000019066	Rab3d	RAB3D, member RAS oncogene family [Source:MGI Symbol;Acc:MGI:97844]
0.341225	2.69466	1.56496	0.129792	0.993176	-4.50631	WTHG_WTLG_7mo	0.886753		ENSMUSG00000039826	Trub2	TruB pseudouridine (psi) synthase family member 2 [Source:MGI Symbol;Acc:MGI:2442186]
-0.250102	4.44858	-1.56392	0.130036	0.993176	-4.4618	WTHG_WTLG_7mo	0.885937		ENSMUSG00000024045	Akap8	A kinase (PRKA) anchor protein 8 [Source:MGI Symbol;Acc:MGI:1928488]
0.411593	3.38231	1.56383	0.130057	0.993176	-4.48044	WTHG_WTLG_7mo	0.885865		ENSMUSG00000038828	Tmem214	transmembrane protein 214 [Source:MGI Symbol;Acc:MGI:1916046]
0.264103	4.61302	1.56361	0.130109	0.993176	-4.45881	WTHG_WTLG_7mo	0.885692		ENSMUSG00000029196	Tada2b	transcriptional adaptor 2B [Source:MGI Symbol;Acc:MGI:3035274]
0.776511	1.45876	1.56331	0.130179	0.993176	-4.5448	WTHG_WTLG_7mo	0.885458		ENSMUSG00000033855	Ston1	stonin 1 [Source:MGI Symbol;Acc:MGI:1924307]
-0.599611	5.17008	-1.56325	0.130194	0.993176	-4.46756	WTHG_WTLG_7mo	0.885409		ENSMUSG00000027947	Il6ra	interleukin 6 receptor, alpha [Source:MGI Symbol;Acc:MGI:105304]
0.484029	2.85309	1.56319	0.130208	0.993176	-4.4929	WTHG_WTLG_7mo	0.885361		ENSMUSG00000023973	Cnpy3	canopy FGF signaling regulator 3 [Source:MGI Symbol;Acc:MGI:1919279]
-0.292616	4.16493	-1.56196	0.130497	0.993176	-4.46329	WTHG_WTLG_7mo	0.884399		ENSMUSG00000049232	Tigd2	tigger transposable element derived 2 [Source:MGI Symbol;Acc:MGI:1915390]
0.267755	3.57531	1.56157	0.130589	0.993176	-4.4753	WTHG_WTLG_7mo	0.884093		ENSMUSG00000029141	Slc4a1ap	solute carrier family 4 (anion exchanger), member 1, adaptor protein [Source:MGI Symbol;Acc:MGI:1196608]
0.270606	4.61217	1.56136	0.130638	0.993176	-4.46131	WTHG_WTLG_7mo	0.883931		ENSMUSG00000009905	Kdsr	3-ketodihydrosphingosine reductase [Source:MGI Symbol;Acc:MGI:1918000]
-0.854372	-0.203895	-1.56119	0.130677	0.993176	-4.56255	WTHG_WTLG_7mo	0.8838		ENSMUSG00000093577	Gm20632	predicted gene 20632 [Source:MGI Symbol;Acc:MGI:5313079]
-0.383466	3.98553	-1.56096	0.130733	0.993176	-4.4673	WTHG_WTLG_7mo	0.883616		ENSMUSG00000029270	Dipk1a	divergent protein kinase domain 1A [Source:MGI Symbol;Acc:MGI:1914516]
0.470077	2.13504	1.56086	0.130755	0.993176	-4.51741	WTHG_WTLG_7mo	0.883542		ENSMUSG00000049287	Iba57	IBA57 homolog, iron-sulfur cluster assembly [Source:MGI Symbol;Acc:MGI:3041174]
0.506374	0.0861196	1.56054	0.130831	0.993176	-4.56165	WTHG_WTLG_7mo	0.883289		ENSMUSG00000024666	Tmem138	transmembrane protein 138 [Source:MGI Symbol;Acc:MGI:1920232]
-0.344422	2.7044	-1.56009	0.130938	0.993176	-4.50165	WTHG_WTLG_7mo	0.882936		ENSMUSG00000037262	Kin	Kin17 DNA and RNA binding protein [Source:MGI Symbol;Acc:MGI:96676]
-0.33944	6.1379	-1.55962	0.131048	0.993176	-4.45595	WTHG_WTLG_7mo	0.882571		ENSMUSG00000034636	Zyg11b	zyg-ll family member B, cell cycle regulator [Source:MGI Symbol;Acc:MGI:2685277]
1.44662	-1.70092	1.55952	0.131072	0.993176	-4.58312	WTHG_WTLG_7mo	0.88249		ENSMUSG00000030651	Art2b	ADP-ribosyltransferase 2b [Source:MGI Symbol;Acc:MGI:107545]
0.523037	3.95246	1.55941	0.131097	0.993176	-4.47565	WTHG_WTLG_7mo	0.882406		ENSMUSG00000027546	Atp9a	ATPase, class II, type 9A [Source:MGI Symbol;Acc:MGI:1330826]
-0.601382	2.94094	-1.55928	0.131129	0.993176	-4.51473	WTHG_WTLG_7mo	0.8823		ENSMUSG00000039633	Lonrf1	LON peptidase N-terminal domain and ring finger 1 [Source:MGI Symbol;Acc:MGI:3609241]
-0.233197	4.79736	-1.55885	0.131232	0.993176	-4.45965	WTHG_WTLG_7mo	0.881961		ENSMUSG00000075486	Commd6	COMM domain containing 6 [Source:MGI Symbol;Acc:MGI:1913450]
0.199923	4.52861	1.55827	0.131368	0.993176	-4.4615	WTHG_WTLG_7mo	0.88151		ENSMUSG00000024271	Elp2	elongator acetyltransferase complex subunit 2 [Source:MGI Symbol;Acc:MGI:1889642]
0.929138	3.93528	1.55818	0.13139	0.993176	-4.4765	WTHG_WTLG_7mo	0.881438		ENSMUSG00000029417	Cxcl9	chemokine (C-X-C motif) ligand 9 [Source:MGI Symbol;Acc:MGI:1352449]
-0.37294	6.08847	-1.55806	0.131417	0.993176	-4.45655	WTHG_WTLG_7mo	0.881349		ENSMUSG00000035992	Fnip1	folliculin interacting protein 1 [Source:MGI Symbol;Acc:MGI:2444668]
0.477912	2.63741	1.5572	0.131621	0.993176	-4.50621	WTHG_WTLG_7mo	0.880676		ENSMUSG00000033272	Slc35a4	solute carrier family 35, member A4 [Source:MGI Symbol;Acc:MGI:1915093]
-0.399772	2.21425	-1.55705	0.131658	0.993176	-4.52121	WTHG_WTLG_7mo	0.880553		ENSMUSG00000051316	Taf7	TATA-box binding protein associated factor 7 [Source:MGI Symbol;Acc:MGI:1346348]
-0.449737	2.61439	-1.55671	0.131738	0.993176	-4.50735	WTHG_WTLG_7mo	0.880288		ENSMUSG00000113032	Gm47578	predicted gene, 47578 [Source:MGI Symbol;Acc:MGI:6096613]
-0.229395	4.72364	-1.55638	0.131815	0.993176	-4.46158	WTHG_WTLG_7mo	0.880035		ENSMUSG00000029629	Phf14	PHD finger protein 14 [Source:MGI Symbol;Acc:MGI:1923539]
0.537068	1.9963	1.55589	0.131932	0.993176	-4.52298	WTHG_WTLG_7mo	0.87965		ENSMUSG00000002658	Gtf2f1	general transcription factor IIF, polypeptide 1 [Source:MGI Symbol;Acc:MGI:1923848]
0.737058	6.68606	1.55566	0.131987	0.993176	-4.46125	WTHG_WTLG_7mo	0.879469		ENSMUSG00000020532	Acaca	acetyl-Coenzyme A carboxylase alpha [Source:MGI Symbol;Acc:MGI:108451]
0.934919	-0.938768	1.55543	0.132042	0.993176	-4.57195	WTHG_WTLG_7mo	0.879289		ENSMUSG00000030302	Atp2b2	ATPase, Ca++ transporting, plasma membrane 2 [Source:MGI Symbol;Acc:MGI:105368]
-0.24834	4.54871	-1.55434	0.132301	0.993176	-4.46406	WTHG_WTLG_7mo	0.878437		ENSMUSG00000024563	Smad2	SMAD family member 2 [Source:MGI Symbol;Acc:MGI:108051]
-0.560168	7.51486	-1.5518	0.132908	0.993176	-4.47015	WTHG_WTLG_7mo	0.87645		ENSMUSG00000024424	Ttc39c	tetratricopeptide repeat domain 39C [Source:MGI Symbol;Acc:MGI:1919997]
0.535288	0.855272	1.55153	0.132972	0.993176	-4.55043	WTHG_WTLG_7mo	0.876239		ENSMUSG00000040701	Ap1g2	adaptor protein complex AP-1, gamma 2 subunit [Source:MGI Symbol;Acc:MGI:1328307]
-0.444416	1.43962	-1.55102	0.133095	0.993176	-4.53867	WTHG_WTLG_7mo	0.875839		ENSMUSG00000027454	Gins1	GINS complex subunit 1 (Psf1 homolog) [Source:MGI Symbol;Acc:MGI:1916520]
-0.32177	5.05256	-1.5506	0.133193	0.993176	-4.45953	WTHG_WTLG_7mo	0.875517		ENSMUSG00000091803	Cox16	cytochrome c oxidase assembly protein 16 [Source:MGI Symbol;Acc:MGI:1913522]
-0.398422	8.99154	-1.55041	0.13324	0.993176	-4.48306	WTHG_WTLG_7mo	0.875365		ENSMUSG00000079057	Cyp4v3	cytochrome P450, family 4, subfamily v, polypeptide 3 [Source:MGI Symbol;Acc:MGI:2142763]
0.152729	4.15079	1.5501	0.133313	0.993176	-4.46939	WTHG_WTLG_7mo	0.875128		ENSMUSG00000030301	Ccdc91	coiled-coil domain containing 91 [Source:MGI Symbol;Acc:MGI:1914265]
-0.282874	4.55045	-1.55007	0.13332	0.993176	-4.46631	WTHG_WTLG_7mo	0.875104		ENSMUSG00000028771	Ptpn12	protein tyrosine phosphatase, non-receptor type 12 [Source:MGI Symbol;Acc:MGI:104673]
-0.289717	6.45166	-1.54973	0.133401	0.993176	-4.46062	WTHG_WTLG_7mo	0.874839		ENSMUSG00000028234	Rps20	ribosomal protein S20 [Source:MGI Symbol;Acc:MGI:1914677]
-0.312436	4.37175	-1.54926	0.133516	0.993176	-4.46676	WTHG_WTLG_7mo	0.874467		ENSMUSG00000021548	Ccnh	cyclin H [Source:MGI Symbol;Acc:MGI:1913921]
-0.532366	4.38128	-1.549	0.133579	0.993176	-4.47596	WTHG_WTLG_7mo	0.874262		ENSMUSG00000031016	Wee1	WEE 1 homolog 1 (S. pombe) [Source:MGI Symbol;Acc:MGI:103075]
0.308212	5.41835	1.54896	0.133587	0.993176	-4.45853	WTHG_WTLG_7mo	0.874236		ENSMUSG00000066900	Suds3	suppressor of defective silencing 3 homolog (S. cerevisiae) [Source:MGI Symbol;Acc:MGI:1919204]
-0.314593	6.48024	-1.54887	0.133608	0.993176	-4.46136	WTHG_WTLG_7mo	0.874168		ENSMUSG00000025911	Adhfe1	alcohol dehydrogenase, iron containing, 1 [Source:MGI Symbol;Acc:MGI:1923437]
1.18549	5.70479	1.54878	0.133629	0.993176	-4.464	WTHG_WTLG_7mo	0.874098		ENSMUSG00000069516	Lyz2	lysozyme 2 [Source:MGI Symbol;Acc:MGI:96897]
-0.924691	-0.31014	-1.54864	0.133665	0.993176	-4.56597	WTHG_WTLG_7mo	0.873983		ENSMUSG00000028354	Fmn2	formin 2 [Source:MGI Symbol;Acc:MGI:1859252]
0.316904	4.60165	1.54848	0.133703	0.993176	-4.4637	WTHG_WTLG_7mo	0.873859		ENSMUSG00000038495	Otud7b	OTU domain containing 7B [Source:MGI Symbol;Acc:MGI:2654703]
0.376079	3.69602	1.54776	0.133875	0.993176	-4.48243	WTHG_WTLG_7mo	0.8733		ENSMUSG00000030835	Nomo1	nodal modulator 1 [Source:MGI Symbol;Acc:MGI:2385850]
0.432405	2.13092	1.54773	0.133882	0.993176	-4.52171	WTHG_WTLG_7mo	0.873279		ENSMUSG00000008167	Fbxw9	F-box and WD-40 domain protein 9 [Source:MGI Symbol;Acc:MGI:1915878]
-0.588514	0.532006	-1.54766	0.133899	0.993176	-4.56273	WTHG_WTLG_7mo	0.873222		ENSMUSG00000045780	Olfr624	olfactory receptor 624 [Source:MGI Symbol;Acc:MGI:3030458]
1.40277	2.04703	1.54765	0.133901	0.993176	-4.54058	WTHG_WTLG_7mo	0.873216		ENSMUSG00000034641	Cd300ld	CD300 molecule like family member d [Source:MGI Symbol;Acc:MGI:2442358]
0.278416	4.70692	1.54761	0.133913	0.993176	-4.46771	WTHG_WTLG_7mo	0.873179		ENSMUSG00000026848	Tor1b	torsin family 1, member B [Source:MGI Symbol;Acc:MGI:1353605]
-0.368937	1.84052	-1.54692	0.134077	0.993176	-4.52996	WTHG_WTLG_7mo	0.872646		ENSMUSG00000029687	Ezh2	enhancer of zeste 2 polycomb repressive complex 2 subunit [Source:MGI Symbol;Acc:MGI:107940]
1.87795	-1.85165	1.54622	0.134245	0.993176	-4.58636	WTHG_WTLG_7mo	0.872101		ENSMUSG00000055069	Rab39	RAB39, member RAS oncogene family [Source:MGI Symbol;Acc:MGI:2442855]
-0.211865	7.83597	-1.54618	0.134255	0.993176	-4.47307	WTHG_WTLG_7mo	0.872069		ENSMUSG00000054619	Mettl7a1	methyltransferase like 7A1 [Source:MGI Symbol;Acc:MGI:1916523]
0.430518	4.1051	1.54613	0.134268	0.993176	-4.46755	WTHG_WTLG_7mo	0.872026		ENSMUSG00000024327	Slc39a7	solute carrier family 39 (zinc transporter), member 7 [Source:MGI Symbol;Acc:MGI:95909]
-0.139596	4.32071	-1.54564	0.134387	0.993176	-4.46911	WTHG_WTLG_7mo	0.871643		ENSMUSG00000052139	Babam2	BRISC and BRCA1 A complex member 2 [Source:MGI Symbol;Acc:MGI:1333875]
0.525187	5.67724	1.54544	0.134434	0.993176	-4.45998	WTHG_WTLG_7mo	0.871491		ENSMUSG00000020865	Abcc3	ATP-binding cassette, sub-family C (CFTR/MRP), member 3 [Source:MGI Symbol;Acc:MGI:1923658]
-0.244144	7.34296	-1.54529	0.13447	0.993176	-4.46923	WTHG_WTLG_7mo	0.871374		ENSMUSG00000089678	Agxt2	alanine-glyoxylate aminotransferase 2 [Source:MGI Symbol;Acc:MGI:2146052]
0.399354	4.2623	1.54464	0.134628	0.993176	-4.46874	WTHG_WTLG_7mo	0.870863		ENSMUSG00000016554	Eif3d	eukaryotic translation initiation factor 3, subunit D [Source:MGI Symbol;Acc:MGI:1933181]
-0.469515	2.92611	-1.54459	0.134639	0.993176	-4.49792	WTHG_WTLG_7mo	0.870829		ENSMUSG00000105055	Gm43079	predicted gene 43079 [Source:MGI Symbol;Acc:MGI:5663216]
-0.396414	9.98837	-1.54399	0.134784	0.993176	-4.49157	WTHG_WTLG_7mo	0.870363		ENSMUSG00000033898	Cfhr2	complement factor H-related 2 [Source:MGI Symbol;Acc:MGI:3611575]
-0.235303	9.65309	-1.54394	0.134796	0.993176	-4.48823	WTHG_WTLG_7mo	0.870322		ENSMUSG00000022108	Itm2b	integral membrane protein 2B [Source:MGI Symbol;Acc:MGI:1309517]
0.374248	1.49904	1.54378	0.134835	0.993176	-4.53788	WTHG_WTLG_7mo	0.870198		ENSMUSG00000037085	Trmt12	tRNA methyltransferase 12 [Source:MGI Symbol;Acc:MGI:1915510]
-0.433731	3.02063	-1.54324	0.134967	0.993176	-4.50797	WTHG_WTLG_7mo	0.869773		ENSMUSG00000036941	Elac1	elaC ribonuclease Z 1 [Source:MGI Symbol;Acc:MGI:1890495]
-0.342875	4.23675	-1.54287	0.135055	0.993176	-4.47246	WTHG_WTLG_7mo	0.869489		ENSMUSG00000019791	Hint3	histidine triad nucleotide binding protein 3 [Source:MGI Symbol;Acc:MGI:1914097]
0.921814	0.146964	1.54228	0.135198	0.993176	-4.56666	WTHG_WTLG_7mo	0.86903		ENSMUSG00000056917	Sipa1	signal-induced proliferation associated gene 1 [Source:MGI Symbol;Acc:MGI:107576]
0.386386	2.74861	1.54207	0.135249	0.993176	-4.50646	WTHG_WTLG_7mo	0.868865		ENSMUSG00000020818	Mfsd11	major facilitator superfamily domain containing 11 [Source:MGI Symbol;Acc:MGI:1917150]
0.542985	2.67711	1.54204	0.135257	0.993176	-4.51603	WTHG_WTLG_7mo	0.86884		ENSMUSG00000052676	Zmat1	zinc finger, matrin type 1 [Source:MGI Symbol;Acc:MGI:2442284]
0.671161	0.405151	1.54201	0.135265	0.993176	-4.55814	WTHG_WTLG_7mo	0.868815		ENSMUSG00000013629	Cad	carbamoyl-phosphate synthetase 2, aspartate transcarbamylase, and dihydroorotase [Source:MGI Symbol;Acc:MGI:1916969]
-0.401366	2.13682	-1.54078	0.135561	0.993176	-4.52972	WTHG_WTLG_7mo	0.867864		ENSMUSG00000027430	Dtd1	D-tyrosyl-tRNA deacylase 1 [Source:MGI Symbol;Acc:MGI:1913294]
0.190291	4.55003	1.5406	0.135607	0.993176	-4.46554	WTHG_WTLG_7mo	0.867716		ENSMUSG00000007411	Mark3	MAP/microtubule affinity regulating kinase 3 [Source:MGI Symbol;Acc:MGI:1341865]
-0.266423	3.3933	-1.5404	0.135656	0.993176	-4.49038	WTHG_WTLG_7mo	0.867561		ENSMUSG00000041921	Metap1d	methionyl aminopeptidase type 1D (mitochondrial) [Source:MGI Symbol;Acc:MGI:1913809]
-0.280431	5.07556	-1.54018	0.135709	0.993176	-4.46288	WTHG_WTLG_7mo	0.867391		ENSMUSG00000041225	Arhgap12	Rho GTPase activating protein 12 [Source:MGI Symbol;Acc:MGI:1922665]
0.765283	0.947474	1.53982	0.135795	0.993176	-4.55355	WTHG_WTLG_7mo	0.867115		ENSMUSG00000029560	Snx8	sorting nexin 8 [Source:MGI Symbol;Acc:MGI:2443816]
0.520019	0.44719	1.53941	0.135895	0.993176	-4.55535	WTHG_WTLG_7mo	0.866795		ENSMUSG00000049686	Orai1	ORAI calcium release-activated calcium modulator 1 [Source:MGI Symbol;Acc:MGI:1925542]
-0.431857	0.0211666	-1.5382	0.136189	0.993176	-4.56542	WTHG_WTLG_7mo	0.865857		ENSMUSG00000085133	B930095G15Rik	RIKEN cDNA B930095G15 gene [Source:MGI Symbol;Acc:MGI:2443701]
-0.400012	4.7151	-1.53789	0.136266	0.993176	-4.46715	WTHG_WTLG_7mo	0.865613		ENSMUSG00000047368	Abhd17b	abhydrolase domain containing 17B [Source:MGI Symbol;Acc:MGI:1917816]
-0.435396	1.14622	-1.53755	0.136348	0.993176	-4.54742	WTHG_WTLG_7mo	0.865352		ENSMUSG00000111485	Gm48443	predicted gene, 48443 [Source:MGI Symbol;Acc:MGI:6097953]
0.803344	-0.106555	1.53596	0.136737	0.993176	-4.56873	WTHG_WTLG_7mo	0.864115		ENSMUSG00000039201	Tbc1d25	TBC1 domain family, member 25 [Source:MGI Symbol;Acc:MGI:2444862]
0.372394	2.62	1.53556	0.136836	0.993176	-4.50574	WTHG_WTLG_7mo	0.8638		ENSMUSG00000024816	Frmd8	FERM domain containing 8 [Source:MGI Symbol;Acc:MGI:1914707]
1.30471	0.179316	1.53467	0.137053	0.993176	-4.56365	WTHG_WTLG_7mo	0.86311		ENSMUSG00000115167	Gm49015	predicted gene, 49015 [Source:MGI Symbol;Acc:MGI:6118375]
0.792255	1.04516	1.53422	0.137164	0.993176	-4.53868	WTHG_WTLG_7mo	0.86276		ENSMUSG00000004951	Hspb1	heat shock protein 1 [Source:MGI Symbol;Acc:MGI:96240]
0.337973	1.78364	1.53344	0.137355	0.993176	-4.52867	WTHG_WTLG_7mo	0.862156		ENSMUSG00000055041	Commd5	COMM domain containing 5 [Source:MGI Symbol;Acc:MGI:1913648]
-0.233632	8.2349	-1.53314	0.137429	0.993176	-4.47931	WTHG_WTLG_7mo	0.86192		ENSMUSG00000029247	Paics	phosphoribosylaminoimidazole carboxylase, phosphoribosylaminoribosylaminoimidazole, succinocarboxamide synthetase [Source:MGI Symbol;Acc:MGI:1914304]
-0.409673	13.5537	-1.53261	0.137559	0.993176	-4.51769	WTHG_WTLG_7mo	0.861511		ENSMUSG00000064357	mt-Atp6	mitochondrially encoded ATP synthase 6 [Source:MGI Symbol;Acc:MGI:99927]
-0.424585	4.49457	-1.53243	0.137602	0.993176	-4.46972	WTHG_WTLG_7mo	0.861374		ENSMUSG00000031523	Dlc1	deleted in liver cancer 1 [Source:MGI Symbol;Acc:MGI:1354949]
0.985339	-0.116248	1.53222	0.137656	0.993176	-4.57185	WTHG_WTLG_7mo	0.861204		ENSMUSG00000048677	Tpcn2	two pore segment channel 2 [Source:MGI Symbol;Acc:MGI:2385297]
0.248403	2.46022	1.53176	0.137769	0.993176	-4.51489	WTHG_WTLG_7mo	0.860848		ENSMUSG00000062116	Zfp954	zinc finger protein 954 [Source:MGI Symbol;Acc:MGI:1917764]
0.256647	4.12077	1.53155	0.13782	0.993176	-4.47506	WTHG_WTLG_7mo	0.860689		ENSMUSG00000005609	Ctr9	CTR9 homolog, Paf1/RNA polymerase II complex component [Source:MGI Symbol;Acc:MGI:109345]
0.325402	5.87502	1.53154	0.137821	0.993176	-4.46497	WTHG_WTLG_7mo	0.860684		ENSMUSG00000022241	Tars	threonyl-tRNA synthetase [Source:MGI Symbol;Acc:MGI:106314]
1.07757	1.32327	1.5311	0.137931	0.993176	-4.5386	WTHG_WTLG_7mo	0.860337		ENSMUSG00000107198	Gm19619	predicted gene, 19619 [Source:MGI Symbol;Acc:MGI:5011804]
-0.278036	5.26986	-1.53064	0.138045	0.993176	-4.46507	WTHG_WTLG_7mo	0.859981		ENSMUSG00000021774	Ube2e1	ubiquitin-conjugating enzyme E2E 1 [Source:MGI Symbol;Acc:MGI:107411]
0.493182	2.26077	1.5303	0.138128	0.993176	-4.52018	WTHG_WTLG_7mo	0.85972		ENSMUSG00000018167	Stard3	START domain containing 3 [Source:MGI Symbol;Acc:MGI:1929618]
0.510099	2.02632	1.53023	0.138146	0.993176	-4.52767	WTHG_WTLG_7mo	0.859663		ENSMUSG00000031823	Zdhhc7	zinc finger, DHHC domain containing 7 [Source:MGI Symbol;Acc:MGI:2142662]
-0.254982	5.66863	-1.52996	0.138211	0.993176	-4.46488	WTHG_WTLG_7mo	0.859458		ENSMUSG00000022971	Ifnar2	interferon (alpha and beta) receptor 2 [Source:MGI Symbol;Acc:MGI:1098243]
0.609446	0.944254	1.52996	0.138212	0.993176	-4.54386	WTHG_WTLG_7mo	0.859454		ENSMUSG00000042938	Gm14117	predicted gene 14117 [Source:MGI Symbol;Acc:MGI:3651328]
0.353295	1.4283	1.52902	0.138444	0.993176	-4.53543	WTHG_WTLG_7mo	0.858726		ENSMUSG00000040795	Iqcc	IQ motif containing C [Source:MGI Symbol;Acc:MGI:2446212]
0.427574	4.93253	1.529	0.13845	0.993176	-4.46775	WTHG_WTLG_7mo	0.858707		ENSMUSG00000054808	Actn4	actinin alpha 4 [Source:MGI Symbol;Acc:MGI:1890773]
0.335764	3.52819	1.52879	0.138501	0.993176	-4.48723	WTHG_WTLG_7mo	0.858548		ENSMUSG00000020827	Mink1	misshapen-like kinase 1 (zebrafish) [Source:MGI Symbol;Acc:MGI:1355329]
0.222045	3.7783	1.52758	0.1388	0.993176	-4.48168	WTHG_WTLG_7mo	0.857612		ENSMUSG00000020412	Ascc2	activating signal cointegrator 1 complex subunit 2 [Source:MGI Symbol;Acc:MGI:1922702]
-0.209188	4.45054	-1.52747	0.138828	0.993176	-4.4734	WTHG_WTLG_7mo	0.857524		ENSMUSG00000026275	Ppp1r7	protein phosphatase 1, regulatory subunit 7 [Source:MGI Symbol;Acc:MGI:1913635]
0.3757	6.44784	1.5262	0.139142	0.993176	-4.47061	WTHG_WTLG_7mo	0.856542		ENSMUSG00000038539	Atf5	activating transcription factor 5 [Source:MGI Symbol;Acc:MGI:2141857]
0.333673	3.56076	1.52554	0.139306	0.993176	-4.49264	WTHG_WTLG_7mo	0.85603		ENSMUSG00000031819	Emc8	ER membrane protein complex subunit 8 [Source:MGI Symbol;Acc:MGI:1343095]
0.508348	0.241917	1.52499	0.139443	0.993176	-4.56233	WTHG_WTLG_7mo	0.855603		ENSMUSG00000060470	Adgrg3	adhesion G protein-coupled receptor G3 [Source:MGI Symbol;Acc:MGI:1859670]
-0.852339	9.15071	-1.52394	0.139705	0.993176	-4.49224	WTHG_WTLG_7mo	0.854788		ENSMUSG00000054827	Cyp2c50	cytochrome P450, family 2, subfamily c, polypeptide 50 [Source:MGI Symbol;Acc:MGI:2147497]
-0.249492	5.53253	-1.52378	0.139744	0.993176	-4.467	WTHG_WTLG_7mo	0.854667		ENSMUSG00000026492	Tfb2m	transcription factor B2, mitochondrial [Source:MGI Symbol;Acc:MGI:107937]
0.218144	5.47635	1.52375	0.139751	0.993176	-4.46658	WTHG_WTLG_7mo	0.854644		ENSMUSG00000032026	Rexo2	RNA exonuclease 2 [Source:MGI Symbol;Acc:MGI:1888981]
-0.310939	5.65397	-1.52293	0.139955	0.993176	-4.46717	WTHG_WTLG_7mo	0.854011		ENSMUSG00000042323	Pbrm1	polybromo 1 [Source:MGI Symbol;Acc:MGI:1923998]
-0.5765	0.432977	-1.52281	0.139985	0.993176	-4.55953	WTHG_WTLG_7mo	0.853917		ENSMUSG00000097039	Pvt1	Pvt1 oncogene [Source:MGI Symbol;Acc:MGI:97824]
1.46349	-0.627955	1.52234	0.140103	0.993176	-4.58034	WTHG_WTLG_7mo	0.853553		ENSMUSG00000044229	Nxpe4	neurexophilin and PC-esterase domain family, member 4 [Source:MGI Symbol;Acc:MGI:1924792]
-0.354168	3.86936	-1.52196	0.140198	0.993176	-4.49074	WTHG_WTLG_7mo	0.85326		ENSMUSG00000039967	Zfp292	zinc finger protein 292 [Source:MGI Symbol;Acc:MGI:1353423]
0.298157	5.56948	1.52161	0.140286	0.993176	-4.46732	WTHG_WTLG_7mo	0.852987		ENSMUSG00000032261	Sh3bgrl2	SH3 domain binding glutamic acid-rich protein like 2 [Source:MGI Symbol;Acc:MGI:1915350]
-0.259433	4.84908	-1.5213	0.140362	0.993176	-4.47082	WTHG_WTLG_7mo	0.852751		ENSMUSG00000055436	Srsf11	serine and arginine-rich splicing factor 11 [Source:MGI Symbol;Acc:MGI:1916457]
-0.619081	7.15601	-1.52088	0.140467	0.993176	-4.4742	WTHG_WTLG_7mo	0.852425		ENSMUSG00000022270	Retreg1	reticulophagy regulator 1 [Source:MGI Symbol;Acc:MGI:1913520]
0.454646	3.01284	1.52067	0.14052	0.993176	-4.49884	WTHG_WTLG_7mo	0.852263		ENSMUSG00000026209	Dnpep	aspartyl aminopeptidase [Source:MGI Symbol;Acc:MGI:1278328]
0.400965	2.6628	1.52066	0.140522	0.993176	-4.51671	WTHG_WTLG_7mo	0.852256		ENSMUSG00000078684	5830417I10Rik	RIKEN cDNA 5830417I10 gene [Source:MGI Symbol;Acc:MGI:1923272]
-0.318884	1.60691	-1.52064	0.140527	0.993176	-4.54345	WTHG_WTLG_7mo	0.85224		ENSMUSG00000021692	Dimt1	DIM1 dimethyladenosine transferase 1-like (S. cerevisiae) [Source:MGI Symbol;Acc:MGI:1913504]
-0.501945	3.69571	-1.52048	0.140569	0.993176	-4.47886	WTHG_WTLG_7mo	0.852112		ENSMUSG00000116993	Gm32461	predicted gene, 32461 [Source:MGI Symbol;Acc:MGI:5591620]
1.60111	1.75424	1.52017	0.140646	0.993176	-4.55285	WTHG_WTLG_7mo	0.851872		ENSMUSG00000030579	Tyrobp	TYRO protein tyrosine kinase binding protein [Source:MGI Symbol;Acc:MGI:1277211]
-0.330187	4.17739	-1.51953	0.140806	0.993176	-4.4797	WTHG_WTLG_7mo	0.851377		ENSMUSG00000090266	Mettl23	methyltransferase like 23 [Source:MGI Symbol;Acc:MGI:1921569]
0.481183	2.84703	1.51901	0.140937	0.993176	-4.5055	WTHG_WTLG_7mo	0.850975		ENSMUSG00000010047	Hyal2	hyaluronoglucosaminidase 2 [Source:MGI Symbol;Acc:MGI:1196334]
-0.312675	4.94339	-1.51895	0.140952	0.993176	-4.47266	WTHG_WTLG_7mo	0.850929		ENSMUSG00000020255	Nopchap1	NOP protein chaperone 1 [Source:MGI Symbol;Acc:MGI:106381]
-0.314709	10.8721	-1.51884	0.140979	0.993176	-4.50258	WTHG_WTLG_7mo	0.850846		ENSMUSG00000022464	Slc38a4	solute carrier family 38, member 4 [Source:MGI Symbol;Acc:MGI:1916604]
-0.53561	1.78204	-1.51884	0.140979	0.993176	-4.54933	WTHG_WTLG_7mo	0.850844		ENSMUSG00000097164	Cep83os	centrosomal protein 83, opposite strand [Source:MGI Symbol;Acc:MGI:1914973]
0.199212	4.18389	1.51847	0.141071	0.993176	-4.47741	WTHG_WTLG_7mo	0.850561		ENSMUSG00000022771	Ppil2	peptidylprolyl isomerase (cyclophilin)-like 2 [Source:MGI Symbol;Acc:MGI:2447857]
-0.264059	8.90515	-1.51767	0.141271	0.993176	-4.48999	WTHG_WTLG_7mo	0.849947		ENSMUSG00000049152	Ugt3a2	UDP glycosyltransferases 3 family, polypeptide A2 [Source:MGI Symbol;Acc:MGI:2145969]
0.338134	3.09942	1.51731	0.141363	0.993176	-4.49749	WTHG_WTLG_7mo	0.849663		ENSMUSG00000027176	Cstf3	cleavage stimulation factor, 3' pre-RNA, subunit 3 [Source:MGI Symbol;Acc:MGI:1351825]
0.586722	-0.0844109	1.51725	0.141378	0.993176	-4.56469	WTHG_WTLG_7mo	0.849618		ENSMUSG00000046574	Prr12	proline rich 12 [Source:MGI Symbol;Acc:MGI:2679002]
0.275238	1.80591	1.51694	0.141456	0.993176	-4.53098	WTHG_WTLG_7mo	0.84938		ENSMUSG00000062040	Zfp27	zinc finger protein 27 [Source:MGI Symbol;Acc:MGI:99174]
0.396557	3.25345	1.51621	0.141639	0.993176	-4.50025	WTHG_WTLG_7mo	0.848818		ENSMUSG00000021706	Zfyve16	zinc finger, FYVE domain containing 16 [Source:MGI Symbol;Acc:MGI:2145181]
-0.213795	3.93146	-1.5162	0.141642	0.993176	-4.48527	WTHG_WTLG_7mo	0.848809		ENSMUSG00000004462	Tbccd1	TBCC domain containing 1 [Source:MGI Symbol;Acc:MGI:1917823]
0.54373	0.0697665	1.51609	0.141669	0.993176	-4.56484	WTHG_WTLG_7mo	0.848724		ENSMUSG00000035595	Fam174c	family with sequence similarity 174, member C [Source:MGI Symbol;Acc:MGI:1917020]
-0.452279	4.46398	-1.51593	0.14171	0.993176	-4.47671	WTHG_WTLG_7mo	0.848599		ENSMUSG00000108621	Gm33989	predicted gene, 33989 [Source:MGI Symbol;Acc:MGI:5593148]
0.430169	1.24752	1.51454	0.14206	0.993176	-4.54315	WTHG_WTLG_7mo	0.847529		ENSMUSG00000034616	Ssh3	slingshot protein phosphatase 3 [Source:MGI Symbol;Acc:MGI:2683546]
-0.509006	0.834634	-1.51399	0.1422	0.993176	-4.5473	WTHG_WTLG_7mo	0.847102		ENSMUSG00000047617	Paxx	non-homologous end joining factor [Source:MGI Symbol;Acc:MGI:2442831]
0.210524	6.46988	1.51393	0.142214	0.993176	-4.47266	WTHG_WTLG_7mo	0.847059		ENSMUSG00000001924	Uba1	ubiquitin-like modifier activating enzyme 1 [Source:MGI Symbol;Acc:MGI:98890]
-0.190936	5.85596	-1.51376	0.142256	0.993176	-4.47004	WTHG_WTLG_7mo	0.846929		ENSMUSG00000065979	Cpped1	calcineurin-like phosphoesterase domain containing 1 [Source:MGI Symbol;Acc:MGI:2443300]
-0.191908	7.86288	-1.51352	0.142318	0.993176	-4.48237	WTHG_WTLG_7mo	0.846742		ENSMUSG00000015932	Dstn	destrin [Source:MGI Symbol;Acc:MGI:1929270]
0.520564	1.61081	1.513	0.142448	0.993176	-4.53675	WTHG_WTLG_7mo	0.846342		ENSMUSG00000028776	Tinagl1	tubulointerstitial nephritis antigen-like 1 [Source:MGI Symbol;Acc:MGI:2137617]
-0.314333	2.31245	-1.51292	0.142469	0.993176	-4.52413	WTHG_WTLG_7mo	0.84628		ENSMUSG00000040007	Bahd1	bromo adjacent homology domain containing 1 [Source:MGI Symbol;Acc:MGI:2139371]
-0.208998	6.05556	-1.5121	0.142677	0.993176	-4.47151	WTHG_WTLG_7mo	0.845646		ENSMUSG00000027531	Impa1	inositol (myo)-1(or 4)-monophosphatase 1 [Source:MGI Symbol;Acc:MGI:1933158]
-0.244102	5.08585	-1.51194	0.142717	0.993176	-4.47224	WTHG_WTLG_7mo	0.845523		ENSMUSG00000020993	Trappc6b	trafficking protein particle complex 6B [Source:MGI Symbol;Acc:MGI:1925482]
0.268374	3.75844	1.51185	0.14274	0.993176	-4.48705	WTHG_WTLG_7mo	0.845454		ENSMUSG00000029310	Nudt9	nudix (nucleoside diphosphate linked moiety X)-type motif 9 [Source:MGI Symbol;Acc:MGI:1921417]
0.350678	1.90399	1.51171	0.142776	0.993176	-4.53658	WTHG_WTLG_7mo	0.845344		ENSMUSG00000036968	Cnpy4	canopy FGF signaling regulator 4 [Source:MGI Symbol;Acc:MGI:1913705]
-0.195782	5.97154	-1.5116	0.142805	0.993176	-4.47088	WTHG_WTLG_7mo	0.845257		ENSMUSG00000032679	Cd59a	CD59a antigen [Source:MGI Symbol;Acc:MGI:109177]
-0.207919	3.42712	-1.51098	0.142961	0.993176	-4.49548	WTHG_WTLG_7mo	0.844784		ENSMUSG00000003778	Brd8	bromodomain containing 8 [Source:MGI Symbol;Acc:MGI:1925906]
-0.358109	7.50318	-1.51091	0.142979	0.993176	-4.48204	WTHG_WTLG_7mo	0.844728		ENSMUSG00000033533	Acsm1	acyl-CoA synthetase medium-chain family member 1 [Source:MGI Symbol;Acc:MGI:2152200]
-1.15845	0.0915297	-1.51066	0.143042	0.993176	-4.57577	WTHG_WTLG_7mo	0.844537		ENSMUSG00000096718	Zfp781	zinc finger protein 781 [Source:MGI Symbol;Acc:MGI:3696710]
0.488571	3.47828	1.51019	0.143161	0.993176	-4.49117	WTHG_WTLG_7mo	0.844174		ENSMUSG00000074634	Tmem267	transmembrane protein 267 [Source:MGI Symbol;Acc:MGI:3648543]
0.244814	4.52801	1.51	0.143211	0.993176	-4.47693	WTHG_WTLG_7mo	0.844024		ENSMUSG00000024594	Prrc1	proline-rich coiled-coil 1 [Source:MGI Symbol;Acc:MGI:1916106]
-0.517786	3.7644	-1.50956	0.143322	0.993176	-4.48768	WTHG_WTLG_7mo	0.843687		ENSMUSG00000035472	Slc25a21	solute carrier family 25 (mitochondrial oxodicarboxylate carrier), member 21 [Source:MGI Symbol;Acc:MGI:2445059]
0.270196	3.35442	1.50893	0.143481	0.993176	-4.49871	WTHG_WTLG_7mo	0.843207		ENSMUSG00000025236	Adpgk	ADP-dependent glucokinase [Source:MGI Symbol;Acc:MGI:1919391]
0.600693	4.09897	1.50861	0.143564	0.993176	-4.47768	WTHG_WTLG_7mo	0.842954		ENSMUSG00000028961	Pgd	phosphogluconate dehydrogenase [Source:MGI Symbol;Acc:MGI:97553]
0.21216	2.99364	1.50826	0.143653	0.993176	-4.50328	WTHG_WTLG_7mo	0.842686		ENSMUSG00000036435	Exoc1	exocyst complex component 1 [Source:MGI Symbol;Acc:MGI:2445020]
0.587698	0.321773	1.50802	0.143712	0.993176	-4.56572	WTHG_WTLG_7mo	0.842506		ENSMUSG00000024220	Zfp523	zinc finger protein 523 [Source:MGI Symbol;Acc:MGI:2687278]
-0.492468	3.49767	-1.50795	0.143732	0.993176	-4.5003	WTHG_WTLG_7mo	0.842447		ENSMUSG00000035621	Midn	midnolin [Source:MGI Symbol;Acc:MGI:1890222]
0.550157	2.87903	1.50791	0.143741	0.993176	-4.50263	WTHG_WTLG_7mo	0.84242		ENSMUSG00000049555	Tmie	transmembrane inner ear [Source:MGI Symbol;Acc:MGI:2159400]
-0.268539	5.02882	-1.50751	0.143843	0.993176	-4.47288	WTHG_WTLG_7mo	0.84211		ENSMUSG00000051043	Gprc5c	G protein-coupled receptor, family C, group 5, member C [Source:MGI Symbol;Acc:MGI:1917605]
-0.263668	3.58907	-1.5071	0.143948	0.993176	-4.49348	WTHG_WTLG_7mo	0.841795		ENSMUSG00000026563	Tada1	transcriptional adaptor 1 [Source:MGI Symbol;Acc:MGI:1196415]
0.953754	1.11522	1.50681	0.144021	0.993176	-4.54807	WTHG_WTLG_7mo	0.841573		ENSMUSG00000037621	Atoh8	atonal bHLH transcription factor 8 [Source:MGI Symbol;Acc:MGI:1918343]
0.162021	5.28399	1.50631	0.14415	0.993176	-4.4723	WTHG_WTLG_7mo	0.841185		ENSMUSG00000025487	Psmd13	proteasome (prosome, macropain) 26S subunit, non-ATPase, 13 [Source:MGI Symbol;Acc:MGI:1345192]
0.234519	3.30686	1.5062	0.144177	0.993176	-4.4968	WTHG_WTLG_7mo	0.841105		ENSMUSG00000031171	Ftsj1	FtsJ RNA methyltransferase homolog 1 (E. coli) [Source:MGI Symbol;Acc:MGI:1859648]
0.648154	0.946159	1.50532	0.144402	0.993176	-4.55219	WTHG_WTLG_7mo	0.840428		ENSMUSG00000027931	Npr1	natriuretic peptide receptor 1 [Source:MGI Symbol;Acc:MGI:97371]
0.749443	0.222519	1.50513	0.144451	0.993176	-4.55699	WTHG_WTLG_7mo	0.840278		ENSMUSG00000041782	Lad1	ladinin [Source:MGI Symbol;Acc:MGI:109343]
0.627677	1.33704	1.50498	0.14449	0.993176	-4.54038	WTHG_WTLG_7mo	0.840163		ENSMUSG00000042275	Pelo	pelota mRNA surveillance and ribosome rescue factor [Source:MGI Symbol;Acc:MGI:2145154]
0.492963	1.90171	1.50488	0.144516	0.993176	-4.52713	WTHG_WTLG_7mo	0.840085		ENSMUSG00000025986	Slc39a10	solute carrier family 39 (zinc transporter), member 10 [Source:MGI Symbol;Acc:MGI:1914515]
0.306292	2.98285	1.50485	0.144523	0.993176	-4.5069	WTHG_WTLG_7mo	0.840064		ENSMUSG00000035392	Dennd1a	DENN/MADD domain containing 1A [Source:MGI Symbol;Acc:MGI:2442794]
-0.252686	2.83245	-1.50456	0.144597	0.993176	-4.51112	WTHG_WTLG_7mo	0.839841		ENSMUSG00000027361	Gabpb1	GA repeat binding protein, beta 1 [Source:MGI Symbol;Acc:MGI:95611]
-0.307452	5.4328	-1.50353	0.14486	0.993176	-4.47345	WTHG_WTLG_7mo	0.83905		ENSMUSG00000033478	Fam160b1	family with sequence similarity 160, member B1 [Source:MGI Symbol;Acc:MGI:2147545]
-0.737588	-0.192422	-1.50298	0.145002	0.993176	-4.57658	WTHG_WTLG_7mo	0.838626		ENSMUSG00000032363	Adamts7	a disintegrin-like and metallopeptidase (reprolysin type) with thrombospondin type 1 motif, 7 [Source:MGI Symbol;Acc:MGI:1347346]
-0.390529	2.25515	-1.50294	0.145012	0.993176	-4.52399	WTHG_WTLG_7mo	0.838597		ENSMUSG00000012483	Rpa3	replication protein A3 [Source:MGI Symbol;Acc:MGI:1915490]
-0.500757	1.18309	-1.50267	0.145082	0.993176	-4.5562	WTHG_WTLG_7mo	0.838387		ENSMUSG00000022358	Fbxo32	F-box protein 32 [Source:MGI Symbol;Acc:MGI:1914981]
-0.282003	3.24939	-1.50214	0.145219	0.993176	-4.50104	WTHG_WTLG_7mo	0.837977		ENSMUSG00000022009	Nufip1	nuclear fragile X mental retardation protein interacting protein 1 [Source:MGI Symbol;Acc:MGI:1351474]
0.631753	6.43488	1.50155	0.145368	0.993176	-4.47442	WTHG_WTLG_7mo	0.83753		ENSMUSG00000030545	Pex11a	peroxisomal biogenesis factor 11 alpha [Source:MGI Symbol;Acc:MGI:1338788]
1.27334	2.25468	1.50138	0.145414	0.993176	-4.54081	WTHG_WTLG_7mo	0.837393		ENSMUSG00000069919	Hba-a1	hemoglobin alpha, adult chain 1 [Source:MGI Symbol;Acc:MGI:96015]
0.177516	4.28693	1.50088	0.145542	0.993176	-4.48187	WTHG_WTLG_7mo	0.837013		ENSMUSG00000025728	Pigq	phosphatidylinositol glycan anchor biosynthesis, class Q [Source:MGI Symbol;Acc:MGI:1333114]
0.356468	1.97566	1.50085	0.14555	0.993176	-4.53394	WTHG_WTLG_7mo	0.836987		ENSMUSG00000028641	P3h1	prolyl 3-hydroxylase 1 [Source:MGI Symbol;Acc:MGI:1888921]
-1.04993	7.72616	-1.49967	0.145854	0.993176	-4.48783	WTHG_WTLG_7mo	0.836082		ENSMUSG00000067225	Cyp2c54	cytochrome P450, family 2, subfamily c, polypeptide 54 [Source:MGI Symbol;Acc:MGI:3642960]
-0.230629	3.19612	-1.49958	0.145877	0.993176	-4.50914	WTHG_WTLG_7mo	0.836013		ENSMUSG00000026082	Rev1	REV1, DNA directed polymerase [Source:MGI Symbol;Acc:MGI:1929074]
-0.317632	3.3511	-1.49949	0.1459	0.993176	-4.49519	WTHG_WTLG_7mo	0.835945		ENSMUSG00000004018	Fancl	Fanconi anemia, complementation group L [Source:MGI Symbol;Acc:MGI:1914280]
0.431554	3.11343	1.4992	0.145975	0.993176	-4.50456	WTHG_WTLG_7mo	0.835722		ENSMUSG00000002763	Pex6	peroxisomal biogenesis factor 6 [Source:MGI Symbol;Acc:MGI:2385054]
-0.445715	10.6867	-1.49911	0.145997	0.993176	-4.50796	WTHG_WTLG_7mo	0.835655		ENSMUSG00000023070	Rgn	regucalcin [Source:MGI Symbol;Acc:MGI:108024]
0.395834	4.25734	1.49894	0.146042	0.993176	-4.48375	WTHG_WTLG_7mo	0.835522		ENSMUSG00000030847	Bag3	BCL2-associated athanogene 3 [Source:MGI Symbol;Acc:MGI:1352493]
1.42743	0.603929	1.49841	0.14618	0.993176	-4.56999	WTHG_WTLG_7mo	0.835114		ENSMUSG00000037731	Themis2	thymocyte selection associated family member 2 [Source:MGI Symbol;Acc:MGI:2446213]
0.506023	1.08384	1.49819	0.146237	0.993176	-4.54679	WTHG_WTLG_7mo	0.834944		ENSMUSG00000023051	Tarbp2	TARBP2, RISC loading complex RNA binding subunit [Source:MGI Symbol;Acc:MGI:103027]
0.395752	0.56345	1.49814	0.146248	0.993176	-4.55809	WTHG_WTLG_7mo	0.834911		ENSMUSG00000045464	2810002D19Rik	RIKEN cDNA 2810002D19 gene [Source:MGI Symbol;Acc:MGI:1913707]
0.327669	6.53531	1.49761	0.146386	0.993176	-4.47991	WTHG_WTLG_7mo	0.834499		ENSMUSG00000005683	Cs	citrate synthase [Source:MGI Symbol;Acc:MGI:88529]
0.508373	0.360264	1.49755	0.146401	0.993176	-4.56774	WTHG_WTLG_7mo	0.834457		ENSMUSG00000031791	Tmem38a	transmembrane protein 38A [Source:MGI Symbol;Acc:MGI:1921416]
0.332778	2.93032	1.49745	0.146427	0.993176	-4.5073	WTHG_WTLG_7mo	0.834379		ENSMUSG00000029034	Ints11	integrator complex subunit 11 [Source:MGI Symbol;Acc:MGI:1919207]
0.784483	0.31429	1.49729	0.146469	0.993176	-4.5677	WTHG_WTLG_7mo	0.834255		ENSMUSG00000027811	4930579G24Rik	RIKEN cDNA 4930579G24 gene [Source:MGI Symbol;Acc:MGI:1923189]
-0.284579	4.32242	-1.49704	0.146534	0.993176	-4.48562	WTHG_WTLG_7mo	0.834061		ENSMUSG00000034021	Pds5b	PDS5 cohesin associated factor B [Source:MGI Symbol;Acc:MGI:2140945]
0.385672	0.187192	1.49703	0.146535	0.993176	-4.5633	WTHG_WTLG_7mo	0.834058		ENSMUSG00000026162	Nhej1	non-homologous end joining factor 1 [Source:MGI Symbol;Acc:MGI:1922820]
-0.351993	1.37681	-1.49682	0.146591	0.993176	-4.54725	WTHG_WTLG_7mo	0.833893		ENSMUSG00000020319	Wdpcp	WD repeat containing planar cell polarity effector [Source:MGI Symbol;Acc:MGI:2144467]
0.200304	4.14177	1.49645	0.146685	0.993176	-4.48355	WTHG_WTLG_7mo	0.833614		ENSMUSG00000036450	Hif1an	hypoxia-inducible factor 1, alpha subunit inhibitor [Source:MGI Symbol;Acc:MGI:2442345]
-0.752979	-0.356768	-1.49551	0.146929	0.993176	-4.57304	WTHG_WTLG_7mo	0.832891		ENSMUSG00000024011	Pi16	peptidase inhibitor 16 [Source:MGI Symbol;Acc:MGI:1921366]
-0.244588	5.15886	-1.49501	0.14706	0.993176	-4.47662	WTHG_WTLG_7mo	0.832506		ENSMUSG00000078427	Sarnp	SAP domain containing ribonucleoprotein [Source:MGI Symbol;Acc:MGI:1913368]
0.35963	3.95788	1.4945	0.147191	0.993176	-4.48536	WTHG_WTLG_7mo	0.83212		ENSMUSG00000063576	Klhdc3	kelch domain containing 3 [Source:MGI Symbol;Acc:MGI:2651568]
2.48221	-0.996612	1.4936	0.147424	0.993176	-4.58524	WTHG_WTLG_7mo	0.831431		ENSMUSG00000110841	Gpx4-ps2	glutathione peroxidase 4, pseudogene 2 [Source:MGI Symbol;Acc:MGI:3779731]
2.68279	0.733924	1.49359	0.147428	0.993176	-4.56754	WTHG_WTLG_7mo	0.831419		ENSMUSG00000058922	Gm10052	predicted pseudogene 10052 [Source:MGI Symbol;Acc:MGI:3704348]
-0.367581	2.82529	-1.49346	0.147461	0.993176	-4.51702	WTHG_WTLG_7mo	0.831323		ENSMUSG00000043415	Otud1	OTU domain containing 1 [Source:MGI Symbol;Acc:MGI:1918448]
-0.340508	5.64341	-1.49218	0.147795	0.993176	-4.47692	WTHG_WTLG_7mo	0.830342		ENSMUSG00000041935	AW549877	expressed sequence AW549877 [Source:MGI Symbol;Acc:MGI:2146232]
-0.293607	4.33156	-1.49202	0.147837	0.993176	-4.48392	WTHG_WTLG_7mo	0.830217		ENSMUSG00000026096	Osgepl1	O-sialoglycoprotein endopeptidase-like 1 [Source:MGI Symbol;Acc:MGI:1919335]
-0.549449	1.67232	-1.49137	0.148006	0.993176	-4.54132	WTHG_WTLG_7mo	0.82972		ENSMUSG00000025402	Nab2	Ngfi-A binding protein 2 [Source:MGI Symbol;Acc:MGI:107563]
-0.264402	8.36449	-1.49111	0.148075	0.993176	-4.49388	WTHG_WTLG_7mo	0.829519		ENSMUSG00000046352	Gjb2	gap junction protein, beta 2 [Source:MGI Symbol;Acc:MGI:95720]
0.197295	5.03749	1.49097	0.148112	0.993176	-4.47842	WTHG_WTLG_7mo	0.829411		ENSMUSG00000018583	G3bp1	GTPase activating protein (SH3 domain) binding protein 1 [Source:MGI Symbol;Acc:MGI:1351465]
0.319674	2.48062	1.49083	0.148146	0.993176	-4.5231	WTHG_WTLG_7mo	0.829309		ENSMUSG00000028920	Fbxo42	F-box protein 42 [Source:MGI Symbol;Acc:MGI:1924992]
0.23761	4.35562	1.49047	0.148241	0.993176	-4.48201	WTHG_WTLG_7mo	0.829032		ENSMUSG00000028085	Gatb	glutamyl-tRNA(Gln) amidotransferase, subunit B [Source:MGI Symbol;Acc:MGI:2442496]
-0.358216	4.23969	-1.49039	0.148263	0.993176	-4.49026	WTHG_WTLG_7mo	0.828966		ENSMUSG00000028944	Prkag2	protein kinase, AMP-activated, gamma 2 non-catalytic subunit [Source:MGI Symbol;Acc:MGI:1336153]
0.374721	3.20246	1.48943	0.148514	0.993176	-4.50136	WTHG_WTLG_7mo	0.828234		ENSMUSG00000039238	Zfp750	zinc finger protein 750 [Source:MGI Symbol;Acc:MGI:2442210]
-0.298289	1.87735	-1.48899	0.148628	0.993176	-4.54291	WTHG_WTLG_7mo	0.8279		ENSMUSG00000059288	Cdyl	chromodomain protein, Y chromosome-like [Source:MGI Symbol;Acc:MGI:1339956]
0.354961	7.32109	1.48898	0.14863	0.993176	-4.48253	WTHG_WTLG_7mo	0.827893		ENSMUSG00000023150	Ivns1abp	influenza virus NS1A binding protein [Source:MGI Symbol;Acc:MGI:2152389]
0.59326	4.95135	1.48832	0.148804	0.993176	-4.47988	WTHG_WTLG_7mo	0.827386		ENSMUSG00000116207	Nnt	nicotinamide nucleotide transhydrogenase [Source:MGI Symbol;Acc:MGI:109279]
0.279718	1.32063	1.48812	0.148856	0.993176	-4.54118	WTHG_WTLG_7mo	0.827233		ENSMUSG00000025505	Tmem80	transmembrane protein 80 [Source:MGI Symbol;Acc:MGI:1918698]
0.288898	4.06866	1.48792	0.148908	0.993176	-4.4875	WTHG_WTLG_7mo	0.827083		ENSMUSG00000020780	Srp68	signal recognition particle 68 [Source:MGI Symbol;Acc:MGI:1917447]
0.51924	1.79892	1.48768	0.148972	0.993176	-4.5379	WTHG_WTLG_7mo	0.826897		ENSMUSG00000040940	Arhgef1	Rho guanine nucleotide exchange factor (GEF) 1 [Source:MGI Symbol;Acc:MGI:1353510]
-1.12054	3.64715	-1.48757	0.149	0.993176	-4.51701	WTHG_WTLG_7mo	0.826814		ENSMUSG00000090264	Eif4ebp3	eukaryotic translation initiation factor 4E binding protein 3 [Source:MGI Symbol;Acc:MGI:1270847]
0.341251	2.04508	1.48697	0.149159	0.993176	-4.53684	WTHG_WTLG_7mo	0.82635		ENSMUSG00000025134	Alyref	Aly/REF export factor [Source:MGI Symbol;Acc:MGI:1341044]
0.457764	1.66149	1.48656	0.149267	0.993176	-4.5414	WTHG_WTLG_7mo	0.826037		ENSMUSG00000023353	Agap3	ArfGAP with GTPase domain, ankyrin repeat and PH domain 3 [Source:MGI Symbol;Acc:MGI:2183446]
-0.41629	1.63076	-1.4863	0.149334	0.993176	-4.54157	WTHG_WTLG_7mo	0.825842		ENSMUSG00000107516	Gm30784	predicted gene, 30784 [Source:MGI Symbol;Acc:MGI:5589943]
-0.242864	4.93307	-1.48615	0.149373	0.993176	-4.48041	WTHG_WTLG_7mo	0.825729		ENSMUSG00000031201	Brcc3	BRCA1/BRCA2-containing complex, subunit 3 [Source:MGI Symbol;Acc:MGI:2389572]
0.709407	-0.554536	1.48587	0.149448	0.993176	-4.57661	WTHG_WTLG_7mo	0.82551		ENSMUSG00000042066	Tmcc2	transmembrane and coiled-coil domains 2 [Source:MGI Symbol;Acc:MGI:1916125]
0.225117	6.70167	1.48547	0.149551	0.993176	-4.48223	WTHG_WTLG_7mo	0.825209		ENSMUSG00000029458	Brap	BRCA1 associated protein [Source:MGI Symbol;Acc:MGI:1919649]
-0.273118	3.38732	-1.48534	0.149586	0.993176	-4.50247	WTHG_WTLG_7mo	0.825109		ENSMUSG00000030509	Asb7	ankyrin repeat and SOCS box-containing 7 [Source:MGI Symbol;Acc:MGI:2152835]
0.512648	4.62807	1.48459	0.149785	0.993176	-4.48374	WTHG_WTLG_7mo	0.824532		ENSMUSG00000027502	Rtf2	replication termination factor 2 [Source:MGI Symbol;Acc:MGI:1913654]
0.200464	3.63422	1.48458	0.149786	0.993176	-4.49661	WTHG_WTLG_7mo	0.824528		ENSMUSG00000109865	Hspa14	heat shock protein 14 [Source:MGI Symbol;Acc:MGI:1354164]
0.320657	1.85959	1.48439	0.149838	0.993176	-4.53857	WTHG_WTLG_7mo	0.824379		ENSMUSG00000027300	Ubox5	U box domain containing 5 [Source:MGI Symbol;Acc:MGI:2154658]
0.300562	3.50946	1.48421	0.149885	0.993176	-4.49945	WTHG_WTLG_7mo	0.824242		ENSMUSG00000033933	Vhl	von Hippel-Lindau tumor suppressor [Source:MGI Symbol;Acc:MGI:103223]
0.227303	2.77833	1.48168	0.150552	0.993176	-4.51442	WTHG_WTLG_7mo	0.822315		ENSMUSG00000090083	Rnf8	ring finger protein 8 [Source:MGI Symbol;Acc:MGI:1929069]
0.272673	3.70173	1.48162	0.150567	0.993176	-4.49753	WTHG_WTLG_7mo	0.82227		ENSMUSG00000028886	Eya3	EYA transcriptional coactivator and phosphatase 3 [Source:MGI Symbol;Acc:MGI:109339]
-0.390552	2.25353	-1.48055	0.150851	0.993176	-4.52897	WTHG_WTLG_7mo	0.821453		ENSMUSG00000038872	Zfhx3	zinc finger homeobox 3 [Source:MGI Symbol;Acc:MGI:99948]
0.494072	1.67365	1.48021	0.150941	0.993176	-4.54496	WTHG_WTLG_7mo	0.821193		ENSMUSG00000060791	Gmfg	glia maturation factor, gamma [Source:MGI Symbol;Acc:MGI:1927135]
-0.514782	9.15412	-1.47961	0.151102	0.993176	-4.5014	WTHG_WTLG_7mo	0.820731		ENSMUSG00000033715	Akr1c14	aldo-keto reductase family 1, member C14 [Source:MGI Symbol;Acc:MGI:2145458]
0.296257	1.95518	1.47944	0.151147	0.993176	-4.54134	WTHG_WTLG_7mo	0.820602		ENSMUSG00000096687	Mfsd4b4	major facilitator superfamily domain containing 4B4 [Source:MGI Symbol;Acc:MGI:3035041]
-0.19571	7.59692	-1.4794	0.151157	0.993176	-4.49026	WTHG_WTLG_7mo	0.820571		ENSMUSG00000037072	Selenof	selenoprotein F [Source:MGI Symbol;Acc:MGI:1927947]
1.55399	3.59136	1.47921	0.151207	0.993176	-4.5205	WTHG_WTLG_7mo	0.82043		ENSMUSG00000024621	Csf1r	colony stimulating factor 1 receptor [Source:MGI Symbol;Acc:MGI:1339758]
0.602617	0.413412	1.47905	0.151248	0.993176	-4.56546	WTHG_WTLG_7mo	0.82031		ENSMUSG00000020329	Polrmt	polymerase (RNA) mitochondrial (DNA directed) [Source:MGI Symbol;Acc:MGI:1915843]
0.559694	0.421891	1.47874	0.151331	0.993176	-4.56815	WTHG_WTLG_7mo	0.820072		ENSMUSG00000023018	Smarcd1	SWI/SNF related, matrix associated, actin dependent regulator of chromatin, subfamily d, member 1 [Source:MGI Symbol;Acc:MGI:1933623]
0.368939	5.23356	1.47867	0.151351	0.993176	-4.48119	WTHG_WTLG_7mo	0.820015		ENSMUSG00000041168	Lonp1	lon peptidase 1, mitochondrial [Source:MGI Symbol;Acc:MGI:1921392]
-0.239935	7.28176	-1.47822	0.151469	0.993176	-4.48814	WTHG_WTLG_7mo	0.819676		ENSMUSG00000058600	Rpl30	ribosomal protein L30 [Source:MGI Symbol;Acc:MGI:98037]
0.484932	1.466	1.47802	0.151523	0.993176	-4.54905	WTHG_WTLG_7mo	0.819523		ENSMUSG00000036667	Tcaf1	TRPM8 channel-associated factor 1 [Source:MGI Symbol;Acc:MGI:1914665]
-0.662285	-0.279591	-1.47705	0.151781	0.993176	-4.57183	WTHG_WTLG_7mo	0.818781		ENSMUSG00000079110	Capn3	calpain 3 [Source:MGI Symbol;Acc:MGI:107437]
0.64816	-0.00707902	1.47674	0.151862	0.993176	-4.56883	WTHG_WTLG_7mo	0.81855		ENSMUSG00000000120	Ngfr	nerve growth factor receptor (TNFR superfamily, member 16) [Source:MGI Symbol;Acc:MGI:97323]
0.514287	0.233396	1.4767	0.151874	0.993176	-4.56541	WTHG_WTLG_7mo	0.818517		ENSMUSG00000004994	Ccdc130	coiled-coil domain containing 130 [Source:MGI Symbol;Acc:MGI:1914986]
0.170569	5.34574	1.47586	0.152097	0.993176	-4.48172	WTHG_WTLG_7mo	0.81788		ENSMUSG00000029777	Gars	glycyl-tRNA synthetase [Source:MGI Symbol;Acc:MGI:2449057]
0.443502	3.12256	1.47564	0.152157	0.993176	-4.50938	WTHG_WTLG_7mo	0.817709		ENSMUSG00000059316	Slc27a4	solute carrier family 27 (fatty acid transporter), member 4 [Source:MGI Symbol;Acc:MGI:1347347]
-0.386499	5.45309	-1.47561	0.152165	0.993176	-4.4827	WTHG_WTLG_7mo	0.817686		ENSMUSG00000019256	Ahr	aryl-hydrocarbon receptor [Source:MGI Symbol;Acc:MGI:105043]
0.550665	1.57728	1.47537	0.152228	0.993176	-4.54416	WTHG_WTLG_7mo	0.817504		ENSMUSG00000079677	Fdx2	ferredoxin 2 [Source:MGI Symbol;Acc:MGI:1915415]
-0.223951	5.50103	-1.47523	0.152267	0.993176	-4.4822	WTHG_WTLG_7mo	0.817395		ENSMUSG00000017421	Zfp207	zinc finger protein 207 [Source:MGI Symbol;Acc:MGI:1340045]
0.374406	2.24951	1.47521	0.15227	0.993176	-4.52741	WTHG_WTLG_7mo	0.817384		ENSMUSG00000017747	Ghdc	GH3 domain containing [Source:MGI Symbol;Acc:MGI:1931556]
0.672625	8.63648	1.47461	0.152431	0.993176	-4.50014	WTHG_WTLG_7mo	0.816927		ENSMUSG00000050708	Ftl1	ferritin light polypeptide 1 [Source:MGI Symbol;Acc:MGI:95589]
0.247179	3.76198	1.4745	0.152461	0.993176	-4.49815	WTHG_WTLG_7mo	0.81684		ENSMUSG00000022898	Vps26c	VPS26 endosomal protein sorting factor C [Source:MGI Symbol;Acc:MGI:1206040]
0.255947	2.66355	1.47447	0.15247	0.993176	-4.52	WTHG_WTLG_7mo	0.816817		ENSMUSG00000040236	Trappc5	trafficking protein particle complex 5 [Source:MGI Symbol;Acc:MGI:1913932]
-0.409474	1.20731	-1.47437	0.152495	0.993176	-4.55505	WTHG_WTLG_7mo	0.816744		ENSMUSG00000076437	Selenoh	selenoprotein H [Source:MGI Symbol;Acc:MGI:1919907]
0.543134	0.498252	1.47387	0.152628	0.993176	-4.56387	WTHG_WTLG_7mo	0.816365		ENSMUSG00000036948	Trappc14	trafficking protein particle complex 14 [Source:MGI Symbol;Acc:MGI:2385896]
-0.44679	0.790125	-1.47365	0.152688	0.993176	-4.55833	WTHG_WTLG_7mo	0.816196		ENSMUSG00000022297	Fzd6	frizzled class receptor 6 [Source:MGI Symbol;Acc:MGI:108474]
0.663458	0.215843	1.47302	0.152858	0.993176	-4.56797	WTHG_WTLG_7mo	0.815712		ENSMUSG00000039646	Vasn	vasorin [Source:MGI Symbol;Acc:MGI:2177651]
-0.467901	1.02603	-1.473	0.152861	0.993176	-4.55828	WTHG_WTLG_7mo	0.815702		ENSMUSG00000083863	Gm13341	predicted gene 13341 [Source:MGI Symbol;Acc:MGI:3650228]
0.340462	2.23103	1.47299	0.152865	0.993176	-4.52883	WTHG_WTLG_7mo	0.815692		ENSMUSG00000014601	Strip1	striatin interacting protein 1 [Source:MGI Symbol;Acc:MGI:2443884]
0.324095	1.40653	1.47294	0.152878	0.993176	-4.54455	WTHG_WTLG_7mo	0.815654		ENSMUSG00000048897	Zfp710	zinc finger protein 710 [Source:MGI Symbol;Acc:MGI:1921747]
-0.680721	5.22495	-1.47292	0.152885	0.993176	-4.48444	WTHG_WTLG_7mo	0.815636		ENSMUSG00000064368	mt-Nd6	mitochondrially encoded NADH dehydrogenase 6 [Source:MGI Symbol;Acc:MGI:102495]
0.255641	3.8922	1.4718	0.153183	0.993176	-4.49384	WTHG_WTLG_7mo	0.814788		ENSMUSG00000034867	Ankrd27	ankyrin repeat domain 27 (VPS9 domain) [Source:MGI Symbol;Acc:MGI:2444103]
0.311056	4.10432	1.47151	0.153262	0.993176	-4.49143	WTHG_WTLG_7mo	0.814567		ENSMUSG00000037049	Smpd1	sphingomyelin phosphodiesterase 1, acid lysosomal [Source:MGI Symbol;Acc:MGI:98325]
0.447937	2.8269	1.4711	0.153371	0.993176	-4.51783	WTHG_WTLG_7mo	0.814256		ENSMUSG00000079487	Med12	mediator complex subunit 12 [Source:MGI Symbol;Acc:MGI:1926212]
0.26961	1.85547	1.4711	0.153372	0.993176	-4.53965	WTHG_WTLG_7mo	0.814255		ENSMUSG00000063849	Ppcdc	phosphopantothenoylcysteine decarboxylase [Source:MGI Symbol;Acc:MGI:1914062]
-0.196792	4.82768	-1.47091	0.153422	0.993176	-4.48524	WTHG_WTLG_7mo	0.814112		ENSMUSG00000091537	Tma7	translational machinery associated 7 [Source:MGI Symbol;Acc:MGI:1913417]
0.508966	1.46171	1.47065	0.153493	0.993176	-4.55656	WTHG_WTLG_7mo	0.813912		ENSMUSG00000024525	Impa2	inositol monophosphatase 2 [Source:MGI Symbol;Acc:MGI:2149728]
0.420333	1.49166	1.4703	0.153588	0.993176	-4.54299	WTHG_WTLG_7mo	0.813643		ENSMUSG00000020546	Stxbp4	syntaxin binding protein 4 [Source:MGI Symbol;Acc:MGI:1342296]
-0.337868	5.01902	-1.46953	0.153793	0.993176	-4.48613	WTHG_WTLG_7mo	0.813063		ENSMUSG00000024614	Tmx3	thioredoxin-related transmembrane protein 3 [Source:MGI Symbol;Acc:MGI:2442418]
0.33705	6.29924	1.46932	0.15385	0.993176	-4.48551	WTHG_WTLG_7mo	0.812902		ENSMUSG00000031960	Aars	alanyl-tRNA synthetase [Source:MGI Symbol;Acc:MGI:2384560]
-0.292446	3.33191	-1.46682	0.154524	0.993176	-4.50836	WTHG_WTLG_7mo	0.811005		ENSMUSG00000033106	Slc7a6os	solute carrier family 7, member 6 opposite strand [Source:MGI Symbol;Acc:MGI:1916951]
1.59281	1.75816	1.46656	0.154594	0.993176	-4.54582	WTHG_WTLG_7mo	0.810807		ENSMUSG00000008845	Cd163	CD163 antigen [Source:MGI Symbol;Acc:MGI:2135946]
-0.29214	2.96642	-1.46637	0.154647	0.993176	-4.51757	WTHG_WTLG_7mo	0.81066		ENSMUSG00000021615	Xrcc4	X-ray repair complementing defective repair in Chinese hamster cells 4 [Source:MGI Symbol;Acc:MGI:1333799]
0.578487	-0.078994	1.46587	0.154781	0.993176	-4.56325	WTHG_WTLG_7mo	0.810284		ENSMUSG00000064284	Cdpf1	cysteine rich, DPF motif domain containing 1 [Source:MGI Symbol;Acc:MGI:1919605]
-0.308513	6.58149	-1.46575	0.154814	0.993176	-4.48797	WTHG_WTLG_7mo	0.81019		ENSMUSG00000045991	Onecut2	one cut domain, family member 2 [Source:MGI Symbol;Acc:MGI:1891408]
-0.166509	7.23093	-1.46548	0.154887	0.993176	-4.49143	WTHG_WTLG_7mo	0.809986		ENSMUSG00000024588	Fech	ferrochelatase [Source:MGI Symbol;Acc:MGI:95513]
0.629736	0.760328	1.46539	0.15491	0.993176	-4.56283	WTHG_WTLG_7mo	0.80992		ENSMUSG00000024558	Mapk4	mitogen-activated protein kinase 4 [Source:MGI Symbol;Acc:MGI:2444559]
0.816577	-0.24794	1.46491	0.15504	0.993176	-4.57815	WTHG_WTLG_7mo	0.809556		ENSMUSG00000044807	Zfp354c	zinc finger protein 354C [Source:MGI Symbol;Acc:MGI:1353621]
0.494607	0.416509	1.46477	0.155079	0.993176	-4.56755	WTHG_WTLG_7mo	0.809446		ENSMUSG00000043572	Pars2	prolyl-tRNA synthetase (mitochondrial)(putative) [Source:MGI Symbol;Acc:MGI:2386296]
0.399952	2.64648	1.46407	0.155269	0.993176	-4.52363	WTHG_WTLG_7mo	0.808916		ENSMUSG00000031060	Rbm10	RNA binding motif protein 10 [Source:MGI Symbol;Acc:MGI:2384310]
-0.491626	9.7308	-1.46347	0.155433	0.993176	-4.50977	WTHG_WTLG_7mo	0.808457		ENSMUSG00000030934	Oat	ornithine aminotransferase [Source:MGI Symbol;Acc:MGI:97394]
-0.244861	3.5076	-1.46332	0.155472	0.993176	-4.5057	WTHG_WTLG_7mo	0.808348		ENSMUSG00000000439	Mkrn2	makorin, ring finger protein, 2 [Source:MGI Symbol;Acc:MGI:1914277]
0.538381	8.51181	1.46332	0.155472	0.993176	-4.50181	WTHG_WTLG_7mo	0.808348		ENSMUSG00000057666	Gapdh	glyceraldehyde-3-phosphate dehydrogenase [Source:MGI Symbol;Acc:MGI:95640]
-0.303127	5.69734	-1.46314	0.155522	0.993176	-4.48593	WTHG_WTLG_7mo	0.808207		ENSMUSG00000020362	Cnot6	CCR4-NOT transcription complex, subunit 6 [Source:MGI Symbol;Acc:MGI:2144529]
0.494355	0.610513	1.46283	0.155605	0.993176	-4.56262	WTHG_WTLG_7mo	0.807976		ENSMUSG00000042694	Stn1	STN1, CST complex subunit [Source:MGI Symbol;Acc:MGI:1915581]
0.355268	1.10213	1.46242	0.155717	0.993176	-4.55404	WTHG_WTLG_7mo	0.807664		ENSMUSG00000058173	Smco4	single-pass membrane protein with coiled-coil domains 4 [Source:MGI Symbol;Acc:MGI:3039636]
-0.235031	5.07435	-1.46224	0.155765	0.993176	-4.48729	WTHG_WTLG_7mo	0.80753		ENSMUSG00000042133	Ppig	peptidyl-prolyl isomerase G (cyclophilin G) [Source:MGI Symbol;Acc:MGI:2445173]
0.4957	0.999032	1.46201	0.155829	0.993176	-4.55693	WTHG_WTLG_7mo	0.807351		ENSMUSG00000099681	1700052K11Rik	RIKEN cDNA 1700052K11 gene [Source:MGI Symbol;Acc:MGI:1920681]
0.341043	1.5313	1.46183	0.155876	0.993176	-4.5442	WTHG_WTLG_7mo	0.807221		ENSMUSG00000078765	U2af1l4	U2 small nuclear RNA auxiliary factor 1-like 4 [Source:MGI Symbol;Acc:MGI:2678374]
0.514207	1.23374	1.46173	0.155904	0.993176	-4.55591	WTHG_WTLG_7mo	0.807144		ENSMUSG00000060862	Zbtb40	zinc finger and BTB domain containing 40 [Source:MGI Symbol;Acc:MGI:2682254]
-0.319632	7.51609	-1.46158	0.155945	0.993176	-4.49527	WTHG_WTLG_7mo	0.807029		ENSMUSG00000020484	Xbp1	X-box binding protein 1 [Source:MGI Symbol;Acc:MGI:98970]
-0.253123	7.8226	-1.46113	0.156068	0.993176	-4.4967	WTHG_WTLG_7mo	0.806686		ENSMUSG00000039653	Baat	bile acid-Coenzyme A: amino acid N-acyltransferase [Source:MGI Symbol;Acc:MGI:106642]
-0.253063	5.51888	-1.46071	0.156182	0.993176	-4.48662	WTHG_WTLG_7mo	0.80637		ENSMUSG00000045410	Akr1e1	aldo-keto reductase family 1, member E1 [Source:MGI Symbol;Acc:MGI:1914758]
-0.414905	5.85421	-1.46049	0.156241	0.993176	-4.4878	WTHG_WTLG_7mo	0.806205		ENSMUSG00000039221	Rpl22l1	ribosomal protein L22 like 1 [Source:MGI Symbol;Acc:MGI:1915278]
0.277618	4.4419	1.46045	0.156254	0.993176	-4.49077	WTHG_WTLG_7mo	0.806168		ENSMUSG00000035517	Tdrd7	tudor domain containing 7 [Source:MGI Symbol;Acc:MGI:2140279]
-0.276494	8.39561	-1.45993	0.156394	0.993176	-4.50063	WTHG_WTLG_7mo	0.80578		ENSMUSG00000028138	Adh5	alcohol dehydrogenase 5 (class III), chi polypeptide [Source:MGI Symbol;Acc:MGI:87929]
-0.226722	6.19037	-1.45936	0.15655	0.993176	-4.48759	WTHG_WTLG_7mo	0.805346		ENSMUSG00000021395	Spin1	spindlin 1 [Source:MGI Symbol;Acc:MGI:109242]
-0.465137	4.12925	-1.45912	0.156616	0.993176	-4.50704	WTHG_WTLG_7mo	0.805163		ENSMUSG00000020467	Efemp1	epidermal growth factor-containing fibulin-like extracellular matrix protein 1 [Source:MGI Symbol;Acc:MGI:1339998]
0.259355	3.05201	1.45909	0.156624	0.993176	-4.51636	WTHG_WTLG_7mo	0.805141		ENSMUSG00000029535	Triap1	TP53 regulated inhibitor of apoptosis 1 [Source:MGI Symbol;Acc:MGI:1916326]
0.225118	3.98109	1.45894	0.156665	0.993176	-4.49753	WTHG_WTLG_7mo	0.805028		ENSMUSG00000029388	Eif2b1	eukaryotic translation initiation factor 2B, subunit 1 (alpha) [Source:MGI Symbol;Acc:MGI:2384802]
0.196772	4.0208	1.45894	0.156666	0.993176	-4.49726	WTHG_WTLG_7mo	0.805024		ENSMUSG00000031913	Vps4a	vacuolar protein sorting 4A [Source:MGI Symbol;Acc:MGI:1890520]
0.301471	4.15736	1.45884	0.156692	0.993176	-4.49502	WTHG_WTLG_7mo	0.804952		ENSMUSG00000002812	Flii	flightless I actin binding protein [Source:MGI Symbol;Acc:MGI:1342286]
0.657547	-0.0651278	1.45856	0.15677	0.993176	-4.57646	WTHG_WTLG_7mo	0.804738		ENSMUSG00000003865	Gys1	glycogen synthase 1, muscle [Source:MGI Symbol;Acc:MGI:101805]
0.280066	2.68741	1.45844	0.156801	0.993176	-4.52362	WTHG_WTLG_7mo	0.804651		ENSMUSG00000019518	Ap4m1	adaptor-related protein complex AP-4, mu 1 [Source:MGI Symbol;Acc:MGI:1337063]
0.542812	-0.307016	1.45838	0.156817	0.993176	-4.57242	WTHG_WTLG_7mo	0.804606		ENSMUSG00000051502	Ufsp1	UFM1-specific peptidase 1 [Source:MGI Symbol;Acc:MGI:1917490]
1.85232	-0.817374	1.45801	0.156919	0.993176	-4.5853	WTHG_WTLG_7mo	0.804324		ENSMUSG00000027219	Slc28a2	solute carrier family 28 (sodium-coupled nucleoside transporter), member 2 [Source:MGI Symbol;Acc:MGI:1913105]
-0.424579	2.24948	-1.45777	0.156986	0.993176	-4.54073	WTHG_WTLG_7mo	0.804138		ENSMUSG00000040943	Tet2	tet methylcytosine dioxygenase 2 [Source:MGI Symbol;Acc:MGI:2443298]
0.524076	1.51909	1.4571	0.157169	0.993176	-4.54508	WTHG_WTLG_7mo	0.803634		ENSMUSG00000031255	Sytl4	synaptotagmin-like 4 [Source:MGI Symbol;Acc:MGI:1351606]
-0.34594	8.63268	-1.45633	0.157379	0.993176	-4.50221	WTHG_WTLG_7mo	0.803052		ENSMUSG00000020719	Ddx5	DEAD box helicase 5 [Source:MGI Symbol;Acc:MGI:105037]
0.446636	1.21174	1.45615	0.157428	0.993176	-4.55448	WTHG_WTLG_7mo	0.802919		ENSMUSG00000050796	B3galt6	UDP-Gal:betaGal beta 1,3-galactosyltransferase, polypeptide 6 [Source:MGI Symbol;Acc:MGI:2152819]
-0.326403	1.46725	-1.45606	0.157454	0.993176	-4.54593	WTHG_WTLG_7mo	0.802845		ENSMUSG00000000782	Tcf7	transcription factor 7, T cell specific [Source:MGI Symbol;Acc:MGI:98507]
-0.182534	5.25171	-1.45553	0.157598	0.993176	-4.4889	WTHG_WTLG_7mo	0.80245		ENSMUSG00000031432	Prps1	phosphoribosyl pyrophosphate synthetase 1 [Source:MGI Symbol;Acc:MGI:97775]
0.218421	3.87352	1.45538	0.157639	0.993176	-4.499	WTHG_WTLG_7mo	0.802337		ENSMUSG00000020647	Ncoa1	nuclear receptor coactivator 1 [Source:MGI Symbol;Acc:MGI:1276523]
-0.335922	10.8303	-1.45477	0.157808	0.993176	-4.51653	WTHG_WTLG_7mo	0.801871		ENSMUSG00000024990	Rbp4	retinol binding protein 4, plasma [Source:MGI Symbol;Acc:MGI:97879]
1.5026	2.52422	1.45443	0.1579	0.993176	-4.54702	WTHG_WTLG_7mo	0.801617		ENSMUSG00000036887	C1qa	complement component 1, q subcomponent, alpha polypeptide [Source:MGI Symbol;Acc:MGI:88223]
1.06033	3.88269	1.45418	0.157968	0.993176	-4.51122	WTHG_WTLG_7mo	0.80143		ENSMUSG00000049580	Tsku	tsukushi, small leucine rich proteoglycan [Source:MGI Symbol;Acc:MGI:2443855]
0.597942	2.77757	1.45416	0.157975	0.993176	-4.52558	WTHG_WTLG_7mo	0.801411		ENSMUSG00000042632	Pla2g6	phospholipase A2, group VI [Source:MGI Symbol;Acc:MGI:1859152]
0.390072	0.569853	1.4538	0.158073	0.993176	-4.56107	WTHG_WTLG_7mo	0.801142		ENSMUSG00000084910	C630043F03Rik	RIKEN cDNA C630043F03 gene [Source:MGI Symbol;Acc:MGI:1915535]
1.03422	4.4177	1.45303	0.158287	0.993176	-4.5053	WTHG_WTLG_7mo	0.800554		ENSMUSG00000036594	H2-Aa	histocompatibility 2, class II antigen A, alpha [Source:MGI Symbol;Acc:MGI:95895]
-0.457194	2.0554	-1.45294	0.15831	0.993176	-4.53289	WTHG_WTLG_7mo	0.800492		ENSMUSG00000074158	Zfp976	zinc finger protein 976 [Source:MGI Symbol;Acc:MGI:3036263]
-0.233959	8.22916	-1.45273	0.158369	0.993176	-4.50001	WTHG_WTLG_7mo	0.800328		ENSMUSG00000060703	Cd302	CD302 antigen [Source:MGI Symbol;Acc:MGI:1913455]
-0.631503	-0.316606	-1.45236	0.15847	0.993176	-4.5758	WTHG_WTLG_7mo	0.800054		ENSMUSG00000097375	6720427I07Rik	RIKEN cDNA 6720427I07 gene [Source:MGI Symbol;Acc:MGI:1924398]
-0.270994	4.1053	-1.45173	0.158646	0.993176	-4.50025	WTHG_WTLG_7mo	0.799572		ENSMUSG00000034544	Rsrc1	arginine/serine-rich coiled-coil 1 [Source:MGI Symbol;Acc:MGI:1914130]
-0.185969	5.39373	-1.45111	0.158816	0.993176	-4.48986	WTHG_WTLG_7mo	0.799106		ENSMUSG00000033096	Apmap	adipocyte plasma membrane associated protein [Source:MGI Symbol;Acc:MGI:1919131]
0.520544	1.46427	1.4508	0.1589	0.993176	-4.549	WTHG_WTLG_7mo	0.798875		ENSMUSG00000044857	Lemd2	LEM domain containing 2 [Source:MGI Symbol;Acc:MGI:2385045]
0.187633	4.59563	1.45071	0.158927	0.993176	-4.49231	WTHG_WTLG_7mo	0.798804		ENSMUSG00000029148	Nrbp1	nuclear receptor binding protein 1 [Source:MGI Symbol;Acc:MGI:2183436]
-0.253456	6.15113	-1.45068	0.158934	0.993176	-4.49045	WTHG_WTLG_7mo	0.798783		ENSMUSG00000032745	Gpbp1	GC-rich promoter binding protein 1 [Source:MGI Symbol;Acc:MGI:1920524]
0.754293	-0.15298	1.45043	0.159005	0.993176	-4.57584	WTHG_WTLG_7mo	0.79859		ENSMUSG00000035722	Abca7	ATP-binding cassette, sub-family A (ABC1), member 7 [Source:MGI Symbol;Acc:MGI:1351646]
0.437323	2.8319	1.4504	0.159011	0.993176	-4.52165	WTHG_WTLG_7mo	0.798573		ENSMUSG00000031862	Atp13a1	ATPase type 13A1 [Source:MGI Symbol;Acc:MGI:2180801]
-0.387179	1.71704	-1.45033	0.159031	0.993176	-4.54591	WTHG_WTLG_7mo	0.798518		ENSMUSG00000079083	Jrkl	Jrk-like [Source:MGI Symbol;Acc:MGI:1924782]
0.228376	1.7541	1.45007	0.159103	0.993176	-4.5364	WTHG_WTLG_7mo	0.798321		ENSMUSG00000112366	C730027H18Rik	RIKEN cDNA C730027H18 gene [Source:MGI Symbol;Acc:MGI:2442303]
-0.682865	1.27141	-1.4499	0.159149	0.993176	-4.55952	WTHG_WTLG_7mo	0.798197		ENSMUSG00000116903	Gm19522	predicted gene, 19522 [Source:MGI Symbol;Acc:MGI:5011707]
-0.404703	6.84437	-1.44952	0.159255	0.993176	-4.49781	WTHG_WTLG_7mo	0.797908		ENSMUSG00000057074	Ces1g	carboxylesterase 1G [Source:MGI Symbol;Acc:MGI:88378]
0.955998	3.73146	1.44844	0.159555	0.993176	-4.51372	WTHG_WTLG_7mo	0.79709		ENSMUSG00000031451	Gas6	growth arrest specific 6 [Source:MGI Symbol;Acc:MGI:95660]
-0.313964	2.93143	-1.44826	0.159606	0.993176	-4.51818	WTHG_WTLG_7mo	0.796952		ENSMUSG00000068551	Zfp467	zinc finger protein 467 [Source:MGI Symbol;Acc:MGI:1916160]
-0.287992	5.05968	-1.44767	0.159769	0.993176	-4.49154	WTHG_WTLG_7mo	0.796507		ENSMUSG00000000355	Mcts1	malignant T cell amplified sequence 1 [Source:MGI Symbol;Acc:MGI:1916245]
1.00012	0.12455	1.44764	0.159776	0.993176	-4.5741	WTHG_WTLG_7mo	0.796489		ENSMUSG00000001930	Vwf	Von Willebrand factor [Source:MGI Symbol;Acc:MGI:98941]
0.633494	5.78725	1.44749	0.159817	0.993176	-4.49061	WTHG_WTLG_7mo	0.796376		ENSMUSG00000002289	Angptl4	angiopoietin-like 4 [Source:MGI Symbol;Acc:MGI:1888999]
-0.765341	5.28641	-1.44708	0.15993	0.993176	-4.49501	WTHG_WTLG_7mo	0.796069		ENSMUSG00000026072	Il1r1	interleukin 1 receptor, type I [Source:MGI Symbol;Acc:MGI:96545]
0.290493	4.49821	1.44702	0.15995	0.993176	-4.49575	WTHG_WTLG_7mo	0.796017		ENSMUSG00000041645	Ddx24	DEAD box helicase 24 [Source:MGI Symbol;Acc:MGI:1351337]
0.20366	4.1806	1.44686	0.159992	0.993176	-4.49781	WTHG_WTLG_7mo	0.795902		ENSMUSG00000030138	Bms1	BMS1, ribosome biogenesis factor [Source:MGI Symbol;Acc:MGI:2446132]
-0.260773	5.68089	-1.4468	0.160009	0.993176	-4.49092	WTHG_WTLG_7mo	0.795857		ENSMUSG00000020521	Rnft1	ring finger protein, transmembrane 1 [Source:MGI Symbol;Acc:MGI:1924142]
0.324142	4.01628	1.44621	0.160175	0.993176	-4.49942	WTHG_WTLG_7mo	0.795406		ENSMUSG00000039382	Wdr45	WD repeat domain 45 [Source:MGI Symbol;Acc:MGI:1859606]
0.284184	3.54367	1.44417	0.16074	0.993176	-4.50904	WTHG_WTLG_7mo	0.793875		ENSMUSG00000018765	Fxr2	fragile X mental retardation, autosomal homolog 2 [Source:MGI Symbol;Acc:MGI:1346074]
1.05228	-0.198487	1.44408	0.160768	0.993176	-4.57766	WTHG_WTLG_7mo	0.793801		ENSMUSG00000037157	Il22ra1	interleukin 22 receptor, alpha 1 [Source:MGI Symbol;Acc:MGI:2663588]
1.09277	4.31383	1.44396	0.160799	0.993176	-4.50488	WTHG_WTLG_7mo	0.793717		ENSMUSG00000017754	Pltp	phospholipid transfer protein [Source:MGI Symbol;Acc:MGI:103151]
1.21682	1.78639	1.44385	0.160831	0.993176	-4.55804	WTHG_WTLG_7mo	0.793629		ENSMUSG00000079227	Ccr5	chemokine (C-C motif) receptor 5 [Source:MGI Symbol;Acc:MGI:107182]
-0.414725	2.99329	-1.44382	0.160838	0.993176	-4.51859	WTHG_WTLG_7mo	0.793611		ENSMUSG00000042198	Chchd7	coiled-coil-helix-coiled-coil-helix domain containing 7 [Source:MGI Symbol;Acc:MGI:1913683]
0.340939	3.12963	1.44341	0.160954	0.993176	-4.51507	WTHG_WTLG_7mo	0.793298		ENSMUSG00000001143	Lman2l	lectin, mannose-binding 2-like [Source:MGI Symbol;Acc:MGI:2443010]
0.279489	4.40124	1.44324	0.161001	0.993176	-4.49757	WTHG_WTLG_7mo	0.793172		ENSMUSG00000003234	Abcf3	ATP-binding cassette, sub-family F (GCN20), member 3 [Source:MGI Symbol;Acc:MGI:1351656]
-0.388166	1.00371	-1.44228	0.16127	0.993176	-4.56053	WTHG_WTLG_7mo	0.792447		ENSMUSG00000029790	Cep41	centrosomal protein 41 [Source:MGI Symbol;Acc:MGI:1891414]
-0.318571	1.67514	-1.44163	0.16145	0.993176	-4.54692	WTHG_WTLG_7mo	0.791963		ENSMUSG00000042496	Prdm10	PR domain containing 10 [Source:MGI Symbol;Acc:MGI:2682952]
0.690867	1.68701	1.44094	0.161645	0.993176	-4.54313	WTHG_WTLG_7mo	0.791437		ENSMUSG00000035478	Mbd3	methyl-CpG binding domain protein 3 [Source:MGI Symbol;Acc:MGI:1333812]
0.284172	4.41323	1.44047	0.161776	0.993176	-4.4987	WTHG_WTLG_7mo	0.791085		ENSMUSG00000005417	Mprip	myosin phosphatase Rho interacting protein [Source:MGI Symbol;Acc:MGI:1349438]
-0.622412	-0.0359641	-1.44005	0.161894	0.993176	-4.57454	WTHG_WTLG_7mo	0.790768		ENSMUSG00000097222	Gata6os	GATA binding protein 6, opposite strand [Source:MGI Symbol;Acc:MGI:1915684]
-0.790045	1.90428	-1.43989	0.161937	0.993176	-4.55092	WTHG_WTLG_7mo	0.790654		ENSMUSG00000040699	Limd2	LIM domain containing 2 [Source:MGI Symbol;Acc:MGI:1915053]
-0.261285	3.8824	-1.43873	0.162263	0.993176	-4.50535	WTHG_WTLG_7mo	0.78978		ENSMUSG00000022246	Rai14	retinoic acid induced 14 [Source:MGI Symbol;Acc:MGI:1922896]
-0.288385	4.4297	-1.43809	0.162445	0.993176	-4.49925	WTHG_WTLG_7mo	0.789295		ENSMUSG00000026484	Rnf2	ring finger protein 2 [Source:MGI Symbol;Acc:MGI:1101759]
-0.626879	5.01909	-1.43775	0.162539	0.993176	-4.49737	WTHG_WTLG_7mo	0.789041		ENSMUSG00000034780	B3galt1	UDP-Gal:betaGlcNAc beta 1,3-galactosyltransferase, polypeptide 1 [Source:MGI Symbol;Acc:MGI:1349403]
0.501031	0.185966	1.43767	0.162562	0.993176	-4.56917	WTHG_WTLG_7mo	0.788981		ENSMUSG00000031834	Pik3r2	phosphoinositide-3-kinase regulatory subunit 2 [Source:MGI Symbol;Acc:MGI:1098772]
0.431628	5.34444	1.43749	0.162613	0.993176	-4.4936	WTHG_WTLG_7mo	0.788845		ENSMUSG00000026922	Agpat2	1-acylglycerol-3-phosphate O-acyltransferase 2 (lysophosphatidic acid acyltransferase, beta) [Source:MGI Symbol;Acc:MGI:1914762]
0.346229	2.92806	1.43695	0.162766	0.993176	-4.51992	WTHG_WTLG_7mo	0.788436		ENSMUSG00000031781	Ciapin1	cytokine induced apoptosis inhibitor 1 [Source:MGI Symbol;Acc:MGI:1922083]
-0.480059	1.09607	-1.43652	0.162885	0.993176	-4.5598	WTHG_WTLG_7mo	0.78812		ENSMUSG00000112302	Gm48226	predicted gene, 48226 [Source:MGI Symbol;Acc:MGI:6097627]
0.271784	5.37524	1.43611	0.163001	0.993176	-4.49454	WTHG_WTLG_7mo	0.78781		ENSMUSG00000002748	Baz1b	bromodomain adjacent to zinc finger domain, 1B [Source:MGI Symbol;Acc:MGI:1353499]
0.516614	0.881787	1.43594	0.163049	0.993176	-4.55939	WTHG_WTLG_7mo	0.787682		ENSMUSG00000006335	Tfpt	TCF3 (E2A) fusion partner [Source:MGI Symbol;Acc:MGI:1916964]
-0.265225	5.746	-1.43585	0.163074	0.993176	-4.4944	WTHG_WTLG_7mo	0.787616		ENSMUSG00000026383	Epb41l5	erythrocyte membrane protein band 4.1 like 5 [Source:MGI Symbol;Acc:MGI:103006]
0.175844	5.5429	1.43565	0.163131	0.993176	-4.49413	WTHG_WTLG_7mo	0.787463		ENSMUSG00000060261	Gtf2i	general transcription factor II I [Source:MGI Symbol;Acc:MGI:1202722]
0.515338	1.98808	1.43508	0.163291	0.993176	-4.54318	WTHG_WTLG_7mo	0.787038		ENSMUSG00000045665	Mfsd5	major facilitator superfamily domain containing 5 [Source:MGI Symbol;Acc:MGI:2145901]
0.253282	2.89845	1.43502	0.163309	0.993176	-4.52311	WTHG_WTLG_7mo	0.786989		ENSMUSG00000028433	Ubap2	ubiquitin-associated protein 2 [Source:MGI Symbol;Acc:MGI:1916176]
1.30814	4.4116	1.43454	0.163444	0.993176	-4.51249	WTHG_WTLG_7mo	0.78663		ENSMUSG00000044206	Vsig4	V-set and immunoglobulin domain containing 4 [Source:MGI Symbol;Acc:MGI:2679720]
-0.40665	0.785598	-1.43439	0.163488	0.993176	-4.56484	WTHG_WTLG_7mo	0.786515		ENSMUSG00000056459	Zbtb25	zinc finger and BTB domain containing 25 [Source:MGI Symbol;Acc:MGI:99197]
1.30553	4.40527	1.43358	0.163715	0.993176	-4.51352	WTHG_WTLG_7mo	0.785913		ENSMUSG00000024610	Cd74	CD74 antigen (invariant polypeptide of major histocompatibility complex, class II antigen-associated) [Source:MGI Symbol;Acc:MGI:96534]
0.708704	1.15203	1.43347	0.163748	0.993176	-4.55598	WTHG_WTLG_7mo	0.785825		ENSMUSG00000003346	Abhd17a	abhydrolase domain containing 17A [Source:MGI Symbol;Acc:MGI:106388]
-0.559497	7.54143	-1.43337	0.163774	0.993176	-4.50446	WTHG_WTLG_7mo	0.785755		ENSMUSG00000062181	Ces3b	carboxylesterase 3B [Source:MGI Symbol;Acc:MGI:3644960]
-0.192033	5.29446	-1.43302	0.163874	0.993176	-4.49565	WTHG_WTLG_7mo	0.785489		ENSMUSG00000001383	Zmat2	zinc finger, matrin type 2 [Source:MGI Symbol;Acc:MGI:1913742]
0.561837	-0.278105	1.43291	0.163906	0.993176	-4.57932	WTHG_WTLG_7mo	0.785405		ENSMUSG00000050240	Hic2	hypermethylated in cancer 2 [Source:MGI Symbol;Acc:MGI:1929869]
0.45462	1.25278	1.43271	0.163963	0.993176	-4.56563	WTHG_WTLG_7mo	0.785253		ENSMUSG00000022960	Donson	downstream neighbor of SON [Source:MGI Symbol;Acc:MGI:1890621]
-0.342727	9.43478	-1.43222	0.164101	0.993176	-4.51496	WTHG_WTLG_7mo	0.784889		ENSMUSG00000031173	Otc	ornithine transcarbamylase [Source:MGI Symbol;Acc:MGI:97448]
0.848441	0.0311451	1.43207	0.164143	0.993176	-4.57572	WTHG_WTLG_7mo	0.784776		ENSMUSG00000053964	Lgals4	lectin, galactose binding, soluble 4 [Source:MGI Symbol;Acc:MGI:107536]
0.531499	0.414591	1.43148	0.164311	0.993176	-4.56338	WTHG_WTLG_7mo	0.784332		ENSMUSG00000105602	Gm10636	predicted gene 10636 [Source:MGI Symbol;Acc:MGI:3641739]
0.542923	2.31309	1.43145	0.164319	0.993176	-4.53454	WTHG_WTLG_7mo	0.784313		ENSMUSG00000113949	Scamp4	secretory carrier membrane protein 4 [Source:MGI Symbol;Acc:MGI:1928947]
0.388221	3.5117	1.43083	0.164496	0.993176	-4.51163	WTHG_WTLG_7mo	0.783845		ENSMUSG00000020444	Guk1	guanylate kinase 1 [Source:MGI Symbol;Acc:MGI:95871]
0.507338	4.93245	1.43075	0.164519	0.993176	-4.49653	WTHG_WTLG_7mo	0.783784		ENSMUSG00000086922	Gm13835	predicted gene 13835 [Source:MGI Symbol;Acc:MGI:3650921]
0.390069	2.24561	1.43003	0.164724	0.993176	-4.53573	WTHG_WTLG_7mo	0.783243		ENSMUSG00000074284	Gm10658	predicted gene 10658 [Source:MGI Symbol;Acc:MGI:3642856]
-0.480446	1.40358	-1.42998	0.164738	0.993176	-4.55546	WTHG_WTLG_7mo	0.783206		ENSMUSG00000047022	Mipol1	mirror-image polydactyly 1 [Source:MGI Symbol;Acc:MGI:1920740]
-0.175844	6.26576	-1.4293	0.164932	0.993176	-4.49694	WTHG_WTLG_7mo	0.782695		ENSMUSG00000029110	Rnf4	ring finger protein 4 [Source:MGI Symbol;Acc:MGI:1201691]
0.577297	2.25802	1.42911	0.164985	0.993176	-4.53704	WTHG_WTLG_7mo	0.782556		ENSMUSG00000036529	Sbf1	SET binding factor 1 [Source:MGI Symbol;Acc:MGI:1925230]
0.609751	1.36844	1.42888	0.16505	0.993176	-4.55471	WTHG_WTLG_7mo	0.782384		ENSMUSG00000054874	Pcnx3	pecanex homolog 3 [Source:MGI Symbol;Acc:MGI:1861733]
-0.763911	1.93569	-1.42877	0.165082	0.993176	-4.54863	WTHG_WTLG_7mo	0.782299		ENSMUSG00000117853	Vmn1r88	vomeronasal 1 receptor, 88 [Source:MGI Symbol;Acc:MGI:3852416]
0.503129	0.321025	1.42854	0.165148	0.993176	-4.56854	WTHG_WTLG_7mo	0.782128		ENSMUSG00000021203	Otub2	OTU domain, ubiquitin aldehyde binding 2 [Source:MGI Symbol;Acc:MGI:1915399]
-0.428293	0.31196	-1.42849	0.165161	0.993176	-4.56996	WTHG_WTLG_7mo	0.782093		ENSMUSG00000021066	Atl1	atlastin GTPase 1 [Source:MGI Symbol;Acc:MGI:1921241]
-0.179948	3.67462	-1.42822	0.165239	0.993176	-4.51153	WTHG_WTLG_7mo	0.781886		ENSMUSG00000033701	Acbd6	acyl-Coenzyme A binding domain containing 6 [Source:MGI Symbol;Acc:MGI:1919732]
0.534971	2.5447	1.42818	0.165251	0.993176	-4.53388	WTHG_WTLG_7mo	0.781856		ENSMUSG00000056938	Acbd4	acyl-Coenzyme A binding domain containing 4 [Source:MGI Symbol;Acc:MGI:1914381]
0.283798	1.44885	1.42792	0.165324	0.993176	-4.54798	WTHG_WTLG_7mo	0.781664		ENSMUSG00000030051	Aplf	aprataxin and PNKP like factor [Source:MGI Symbol;Acc:MGI:1919353]
0.296876	2.28479	1.42789	0.165331	0.993176	-4.53717	WTHG_WTLG_7mo	0.781644		ENSMUSG00000035024	Ncapd3	non-SMC condensin II complex, subunit D3 [Source:MGI Symbol;Acc:MGI:2142989]
-0.308245	3.51493	-1.42783	0.165348	0.993176	-4.50772	WTHG_WTLG_7mo	0.7816		ENSMUSG00000072676	Tmem254a	transmembrane protein 254a [Source:MGI Symbol;Acc:MGI:1196450]
-0.661924	1.3206	-1.42763	0.165407	0.993176	-4.56498	WTHG_WTLG_7mo	0.781445		ENSMUSG00000000282	Mnt	max binding protein [Source:MGI Symbol;Acc:MGI:109150]
0.493609	0.289943	1.42739	0.165475	0.993176	-4.56763	WTHG_WTLG_7mo	0.781267		ENSMUSG00000025377	Tepsin	TEPSIN, adaptor related protein complex 4 accessory protein [Source:MGI Symbol;Acc:MGI:1926027]
-0.858626	3.85063	-1.42682	0.165637	0.993176	-4.50503	WTHG_WTLG_7mo	0.780842		ENSMUSG00000020027	Socs2	suppressor of cytokine signaling 2 [Source:MGI Symbol;Acc:MGI:1201787]
-0.372407	5.06085	-1.42638	0.165764	0.993176	-4.49917	WTHG_WTLG_7mo	0.780509		ENSMUSG00000041483	Zfp281	zinc finger protein 281 [Source:MGI Symbol;Acc:MGI:3029290]
-0.405832	11.2097	-1.42635	0.165772	0.993176	-4.52652	WTHG_WTLG_7mo	0.78049		ENSMUSG00000064356	mt-Atp8	mitochondrially encoded ATP synthase 8 [Source:MGI Symbol;Acc:MGI:99926]
0.466268	0.333897	1.4263	0.165787	0.993176	-4.56761	WTHG_WTLG_7mo	0.780451		ENSMUSG00000031661	Nkd1	naked cuticle 1 [Source:MGI Symbol;Acc:MGI:2135954]
-0.220007	3.82503	-1.42608	0.16585	0.993176	-4.50929	WTHG_WTLG_7mo	0.780285		ENSMUSG00000027714	Exosc9	exosome component 9 [Source:MGI Symbol;Acc:MGI:1355319]
-0.279872	11.6014	-1.42598	0.165879	0.993176	-4.52633	WTHG_WTLG_7mo	0.78021		ENSMUSG00000028186	Uox	urate oxidase [Source:MGI Symbol;Acc:MGI:98907]
-0.358728	4.18574	-1.42587	0.16591	0.993176	-4.50291	WTHG_WTLG_7mo	0.780127		ENSMUSG00000039031	Arhgap18	Rho GTPase activating protein 18 [Source:MGI Symbol;Acc:MGI:1921160]
-1.17732	4.67621	-1.42555	0.166	0.993176	-4.4989	WTHG_WTLG_7mo	0.779891		ENSMUSG00000115919	Gm31583	predicted gene, 31583 [Source:MGI Symbol;Acc:MGI:5590742]
1.06109	3.41294	1.42514	0.166117	0.993176	-4.53163	WTHG_WTLG_7mo	0.779586		ENSMUSG00000002602	Axl	AXL receptor tyrosine kinase [Source:MGI Symbol;Acc:MGI:1347244]
1.63391	2.15271	1.42503	0.166149	0.993176	-4.55897	WTHG_WTLG_7mo	0.779502		ENSMUSG00000023913	Pla2g7	phospholipase A2, group VII (platelet-activating factor acetylhydrolase, plasma) [Source:MGI Symbol;Acc:MGI:1351327]
0.332443	2.07428	1.42488	0.166192	0.993176	-4.54226	WTHG_WTLG_7mo	0.779389		ENSMUSG00000025269	Apex2	apurinic/apyrimidinic endonuclease 2 [Source:MGI Symbol;Acc:MGI:1924872]
0.288888	3.45688	1.42442	0.166325	0.993176	-4.51375	WTHG_WTLG_7mo	0.779044		ENSMUSG00000036180	Gatad2a	GATA zinc finger domain containing 2A [Source:MGI Symbol;Acc:MGI:2384585]
1.0725	-0.126579	1.42442	0.166325	0.993176	-4.57822	WTHG_WTLG_7mo	0.779041		ENSMUSG00000030149	Klrk1	killer cell lectin-like receptor subfamily K, member 1 [Source:MGI Symbol;Acc:MGI:1196250]
0.359875	2.27183	1.42402	0.166438	0.993176	-4.53939	WTHG_WTLG_7mo	0.778748		ENSMUSG00000031143	Ccdc22	coiled-coil domain containing 22 [Source:MGI Symbol;Acc:MGI:1859608]
-0.23549	2.8977	-1.42372	0.166525	0.993176	-4.5255	WTHG_WTLG_7mo	0.77852		ENSMUSG00000029207	Apbb2	amyloid beta (A4) precursor protein-binding, family B, member 2 [Source:MGI Symbol;Acc:MGI:108405]
0.202878	6.88424	1.42362	0.166553	0.993176	-4.50073	WTHG_WTLG_7mo	0.778448		ENSMUSG00000029063	Nadk	NAD kinase [Source:MGI Symbol;Acc:MGI:2183149]
-0.255844	3.2954	-1.42338	0.166623	0.993176	-4.52165	WTHG_WTLG_7mo	0.778265		ENSMUSG00000021302	Ggps1	geranylgeranyl diphosphate synthase 1 [Source:MGI Symbol;Acc:MGI:1341724]
0.408789	2.00893	1.42289	0.166763	0.993176	-4.54517	WTHG_WTLG_7mo	0.7779		ENSMUSG00000020918	Kat2a	K(lysine) acetyltransferase 2A [Source:MGI Symbol;Acc:MGI:1343101]
-0.387404	10.0876	-1.42203	0.167011	0.993176	-4.52001	WTHG_WTLG_7mo	0.777255		ENSMUSG00000002588	Pon1	paraoxonase 1 [Source:MGI Symbol;Acc:MGI:103295]
-0.21085	3.39422	-1.42189	0.16705	0.993176	-4.52059	WTHG_WTLG_7mo	0.777153		ENSMUSG00000090394	4930523C07Rik	RIKEN cDNA 4930523C07 gene [Source:MGI Symbol;Acc:MGI:1914897]
-0.294458	2.48368	-1.42153	0.167155	0.993176	-4.53315	WTHG_WTLG_7mo	0.776882		ENSMUSG00000083563	Gm13340	predicted gene 13340 [Source:MGI Symbol;Acc:MGI:3650227]
-0.214652	5.01735	-1.42133	0.167213	0.993176	-4.4996	WTHG_WTLG_7mo	0.776731		ENSMUSG00000025241	Fyco1	FYVE and coiled-coil domain containing 1 [Source:MGI Symbol;Acc:MGI:107277]
-0.594941	2.40455	-1.4213	0.167221	0.993176	-4.53558	WTHG_WTLG_7mo	0.776709		ENSMUSG00000053886	Sh2d4a	SH2 domain containing 4A [Source:MGI Symbol;Acc:MGI:1919531]
-0.310885	3.67511	-1.42129	0.167222	0.993176	-4.51277	WTHG_WTLG_7mo	0.776707		ENSMUSG00000058093	Zfp729b	zinc finger protein 729b [Source:MGI Symbol;Acc:MGI:2145180]
-0.523464	3.90842	-1.42103	0.167299	0.993176	-4.50629	WTHG_WTLG_7mo	0.776507		ENSMUSG00000031618	Nr3c2	nuclear receptor subfamily 3, group C, member 2 [Source:MGI Symbol;Acc:MGI:99459]
-0.217341	3.61353	-1.42084	0.167353	0.993176	-4.51696	WTHG_WTLG_7mo	0.776366		ENSMUSG00000042197	Zfp451	zinc finger protein 451 [Source:MGI Symbol;Acc:MGI:2137896]
0.912784	7.51335	1.42084	0.167354	0.993176	-4.50501	WTHG_WTLG_7mo	0.776364		ENSMUSG00000041220	Elovl6	ELOVL family member 6, elongation of long chain fatty acids (yeast) [Source:MGI Symbol;Acc:MGI:2156528]
0.303044	3.89743	1.42065	0.167408	0.993176	-4.51043	WTHG_WTLG_7mo	0.776224		ENSMUSG00000006676	Usp19	ubiquitin specific peptidase 19 [Source:MGI Symbol;Acc:MGI:1918722]
-0.222659	8.18483	-1.42055	0.167436	0.993176	-4.51042	WTHG_WTLG_7mo	0.776151		ENSMUSG00000021546	Hnrnpk	heterogeneous nuclear ribonucleoprotein K [Source:MGI Symbol;Acc:MGI:99894]
0.305701	3.27772	1.42038	0.167486	0.993176	-4.52099	WTHG_WTLG_7mo	0.776021		ENSMUSG00000039263	Npepl1	aminopeptidase-like 1 [Source:MGI Symbol;Acc:MGI:2448523]
0.38496	1.18809	1.42028	0.167513	0.993176	-4.55435	WTHG_WTLG_7mo	0.77595		ENSMUSG00000036613	Eipr1	EARP complex and GARP complex interacting protein 1 [Source:MGI Symbol;Acc:MGI:1289332]
-0.371597	7.38001	-1.42002	0.16759	0.993176	-4.50649	WTHG_WTLG_7mo	0.775752		ENSMUSG00000032293	Ireb2	iron responsive element binding protein 2 [Source:MGI Symbol;Acc:MGI:1928268]
0.26924	5.77247	1.41986	0.167634	0.993176	-4.49916	WTHG_WTLG_7mo	0.775637		ENSMUSG00000036333	Kidins220	kinase D-interacting substrate 220 [Source:MGI Symbol;Acc:MGI:1924730]
-0.437443	1.45933	-1.41982	0.167647	0.993176	-4.55143	WTHG_WTLG_7mo	0.775605		ENSMUSG00000117226	ENSMUSG00000117226	novel transcript
0.352999	5.70326	1.4198	0.167653	0.993176	-4.49897	WTHG_WTLG_7mo	0.775588		ENSMUSG00000048486	Fitm2	fat storage-inducing transmembrane protein 2 [Source:MGI Symbol;Acc:MGI:2444508]
0.295147	2.28072	1.41921	0.167823	0.993176	-4.53778	WTHG_WTLG_7mo	0.775148		ENSMUSG00000057315	Arhgap24	Rho GTPase activating protein 24 [Source:MGI Symbol;Acc:MGI:1922647]
1.84511	-2.13344	1.41764	0.168276	0.993176	-4.58111	WTHG_WTLG_7mo	0.773978		ENSMUSG00000018868	Pnpla5	patatin-like phospholipase domain containing 5 [Source:MGI Symbol;Acc:MGI:1923022]
-0.33939	7.92744	-1.41757	0.168297	0.993176	-4.50867	WTHG_WTLG_7mo	0.773924		ENSMUSG00000051716	Apon	apolipoprotein N [Source:MGI Symbol;Acc:MGI:88931]
0.365583	1.38362	1.41751	0.168312	0.993176	-4.54761	WTHG_WTLG_7mo	0.773885		ENSMUSG00000034509	Mad2l1bp	MAD2L1 binding protein [Source:MGI Symbol;Acc:MGI:1913841]
-0.347999	3.35394	-1.41745	0.168332	0.993176	-4.52077	WTHG_WTLG_7mo	0.773833		ENSMUSG00000048058	Ldlrad3	low density lipoprotein receptor class A domain containing 3 [Source:MGI Symbol;Acc:MGI:2138856]
-0.399508	1.82085	-1.41699	0.168464	0.993176	-4.54331	WTHG_WTLG_7mo	0.773493		ENSMUSG00000043286	Pnpla1	patatin-like phospholipase domain containing 1 [Source:MGI Symbol;Acc:MGI:3617850]
0.34445	5.30375	1.41686	0.168503	0.993176	-4.50019	WTHG_WTLG_7mo	0.773394		ENSMUSG00000000876	Pxmp4	peroxisomal membrane protein 4 [Source:MGI Symbol;Acc:MGI:1891701]
0.251144	5.78726	1.41656	0.168589	0.993176	-4.50003	WTHG_WTLG_7mo	0.773171		ENSMUSG00000063870	Chd4	chromodomain helicase DNA binding protein 4 [Source:MGI Symbol;Acc:MGI:1344380]
0.276669	1.97079	1.41632	0.168659	0.993176	-4.54653	WTHG_WTLG_7mo	0.772992		ENSMUSG00000054715	Zscan22	zinc finger and SCAN domain containing 22 [Source:MGI Symbol;Acc:MGI:2443312]
0.407859	1.54345	1.41554	0.168883	0.993176	-4.55279	WTHG_WTLG_7mo	0.772414		ENSMUSG00000052423	B4galt3	UDP-Gal:betaGlcNAc beta 1,4-galactosyltransferase, polypeptide 3 [Source:MGI Symbol;Acc:MGI:1928767]
-0.295203	1.66755	-1.41549	0.1689	0.993176	-4.54823	WTHG_WTLG_7mo	0.772371		ENSMUSG00000018651	Tada2a	transcriptional adaptor 2A [Source:MGI Symbol;Acc:MGI:2144471]
0.257732	2.39402	1.41516	0.168995	0.993176	-4.53836	WTHG_WTLG_7mo	0.772126		ENSMUSG00000035139	Secisbp2	SECIS binding protein 2 [Source:MGI Symbol;Acc:MGI:1922670]
1.00683	1.01477	1.41498	0.169045	0.993176	-4.56952	WTHG_WTLG_7mo	0.771997		ENSMUSG00000033059	Pygb	brain glycogen phosphorylase [Source:MGI Symbol;Acc:MGI:97828]
0.427033	2.36968	1.41498	0.169047	0.993176	-4.53458	WTHG_WTLG_7mo	0.771993		ENSMUSG00000036639	Nudt1	nudix (nucleoside diphosphate linked moiety X)-type motif 1 [Source:MGI Symbol;Acc:MGI:109280]
0.254973	4.32671	1.4146	0.169156	0.993176	-4.50635	WTHG_WTLG_7mo	0.771714		ENSMUSG00000020346	Mgat1	mannoside acetylglucosaminyltransferase 1 [Source:MGI Symbol;Acc:MGI:96973]
0.686177	-0.361401	1.41433	0.169235	0.993176	-4.5776	WTHG_WTLG_7mo	0.771509		ENSMUSG00000029703	Lrwd1	leucine-rich repeats and WD repeat domain containing 1 [Source:MGI Symbol;Acc:MGI:1918985]
-0.381758	2.2897	-1.41432	0.169239	0.993176	-4.54058	WTHG_WTLG_7mo	0.771499		ENSMUSG00000062101	Zfp119b	zinc finger protein 119b [Source:MGI Symbol;Acc:MGI:2385323]
0.318227	3.92777	1.41365	0.169434	0.993176	-4.50807	WTHG_WTLG_7mo	0.771		ENSMUSG00000039914	Coq10a	coenzyme Q10A [Source:MGI Symbol;Acc:MGI:2684847]
-0.241972	7.37914	-1.41357	0.169457	0.993176	-4.50679	WTHG_WTLG_7mo	0.77094		ENSMUSG00000079641	Rpl39	ribosomal protein L39 [Source:MGI Symbol;Acc:MGI:1914498]
-0.324955	2.23723	-1.4133	0.169534	0.993176	-4.53911	WTHG_WTLG_7mo	0.770743		ENSMUSG00000005378	Bud23	BUD23, rRNA methyltransferase and ribosome maturation factor [Source:MGI Symbol;Acc:MGI:1913388]
0.252081	3.13846	1.4128	0.16968	0.993176	-4.51941	WTHG_WTLG_7mo	0.770369		ENSMUSG00000039461	Tcta	T cell leukemia translocation altered gene [Source:MGI Symbol;Acc:MGI:1918829]
0.347251	6.70603	1.41243	0.169788	0.993176	-4.50313	WTHG_WTLG_7mo	0.770094		ENSMUSG00000047731	Wbp1l	WW domain binding protein 1 like [Source:MGI Symbol;Acc:MGI:107577]
-0.265612	6.8681	-1.41199	0.169917	0.993176	-4.50529	WTHG_WTLG_7mo	0.769763		ENSMUSG00000038717	Atp5l	ATP synthase, H+ transporting, mitochondrial F0 complex, subunit G [Source:MGI Symbol;Acc:MGI:1351597]
-0.38067	1.32168	-1.41177	0.169981	0.993176	-4.5562	WTHG_WTLG_7mo	0.769599		ENSMUSG00000032121	Tmem218	transmembrane protein 218 [Source:MGI Symbol;Acc:MGI:1913529]
-0.255007	2.14011	-1.41166	0.170013	0.993176	-4.5437	WTHG_WTLG_7mo	0.769519		ENSMUSG00000046010	Zfp830	zinc finger protein 830 [Source:MGI Symbol;Acc:MGI:1914233]
-0.301489	3.65172	-1.41154	0.170046	0.993176	-4.51808	WTHG_WTLG_7mo	0.769433		ENSMUSG00000031681	Smad1	SMAD family member 1 [Source:MGI Symbol;Acc:MGI:109452]
-0.259681	2.91288	-1.41052	0.170346	0.993176	-4.52793	WTHG_WTLG_7mo	0.768668		ENSMUSG00000068184	Ndufaf2	NADH:ubiquinone oxidoreductase complex assembly factor 2 [Source:MGI Symbol;Acc:MGI:1922847]
0.223923	2.7509	1.41045	0.170364	0.993176	-4.53245	WTHG_WTLG_7mo	0.768622		ENSMUSG00000023723	Mrps23	mitochondrial ribosomal protein S23 [Source:MGI Symbol;Acc:MGI:1928138]
0.723564	-0.683144	1.4099	0.170526	0.993176	-4.581	WTHG_WTLG_7mo	0.768209		ENSMUSG00000024043	Arhgap28	Rho GTPase activating protein 28 [Source:MGI Symbol;Acc:MGI:2147003]
0.517287	1.88276	1.40969	0.170587	0.993176	-4.54547	WTHG_WTLG_7mo	0.768055		ENSMUSG00000032939	Nup93	nucleoporin 93 [Source:MGI Symbol;Acc:MGI:1919055]
-0.329855	4.77243	-1.40967	0.170594	0.993176	-4.5034	WTHG_WTLG_7mo	0.768037		ENSMUSG00000033114	Slc35d2	solute carrier family 35, member D2 [Source:MGI Symbol;Acc:MGI:1917734]
0.211769	3.69481	1.40957	0.170623	0.993176	-4.51576	WTHG_WTLG_7mo	0.767963		ENSMUSG00000032382	Snx1	sorting nexin 1 [Source:MGI Symbol;Acc:MGI:1928395]
0.730884	1.28153	1.40923	0.170722	0.993176	-4.56077	WTHG_WTLG_7mo	0.767711		ENSMUSG00000028339	Col15a1	collagen, type XV, alpha 1 [Source:MGI Symbol;Acc:MGI:88449]
0.289948	2.1277	1.40919	0.170735	0.993176	-4.53915	WTHG_WTLG_7mo	0.767677		ENSMUSG00000023953	Polh	polymerase (DNA directed), eta (RAD 30 related) [Source:MGI Symbol;Acc:MGI:1891457]
0.281643	3.96379	1.40886	0.170831	0.993176	-4.50975	WTHG_WTLG_7mo	0.767433		ENSMUSG00000005575	Ube2m	ubiquitin-conjugating enzyme E2M [Source:MGI Symbol;Acc:MGI:108278]
-0.545475	-0.377378	-1.40841	0.170962	0.993176	-4.57905	WTHG_WTLG_7mo	0.767101		ENSMUSG00000112095	A130077B15Rik	RIKEN cDNA A130077B15 gene [Source:MGI Symbol;Acc:MGI:2441782]
-0.676199	0.806797	-1.40798	0.171089	0.993176	-4.56837	WTHG_WTLG_7mo	0.766778		ENSMUSG00000054150	Syne3	spectrin repeat containing, nuclear envelope family member 3 [Source:MGI Symbol;Acc:MGI:2442408]
-0.285587	4.40103	-1.4078	0.171142	0.993176	-4.50839	WTHG_WTLG_7mo	0.766643		ENSMUSG00000003847	Nfat5	nuclear factor of activated T cells 5 [Source:MGI Symbol;Acc:MGI:1859333]
0.305148	2.43231	1.40776	0.171152	0.993176	-4.53585	WTHG_WTLG_7mo	0.766618		ENSMUSG00000024145	Pigf	phosphatidylinositol glycan anchor biosynthesis, class F [Source:MGI Symbol;Acc:MGI:99462]
-0.485361	2.94275	-1.40758	0.171206	0.993176	-4.5288	WTHG_WTLG_7mo	0.76648		ENSMUSG00000112249	Gm30262	predicted gene, 30262 [Source:MGI Symbol;Acc:MGI:5589421]
-0.307456	9.16899	-1.40755	0.171213	0.993176	-4.51856	WTHG_WTLG_7mo	0.766462		ENSMUSG00000021238	Aldh6a1	aldehyde dehydrogenase family 6, subfamily A1 [Source:MGI Symbol;Acc:MGI:1915077]
-0.235708	4.54506	-1.40728	0.171293	0.993176	-4.50616	WTHG_WTLG_7mo	0.766261		ENSMUSG00000015672	Mrpl32	mitochondrial ribosomal protein L32 [Source:MGI Symbol;Acc:MGI:2137226]
0.445947	1.14652	1.40663	0.171484	0.993176	-4.55949	WTHG_WTLG_7mo	0.765777		ENSMUSG00000018395	Kif3a	kinesin family member 3A [Source:MGI Symbol;Acc:MGI:107689]
-0.393568	8.13385	-1.40624	0.171599	0.993176	-4.51113	WTHG_WTLG_7mo	0.765486		ENSMUSG00000029273	Sult1d1	sulfotransferase family 1D, member 1 [Source:MGI Symbol;Acc:MGI:1926341]
-0.275318	7.21294	-1.40622	0.171604	0.993176	-4.50814	WTHG_WTLG_7mo	0.765474		ENSMUSG00000031438	Rnf128	ring finger protein 128 [Source:MGI Symbol;Acc:MGI:1914139]
0.301775	2.45178	1.40589	0.171701	0.993176	-4.5398	WTHG_WTLG_7mo	0.765228		ENSMUSG00000026558	Uck2	uridine-cytidine kinase 2 [Source:MGI Symbol;Acc:MGI:1931744]
-0.906492	-0.16106	-1.40542	0.17184	0.993176	-4.57889	WTHG_WTLG_7mo	0.764876		ENSMUSG00000116284	Gm3787	predicted gene 3787 [Source:MGI Symbol;Acc:MGI:3781960]
0.161572	3.89761	1.40502	0.171957	0.993176	-4.51432	WTHG_WTLG_7mo	0.76458		ENSMUSG00000001674	Ddx18	DEAD box helicase 18 [Source:MGI Symbol;Acc:MGI:1914192]
-0.408217	0.952228	-1.40498	0.171968	0.993176	-4.55871	WTHG_WTLG_7mo	0.764553		ENSMUSG00000118537	Shld3	shieldin complex subunit 3 [Source:MGI Symbol;Acc:MGI:6194609]
0.576092	0.696435	1.40389	0.172291	0.993176	-4.5654	WTHG_WTLG_7mo	0.763737		ENSMUSG00000022568	Scrib	scribbled planar cell polarity [Source:MGI Symbol;Acc:MGI:2145950]
2.64661	0.492886	1.40351	0.172402	0.993176	-4.58394	WTHG_WTLG_7mo	0.763459		ENSMUSG00000089942	Pira2	paired-Ig-like receptor A2 [Source:MGI Symbol;Acc:MGI:1195970]
-0.181974	5.10218	-1.40327	0.172472	0.993176	-4.50519	WTHG_WTLG_7mo	0.763282		ENSMUSG00000032547	Ryk	receptor-like tyrosine kinase [Source:MGI Symbol;Acc:MGI:101766]
0.25614	4.6183	1.40298	0.172559	0.993176	-4.50762	WTHG_WTLG_7mo	0.763064		ENSMUSG00000022855	Senp2	SUMO/sentrin specific peptidase 2 [Source:MGI Symbol;Acc:MGI:1923076]
0.219779	6.64176	1.40279	0.172615	0.993176	-4.50748	WTHG_WTLG_7mo	0.762922		ENSMUSG00000024587	Nars	asparaginyl-tRNA synthetase [Source:MGI Symbol;Acc:MGI:1917473]
-0.348033	13.4268	-1.40274	0.172629	0.993176	-4.53977	WTHG_WTLG_7mo	0.762887		ENSMUSG00000064363	mt-Nd4	mitochondrially encoded NADH dehydrogenase 4 [Source:MGI Symbol;Acc:MGI:102498]
-0.578746	1.64581	-1.40235	0.172744	0.993176	-4.55809	WTHG_WTLG_7mo	0.762596		ENSMUSG00000039178	Tbc1d19	TBC1 domain family, member 19 [Source:MGI Symbol;Acc:MGI:1914499]
-0.304646	4.11297	-1.40213	0.17281	0.993176	-4.51533	WTHG_WTLG_7mo	0.762431		ENSMUSG00000105388	Rpl36a-ps2	ribosomal protein L36A, pseudogene 2 [Source:MGI Symbol;Acc:MGI:3780887]
-0.241456	10.4847	-1.40189	0.172879	0.993176	-4.5265	WTHG_WTLG_7mo	0.762259		ENSMUSG00000027227	Sord	sorbitol dehydrogenase [Source:MGI Symbol;Acc:MGI:98266]
-0.241897	6.20077	-1.40183	0.172897	0.993176	-4.50523	WTHG_WTLG_7mo	0.762212		ENSMUSG00000020738	Sumo2	small ubiquitin-like modifier 2 [Source:MGI Symbol;Acc:MGI:2158813]
0.469715	6.47501	1.40137	0.173034	0.993176	-4.50538	WTHG_WTLG_7mo	0.76187		ENSMUSG00000032808	Cyp2c38	cytochrome P450, family 2, subfamily c, polypeptide 38 [Source:MGI Symbol;Acc:MGI:1306819]
0.355116	2.50956	1.40097	0.173151	0.993176	-4.53494	WTHG_WTLG_7mo	0.761575		ENSMUSG00000021944	Gata4	GATA binding protein 4 [Source:MGI Symbol;Acc:MGI:95664]
0.204067	3.48815	1.40075	0.173217	0.993176	-4.52024	WTHG_WTLG_7mo	0.761409		ENSMUSG00000024382	Ercc3	excision repair cross-complementing rodent repair deficiency, complementation group 3 [Source:MGI Symbol;Acc:MGI:95414]
0.391208	3.90978	1.40067	0.173241	0.993176	-4.51762	WTHG_WTLG_7mo	0.761349		ENSMUSG00000039157	Fam102a	family with sequence similarity 102, member A [Source:MGI Symbol;Acc:MGI:2138935]
-0.351579	2.96276	-1.40015	0.173396	0.993176	-4.53318	WTHG_WTLG_7mo	0.760961		ENSMUSG00000040167	Ikzf5	IKAROS family zinc finger 5 [Source:MGI Symbol;Acc:MGI:1914393]
-0.260208	7.45387	-1.40008	0.173414	0.993176	-4.51194	WTHG_WTLG_7mo	0.760915		ENSMUSG00000000088	Cox5a	cytochrome c oxidase subunit 5A [Source:MGI Symbol;Acc:MGI:88474]
-0.419855	5.78693	-1.39937	0.173626	0.993176	-4.5054	WTHG_WTLG_7mo	0.760385		ENSMUSG00000017057	Il13ra1	interleukin 13 receptor, alpha 1 [Source:MGI Symbol;Acc:MGI:105052]
-0.314765	3.50606	-1.39932	0.173639	0.993176	-4.52168	WTHG_WTLG_7mo	0.760352		ENSMUSG00000021592	Arsk	arylsulfatase K [Source:MGI Symbol;Acc:MGI:1924291]
-0.224702	5.96089	-1.39893	0.173756	0.993176	-4.50562	WTHG_WTLG_7mo	0.760061		ENSMUSG00000030967	Zranb1	zinc finger, RAN-binding domain containing 1 [Source:MGI Symbol;Acc:MGI:106441]
0.190878	5.57531	1.39834	0.173931	0.993176	-4.5054	WTHG_WTLG_7mo	0.759623		ENSMUSG00000021037	Ahsa1	AHA1, activator of heat shock protein ATPase 1 [Source:MGI Symbol;Acc:MGI:2387603]
-0.230145	6.99407	-1.39815	0.173987	0.993176	-4.51041	WTHG_WTLG_7mo	0.759484		ENSMUSG00000057236	Rbbp4	retinoblastoma binding protein 4, chromatin remodeling factor [Source:MGI Symbol;Acc:MGI:1194912]
0.336994	3.15874	1.39812	0.173997	0.993176	-4.52803	WTHG_WTLG_7mo	0.759457		ENSMUSG00000041870	Ankrd13a	ankyrin repeat domain 13a [Source:MGI Symbol;Acc:MGI:1915670]
0.60961	1.59402	1.39782	0.174087	0.993176	-4.55397	WTHG_WTLG_7mo	0.759235		ENSMUSG00000054764	Mtnr1a	melatonin receptor 1A [Source:MGI Symbol;Acc:MGI:102967]
0.32266	3.43938	1.39739	0.174214	0.993176	-4.52018	WTHG_WTLG_7mo	0.758916		ENSMUSG00000036432	Siah2	siah E3 ubiquitin protein ligase 2 [Source:MGI Symbol;Acc:MGI:108062]
-0.252533	3.66602	-1.3968	0.17439	0.993176	-4.51818	WTHG_WTLG_7mo	0.758479		ENSMUSG00000031922	Cep57	centrosomal protein 57 [Source:MGI Symbol;Acc:MGI:1915551]
-0.244336	4.94724	-1.39676	0.1744	0.993176	-4.50768	WTHG_WTLG_7mo	0.758454		ENSMUSG00000045896	Paip2b	poly(A) binding protein interacting protein 2B [Source:MGI Symbol;Acc:MGI:2386865]
0.222564	4.60049	1.39668	0.174426	0.993176	-4.51119	WTHG_WTLG_7mo	0.75839		ENSMUSG00000079215	Zfp664	zinc finger protein 664 [Source:MGI Symbol;Acc:MGI:2442505]
-0.515474	3.94666	-1.3958	0.174685	0.993176	-4.52273	WTHG_WTLG_7mo	0.757743		ENSMUSG00000001627	Ifrd1	interferon-related developmental regulator 1 [Source:MGI Symbol;Acc:MGI:1316717]
-0.311845	3.72145	-1.39539	0.17481	0.993176	-4.51984	WTHG_WTLG_7mo	0.757433		ENSMUSG00000031198	Fundc2	FUN14 domain containing 2 [Source:MGI Symbol;Acc:MGI:1914641]
0.287799	3.61501	1.39522	0.174861	0.993176	-4.51973	WTHG_WTLG_7mo	0.757307		ENSMUSG00000026181	Ppm1f	protein phosphatase 1F (PP2C domain containing) [Source:MGI Symbol;Acc:MGI:1918464]
0.162255	4.45935	1.39516	0.174877	0.993176	-4.5101	WTHG_WTLG_7mo	0.757268		ENSMUSG00000025421	Hdhd2	haloacid dehalogenase-like hydrolase domain containing 2 [Source:MGI Symbol;Acc:MGI:1924237]
-0.314478	4.68809	-1.39477	0.174993	0.993176	-4.50916	WTHG_WTLG_7mo	0.756981		ENSMUSG00000048379	Socs4	suppressor of cytokine signaling 4 [Source:MGI Symbol;Acc:MGI:1914546]
-0.254274	3.49732	-1.3945	0.175076	0.993176	-4.52496	WTHG_WTLG_7mo	0.756774		ENSMUSG00000031513	Leprotl1	leptin receptor overlapping transcript-like 1 [Source:MGI Symbol;Acc:MGI:1915442]
0.204509	3.79995	1.39427	0.175143	0.993176	-4.51606	WTHG_WTLG_7mo	0.756607		ENSMUSG00000067787	Blcap	bladder cancer associated protein [Source:MGI Symbol;Acc:MGI:1858907]
1.95338	0.673491	1.39343	0.175393	0.993176	-4.5769	WTHG_WTLG_7mo	0.755988		ENSMUSG00000045551	Fpr1	formyl peptide receptor 1 [Source:MGI Symbol;Acc:MGI:107443]
-1.72662	0.138025	-1.39229	0.175736	0.993176	-4.58164	WTHG_WTLG_7mo	0.755139		ENSMUSG00000062554	Gm12751	predicted gene 12751 [Source:MGI Symbol;Acc:MGI:3651049]
0.294472	5.4305	1.39222	0.175755	0.993176	-4.50723	WTHG_WTLG_7mo	0.755093		ENSMUSG00000034341	Wbp2	WW domain binding protein 2 [Source:MGI Symbol;Acc:MGI:104709]
0.3186	4.25642	1.39193	0.175843	0.993176	-4.51357	WTHG_WTLG_7mo	0.754875		ENSMUSG00000040033	Stat2	signal transducer and activator of transcription 2 [Source:MGI Symbol;Acc:MGI:103039]
-0.380344	3.16789	-1.39181	0.17588	0.993176	-4.53124	WTHG_WTLG_7mo	0.754785		ENSMUSG00000039701	Usp53	ubiquitin specific peptidase 53 [Source:MGI Symbol;Acc:MGI:2139607]
-0.312891	2.61501	-1.39169	0.175914	0.993176	-4.537	WTHG_WTLG_7mo	0.754701		ENSMUSG00000000296	Tpd52l1	tumor protein D52-like 1 [Source:MGI Symbol;Acc:MGI:1298386]
0.341273	6.20748	1.39091	0.176148	0.993176	-4.50855	WTHG_WTLG_7mo	0.754123		ENSMUSG00000028672	Hmgcl	3-hydroxy-3-methylglutaryl-Coenzyme A lyase [Source:MGI Symbol;Acc:MGI:96158]
-2.18612	3.02132	-1.39082	0.176176	0.993176	-4.5652	WTHG_WTLG_7mo	0.754054		ENSMUSG00000038418	Egr1	early growth response 1 [Source:MGI Symbol;Acc:MGI:95295]
-0.491366	1.04536	-1.39043	0.176291	0.993176	-4.56563	WTHG_WTLG_7mo	0.753769		ENSMUSG00000078607	1810010H24Rik	RIKEN cDNA 1810010H24 gene [Source:MGI Symbol;Acc:MGI:1916316]
0.22965	3.28162	1.3904	0.176302	0.993176	-4.52697	WTHG_WTLG_7mo	0.753742		ENSMUSG00000038302	Afg1l	AFG1 like ATPase [Source:MGI Symbol;Acc:MGI:2148801]
-1.6004	9.95713	-1.38998	0.176428	0.993176	-4.52837	WTHG_WTLG_7mo	0.753433		ENSMUSG00000072849	Serpina1e	serine (or cysteine) peptidase inhibitor, clade A, member 1E [Source:MGI Symbol;Acc:MGI:891967]
0.322862	1.3257	1.38836	0.176913	0.993176	-4.55647	WTHG_WTLG_7mo	0.75224		ENSMUSG00000033948	Zswim5	zinc finger SWIM-type containing 5 [Source:MGI Symbol;Acc:MGI:1921714]
-0.315236	4.7101	-1.38833	0.176924	0.993176	-4.51165	WTHG_WTLG_7mo	0.752214		ENSMUSG00000035171	1110059E24Rik	RIKEN cDNA 1110059E24 gene [Source:MGI Symbol;Acc:MGI:1913456]
0.371118	1.50273	1.38799	0.177026	0.993176	-4.5571	WTHG_WTLG_7mo	0.751963		ENSMUSG00000053604	Rpia	ribose 5-phosphate isomerase A [Source:MGI Symbol;Acc:MGI:103254]
-0.348746	3.1061	-1.38769	0.177117	0.993176	-4.53017	WTHG_WTLG_7mo	0.751741		ENSMUSG00000053205	Styx	serine/threonine/tyrosine interaction protein [Source:MGI Symbol;Acc:MGI:1891150]
-0.505068	1.62978	-1.38762	0.177137	0.993176	-4.55306	WTHG_WTLG_7mo	0.751691		ENSMUSG00000034329	Brip1	BRCA1 interacting protein C-terminal helicase 1 [Source:MGI Symbol;Acc:MGI:2442836]
-0.288038	3.76857	-1.38712	0.177287	0.993176	-4.51816	WTHG_WTLG_7mo	0.751324		ENSMUSG00000045435	Tmem60	transmembrane protein 60 [Source:MGI Symbol;Acc:MGI:2673965]
-0.387358	2.51471	-1.3871	0.177294	0.993176	-4.54166	WTHG_WTLG_7mo	0.751307		ENSMUSG00000036617	Etl4	enhancer trap locus 4 [Source:MGI Symbol;Acc:MGI:95454]
-0.291329	2.04353	-1.38614	0.177584	0.993176	-4.55027	WTHG_WTLG_7mo	0.750596		ENSMUSG00000027778	Ift80	intraflagellar transport 80 [Source:MGI Symbol;Acc:MGI:1915509]
0.290319	2.61609	1.38592	0.177649	0.993176	-4.53652	WTHG_WTLG_7mo	0.750438		ENSMUSG00000047824	Pygo2	pygopus 2 [Source:MGI Symbol;Acc:MGI:1916161]
1.20899	2.45035	1.38575	0.177701	0.993176	-4.5536	WTHG_WTLG_7mo	0.750311		ENSMUSG00000033685	Ucp2	uncoupling protein 2 (mitochondrial, proton carrier) [Source:MGI Symbol;Acc:MGI:109354]
-1.01482	2.6252	-1.38525	0.177853	0.993176	-4.54475	WTHG_WTLG_7mo	0.74994		ENSMUSG00000062209	Erbb4	erb-b2 receptor tyrosine kinase 4 [Source:MGI Symbol;Acc:MGI:104771]
-0.153532	6.18462	-1.3852	0.177868	0.993176	-4.50981	WTHG_WTLG_7mo	0.749903		ENSMUSG00000046985	Tapt1	transmembrane anterior posterior transformation 1 [Source:MGI Symbol;Acc:MGI:2683537]
0.356999	-0.00499618	1.38459	0.178052	0.993176	-4.57304	WTHG_WTLG_7mo	0.749453		ENSMUSG00000074359	Psg23	pregnancy-specific glycoprotein 23 [Source:MGI Symbol;Acc:MGI:1891355]
-0.291618	5.1354	-1.38385	0.178276	0.993176	-4.51079	WTHG_WTLG_7mo	0.748908		ENSMUSG00000032407	U2surp	U2 snRNP-associated SURP domain containing [Source:MGI Symbol;Acc:MGI:1915208]
-0.252691	4.71374	-1.38324	0.178462	0.993176	-4.51234	WTHG_WTLG_7mo	0.748455		ENSMUSG00000032002	Dcun1d5	DCN1, defective in cullin neddylation 1, domain containing 5 (S. cerevisiae) [Source:MGI Symbol;Acc:MGI:1924113]
-0.169934	5.55561	-1.38299	0.178536	0.993176	-4.5101	WTHG_WTLG_7mo	0.748274		ENSMUSG00000027884	Clcc1	chloride channel CLIC-like 1 [Source:MGI Symbol;Acc:MGI:2385186]
-0.627391	1.1773	-1.38297	0.178543	0.993176	-4.57102	WTHG_WTLG_7mo	0.748257		ENSMUSG00000082724	Gm14416	predicted gene 14416 [Source:MGI Symbol;Acc:MGI:3702407]
2.26286	-0.437407	1.38277	0.178602	0.993176	-4.58134	WTHG_WTLG_7mo	0.748115		ENSMUSG00000037953	A4gnt	alpha-1,4-N-acetylglucosaminyltransferase [Source:MGI Symbol;Acc:MGI:2143261]
-0.304994	3.99365	-1.38267	0.178633	0.993176	-4.51895	WTHG_WTLG_7mo	0.748039		ENSMUSG00000028710	Atpaf1	ATP synthase mitochondrial F1 complex assembly factor 1 [Source:MGI Symbol;Acc:MGI:2180560]
0.178591	4.48847	1.38264	0.178641	0.993176	-4.51354	WTHG_WTLG_7mo	0.74802		ENSMUSG00000046201	Scaf8	SR-related CTD-associated factor 8 [Source:MGI Symbol;Acc:MGI:1925212]
0.652489	1.38409	1.38194	0.178853	0.993176	-4.55661	WTHG_WTLG_7mo	0.747504		ENSMUSG00000038502	Ptov1	prostate tumor over expressed gene 1 [Source:MGI Symbol;Acc:MGI:1933946]
0.281412	2.08654	1.3819	0.178867	0.993176	-4.54621	WTHG_WTLG_7mo	0.747471		ENSMUSG00000057649	Brd9	bromodomain containing 9 [Source:MGI Symbol;Acc:MGI:2145317]
0.479999	2.2392	1.38105	0.179126	0.993176	-4.54657	WTHG_WTLG_7mo	0.746842		ENSMUSG00000021277	Traf3	TNF receptor-associated factor 3 [Source:MGI Symbol;Acc:MGI:108041]
-0.253315	8.13975	-1.38099	0.179142	0.993176	-4.51892	WTHG_WTLG_7mo	0.746804		ENSMUSG00000015112	Slc25a13	solute carrier family 25 (mitochondrial carrier, adenine nucleotide translocator), member 13 [Source:MGI Symbol;Acc:MGI:1354721]
0.292666	5.07831	1.38086	0.179182	0.993176	-4.51165	WTHG_WTLG_7mo	0.746706		ENSMUSG00000049550	Clip1	CAP-GLY domain containing linker protein 1 [Source:MGI Symbol;Acc:MGI:1928401]
-0.241582	6.745	-1.38076	0.179213	0.993176	-4.51357	WTHG_WTLG_7mo	0.74663		ENSMUSG00000034424	Gcsh	glycine cleavage system protein H (aminomethyl carrier) [Source:MGI Symbol;Acc:MGI:1915383]
-0.156838	7.23594	-1.38011	0.179412	0.993176	-4.51556	WTHG_WTLG_7mo	0.74615		ENSMUSG00000028559	Osbpl9	oxysterol binding protein-like 9 [Source:MGI Symbol;Acc:MGI:1923784]
-0.288292	5.72664	-1.37961	0.179561	0.993176	-4.51132	WTHG_WTLG_7mo	0.745787		ENSMUSG00000030795	Fus	fused in sarcoma [Source:MGI Symbol;Acc:MGI:1353633]
0.31226	4.48807	1.37957	0.179575	0.993176	-4.51502	WTHG_WTLG_7mo	0.745754		ENSMUSG00000029147	Ppm1g	protein phosphatase 1G (formerly 2C), magnesium-dependent, gamma isoform [Source:MGI Symbol;Acc:MGI:106065]
0.415072	3.02279	1.37948	0.179601	0.993176	-4.53299	WTHG_WTLG_7mo	0.745691		ENSMUSG00000014498	Ankrd52	ankyrin repeat domain 52 [Source:MGI Symbol;Acc:MGI:2444029]
-0.668351	1.95781	-1.37946	0.179608	0.993176	-4.54581	WTHG_WTLG_7mo	0.745675		ENSMUSG00000113063	Gm34667	predicted gene, 34667 [Source:MGI Symbol;Acc:MGI:5593826]
0.637576	4.48748	1.37935	0.179642	0.993176	-4.51741	WTHG_WTLG_7mo	0.745592		ENSMUSG00000033880	Lgals3bp	lectin, galactoside-binding, soluble, 3 binding protein [Source:MGI Symbol;Acc:MGI:99554]
-0.290082	9.30756	-1.37909	0.179721	0.993176	-4.52525	WTHG_WTLG_7mo	0.7454		ENSMUSG00000020053	Igf1	insulin-like growth factor 1 [Source:MGI Symbol;Acc:MGI:96432]
0.48141	1.28453	1.37908	0.179725	0.993176	-4.55862	WTHG_WTLG_7mo	0.745391		ENSMUSG00000004263	Atn1	atrophin 1 [Source:MGI Symbol;Acc:MGI:104725]
0.427443	2.00911	1.37864	0.179858	0.993176	-4.54847	WTHG_WTLG_7mo	0.745069		ENSMUSG00000001056	Nhp2	NHP2 ribonucleoprotein [Source:MGI Symbol;Acc:MGI:1098547]
-0.506368	5.78879	-1.37861	0.179867	0.993176	-4.51174	WTHG_WTLG_7mo	0.745048		ENSMUSG00000019122	Ccl9	chemokine (C-C motif) ligand 9 [Source:MGI Symbol;Acc:MGI:104533]
-0.282212	10.0098	-1.37838	0.179937	0.993176	-4.52936	WTHG_WTLG_7mo	0.74488		ENSMUSG00000060126	Tpt1	tumor protein, translationally-controlled 1 [Source:MGI Symbol;Acc:MGI:104890]
-0.862939	2.47562	-1.37759	0.18018	0.993176	-4.54643	WTHG_WTLG_7mo	0.744294		ENSMUSG00000040093	Bmf	BCL2 modifying factor [Source:MGI Symbol;Acc:MGI:2176433]
-0.401771	1.30958	-1.37752	0.180199	0.993176	-4.56188	WTHG_WTLG_7mo	0.744248		ENSMUSG00000085396	Firre	functional intergenic repeating RNA element [Source:MGI Symbol;Acc:MGI:2147989]
0.270551	4.67087	1.3765	0.180511	0.993176	-4.51463	WTHG_WTLG_7mo	0.743496		ENSMUSG00000005103	Wdr1	WD repeat domain 1 [Source:MGI Symbol;Acc:MGI:1337100]
1.40358	0.0927529	1.3764	0.180542	0.993176	-4.58197	WTHG_WTLG_7mo	0.743422		ENSMUSG00000030865	Chp2	calcineurin-like EF hand protein 2 [Source:MGI Symbol;Acc:MGI:1917511]
-0.900818	-0.157114	-1.37618	0.180609	0.993176	-4.57837	WTHG_WTLG_7mo	0.74326		ENSMUSG00000056812	St8sia3	ST8 alpha-N-acetyl-neuraminide alpha-2,8-sialyltransferase 3 [Source:MGI Symbol;Acc:MGI:106019]
0.738591	-0.729942	1.37603	0.180654	0.993176	-4.57942	WTHG_WTLG_7mo	0.743152		ENSMUSG00000047904	Sstr2	somatostatin receptor 2 [Source:MGI Symbol;Acc:MGI:98328]
0.565803	1.75072	1.37479	0.181033	0.993176	-4.55434	WTHG_WTLG_7mo	0.742241		ENSMUSG00000022558	Mroh1	maestro heat-like repeat family member 1 [Source:MGI Symbol;Acc:MGI:2442558]
0.391233	0.322012	1.37478	0.181039	0.993176	-4.57156	WTHG_WTLG_7mo	0.742228		ENSMUSG00000086877	A230072C01Rik	RIKEN cDNA A230072C01 gene [Source:MGI Symbol;Acc:MGI:2444644]
0.183069	2.42257	1.37474	0.181051	0.993176	-4.54141	WTHG_WTLG_7mo	0.742198		ENSMUSG00000005505	Kbtbd4	kelch repeat and BTB (POZ) domain containing 4 [Source:MGI Symbol;Acc:MGI:1914386]
-0.655064	0.984612	-1.37438	0.18116	0.993176	-4.55729	WTHG_WTLG_7mo	0.741938		ENSMUSG00000032715	Trib3	tribbles pseudokinase 3 [Source:MGI Symbol;Acc:MGI:1345675]
-0.250728	6.84758	-1.37347	0.18144	0.993176	-4.51607	WTHG_WTLG_7mo	0.741266		ENSMUSG00000033965	Slc16a2	solute carrier family 16 (monocarboxylic acid transporters), member 2 [Source:MGI Symbol;Acc:MGI:1203732]
0.561048	1.70436	1.37341	0.181458	0.993176	-4.55584	WTHG_WTLG_7mo	0.741223		ENSMUSG00000022557	Bop1	block of proliferation 1 [Source:MGI Symbol;Acc:MGI:1334460]
-0.496904	1.54227	-1.37332	0.181486	0.993176	-4.55973	WTHG_WTLG_7mo	0.741158		ENSMUSG00000061371	Zfp873	zinc finger protein 873 [Source:MGI Symbol;Acc:MGI:3040689]
-0.280062	3.57611	-1.3732	0.181523	0.993176	-4.52567	WTHG_WTLG_7mo	0.741068		ENSMUSG00000010911	Apip	APAF1 interacting protein [Source:MGI Symbol;Acc:MGI:1926788]
0.386455	1.9019	1.37314	0.18154	0.993176	-4.55199	WTHG_WTLG_7mo	0.741027		ENSMUSG00000003444	Med29	mediator complex subunit 29 [Source:MGI Symbol;Acc:MGI:1914474]
-0.269449	4.61254	-1.37314	0.181541	0.993176	-4.51535	WTHG_WTLG_7mo	0.741025		ENSMUSG00000026187	Xrcc5	X-ray repair complementing defective repair in Chinese hamster cells 5 [Source:MGI Symbol;Acc:MGI:104517]
0.26923	5.1714	1.37233	0.181789	0.993176	-4.51325	WTHG_WTLG_7mo	0.740432		ENSMUSG00000027944	Hax1	HCLS1 associated X-1 [Source:MGI Symbol;Acc:MGI:1346319]
-0.278869	4.77198	-1.37216	0.181842	0.993176	-4.51563	WTHG_WTLG_7mo	0.740306		ENSMUSG00000074994	Qser1	glutamine and serine rich 1 [Source:MGI Symbol;Acc:MGI:2138986]
0.293844	6.2941	1.37176	0.181965	0.993176	-4.51417	WTHG_WTLG_7mo	0.740011		ENSMUSG00000037706	Cd81	CD81 antigen [Source:MGI Symbol;Acc:MGI:1096398]
0.281966	2.98719	1.37101	0.182196	0.993176	-4.53632	WTHG_WTLG_7mo	0.739462		ENSMUSG00000025147	Mob2	MOB kinase activator 2 [Source:MGI Symbol;Acc:MGI:1919891]
-0.325019	4.19776	-1.37095	0.182214	0.993176	-4.51901	WTHG_WTLG_7mo	0.739417		ENSMUSG00000032776	Mctp2	multiple C2 domains, transmembrane 2 [Source:MGI Symbol;Acc:MGI:2685335]
-0.397876	1.88759	-1.37079	0.182265	0.993176	-4.55249	WTHG_WTLG_7mo	0.739297		ENSMUSG00000112640	Gm32687	predicted gene, 32687 [Source:MGI Symbol;Acc:MGI:5591846]
0.988415	5.42477	1.37065	0.182307	0.993176	-4.51386	WTHG_WTLG_7mo	0.739196		ENSMUSG00000042010	Acacb	acetyl-Coenzyme A carboxylase beta [Source:MGI Symbol;Acc:MGI:2140940]
0.45276	4.11074	1.37049	0.182355	0.993176	-4.52031	WTHG_WTLG_7mo	0.739082		ENSMUSG00000061306	Slc38a10	solute carrier family 38, member 10 [Source:MGI Symbol;Acc:MGI:1919305]
0.226153	2.13621	1.37028	0.182422	0.993176	-4.54151	WTHG_WTLG_7mo	0.738923		ENSMUSG00000026544	Dusp23	dual specificity phosphatase 23 [Source:MGI Symbol;Acc:MGI:1915690]
0.981613	4.92717	1.36966	0.182613	0.993176	-4.52222	WTHG_WTLG_7mo	0.738468		ENSMUSG00000038642	Ctss	cathepsin S [Source:MGI Symbol;Acc:MGI:107341]
-0.157208	6.30183	-1.36965	0.182614	0.993176	-4.51458	WTHG_WTLG_7mo	0.738467		ENSMUSG00000094724	Rnaset2b	ribonuclease T2B [Source:MGI Symbol;Acc:MGI:3702087]
1.58531	0.576203	1.36942	0.182686	0.993176	-4.57776	WTHG_WTLG_7mo	0.738295		ENSMUSG00000046245	Pilra	paired immunoglobin-like type 2 receptor alpha [Source:MGI Symbol;Acc:MGI:2450529]
-0.445363	0.648881	-1.36934	0.18271	0.993176	-4.57118	WTHG_WTLG_7mo	0.738237		ENSMUSG00000007080	Pole	polymerase (DNA directed), epsilon [Source:MGI Symbol;Acc:MGI:1196391]
1.6909	-0.557467	1.36886	0.182859	0.993176	-4.58673	WTHG_WTLG_7mo	0.737884		ENSMUSG00000034330	Plcg2	phospholipase C, gamma 2 [Source:MGI Symbol;Acc:MGI:97616]
0.838078	3.00942	1.36809	0.183097	0.993176	-4.54634	WTHG_WTLG_7mo	0.73732		ENSMUSG00000070427	Il18bp	interleukin 18 binding protein [Source:MGI Symbol;Acc:MGI:1333800]
0.401167	3.80202	1.36806	0.183107	0.993176	-4.52149	WTHG_WTLG_7mo	0.737296		ENSMUSG00000006476	Nsmf	NMDA receptor synaptonuclear signaling and neuronal migration factor [Source:MGI Symbol;Acc:MGI:1861755]
0.275455	4.79545	1.36806	0.183107	0.993176	-4.51674	WTHG_WTLG_7mo	0.737295		ENSMUSG00000020706	Ftsj3	FtsJ RNA methyltransferase homolog 3 (E. coli) [Source:MGI Symbol;Acc:MGI:1860295]
-1.14054	0.691734	-1.36804	0.183113	0.993176	-4.57609	WTHG_WTLG_7mo	0.73728		ENSMUSG00000027246	Ell3	elongation factor RNA polymerase II-like 3 [Source:MGI Symbol;Acc:MGI:2673679]
0.341688	1.45697	1.36741	0.183306	0.993176	-4.55752	WTHG_WTLG_7mo	0.736822		ENSMUSG00000031520	Vegfc	vascular endothelial growth factor C [Source:MGI Symbol;Acc:MGI:109124]
-0.17649	6.47327	-1.36665	0.183544	0.993176	-4.51586	WTHG_WTLG_7mo	0.73626		ENSMUSG00000073725	Lmbrd1	LMBR1 domain containing 1 [Source:MGI Symbol;Acc:MGI:1915671]
0.458715	1.61832	1.36651	0.183586	0.993176	-4.55875	WTHG_WTLG_7mo	0.736159		ENSMUSG00000043895	S1pr2	sphingosine-1-phosphate receptor 2 [Source:MGI Symbol;Acc:MGI:99569]
-0.235502	5.16156	-1.36566	0.18385	0.993176	-4.51659	WTHG_WTLG_7mo	0.735536		ENSMUSG00000006169	Clint1	clathrin interactor 1 [Source:MGI Symbol;Acc:MGI:2144243]
0.475264	1.09607	1.36564	0.183855	0.993176	-4.56554	WTHG_WTLG_7mo	0.735525		ENSMUSG00000045039	Megf8	multiple EGF-like-domains 8 [Source:MGI Symbol;Acc:MGI:2446294]
-0.307065	2.28369	-1.36563	0.183859	0.993176	-4.54792	WTHG_WTLG_7mo	0.735515		ENSMUSG00000030604	Zfp626	zinc finger protein 626 [Source:MGI Symbol;Acc:MGI:1918413]
0.183291	3.00666	1.36562	0.183861	0.993176	-4.53675	WTHG_WTLG_7mo	0.735511		ENSMUSG00000025477	Inpp5a	inositol polyphosphate-5-phosphatase A [Source:MGI Symbol;Acc:MGI:2686961]
0.613275	1.76254	1.3655	0.183898	0.993176	-4.55649	WTHG_WTLG_7mo	0.735423		ENSMUSG00000000378	Ccm2	cerebral cavernous malformation 2 [Source:MGI Symbol;Acc:MGI:2384924]
0.194151	3.8959	1.36531	0.183958	0.993176	-4.52254	WTHG_WTLG_7mo	0.735281		ENSMUSG00000025133	Ints4	integrator complex subunit 4 [Source:MGI Symbol;Acc:MGI:1917164]
-0.183756	2.84165	-1.36489	0.184087	0.993176	-4.54089	WTHG_WTLG_7mo	0.734977		ENSMUSG00000031516	Dctn6	dynactin 6 [Source:MGI Symbol;Acc:MGI:1343154]
1.31605	0.0703341	1.36457	0.184187	0.993176	-4.58117	WTHG_WTLG_7mo	0.734741		ENSMUSG00000028459	Cd72	CD72 antigen [Source:MGI Symbol;Acc:MGI:88345]
0.357486	0.956688	1.36392	0.184388	0.993176	-4.56084	WTHG_WTLG_7mo	0.734267		ENSMUSG00000045598	Zfp553	zinc finger protein 553 [Source:MGI Symbol;Acc:MGI:2384725]
-0.337715	5.12909	-1.36345	0.184535	0.993176	-4.51749	WTHG_WTLG_7mo	0.733922		ENSMUSG00000029246	Ppat	phosphoribosyl pyrophosphate amidotransferase [Source:MGI Symbol;Acc:MGI:2387203]
0.197468	4.59176	1.3634	0.184551	0.993176	-4.51853	WTHG_WTLG_7mo	0.733884		ENSMUSG00000070939	Tgfbrap1	transforming growth factor, beta receptor associated protein 1 [Source:MGI Symbol;Acc:MGI:2447427]
0.367064	2.39666	1.36335	0.184568	0.993176	-4.54288	WTHG_WTLG_7mo	0.733843		ENSMUSG00000044037	Als2cl	ALS2 C-terminal like [Source:MGI Symbol;Acc:MGI:2447532]
0.252818	5.53493	1.36237	0.18487	0.993176	-4.51603	WTHG_WTLG_7mo	0.733133		ENSMUSG00000037523	Mavs	mitochondrial antiviral signaling protein [Source:MGI Symbol;Acc:MGI:2444773]
-0.198612	4.6744	-1.36213	0.184946	0.993176	-4.51813	WTHG_WTLG_7mo	0.732955		ENSMUSG00000040667	Nup88	nucleoporin 88 [Source:MGI Symbol;Acc:MGI:104900]
0.381941	2.48184	1.36176	0.185062	0.993176	-4.54113	WTHG_WTLG_7mo	0.732682		ENSMUSG00000039982	Dtx4	deltex 4, E3 ubiquitin ligase [Source:MGI Symbol;Acc:MGI:2672905]
0.608254	0.109221	1.36164	0.185099	0.993176	-4.57824	WTHG_WTLG_7mo	0.732597		ENSMUSG00000034254	Agpat1	1-acylglycerol-3-phosphate O-acyltransferase 1 (lysophosphatidic acid acyltransferase, alpha) [Source:MGI Symbol;Acc:MGI:1932075]
0.204384	3.63717	1.36129	0.185207	0.993176	-4.52871	WTHG_WTLG_7mo	0.732342		ENSMUSG00000022000	Zc3h13	zinc finger CCCH type containing 13 [Source:MGI Symbol;Acc:MGI:1914552]
0.417748	1.63527	1.36103	0.185288	0.993176	-4.55825	WTHG_WTLG_7mo	0.732152		ENSMUSG00000032125	Robo4	roundabout guidance receptor 4 [Source:MGI Symbol;Acc:MGI:1921394]
0.524187	2.93757	1.36087	0.185341	0.993176	-4.53824	WTHG_WTLG_7mo	0.732029		ENSMUSG00000003546	Klc4	kinesin light chain 4 [Source:MGI Symbol;Acc:MGI:1922014]
-0.30286	1.11513	-1.3604	0.185487	0.993176	-4.56773	WTHG_WTLG_7mo	0.731686		ENSMUSG00000042138	Msantd2	Myb/SANT-like DNA-binding domain containing 2 [Source:MGI Symbol;Acc:MGI:2384579]
0.318238	0.514548	1.36024	0.185536	0.993176	-4.57291	WTHG_WTLG_7mo	0.731572		ENSMUSG00000029557	Mrm2	mitochondrial rRNA methyltransferase 2 [Source:MGI Symbol;Acc:MGI:1915267]
0.237882	5.234	1.36019	0.185551	0.993176	-4.51702	WTHG_WTLG_7mo	0.731537		ENSMUSG00000056076	Eif3b	eukaryotic translation initiation factor 3, subunit B [Source:MGI Symbol;Acc:MGI:106478]
-0.199354	4.67559	-1.35979	0.185677	0.993176	-4.51967	WTHG_WTLG_7mo	0.731242		ENSMUSG00000066037	Hnrnpr	heterogeneous nuclear ribonucleoprotein R [Source:MGI Symbol;Acc:MGI:1891692]
0.215399	5.51232	1.35966	0.185718	0.993176	-4.51688	WTHG_WTLG_7mo	0.731146		ENSMUSG00000022106	Rcbtb2	regulator of chromosome condensation (RCC1) and BTB (POZ) domain containing protein 2 [Source:MGI Symbol;Acc:MGI:1917200]
0.525044	3.23449	1.35908	0.185898	0.993176	-4.53022	WTHG_WTLG_7mo	0.730725		ENSMUSG00000055681	Cope	coatomer protein complex, subunit epsilon [Source:MGI Symbol;Acc:MGI:1891702]
0.32757	1.34542	1.35892	0.185949	0.993176	-4.55944	WTHG_WTLG_7mo	0.730606		ENSMUSG00000021504	B4galt7	xylosylprotein beta1,4-galactosyltransferase, polypeptide 7 (galactosyltransferase I) [Source:MGI Symbol;Acc:MGI:2384987]
-0.184856	6.06628	-1.35891	0.185953	0.993176	-4.51741	WTHG_WTLG_7mo	0.730597		ENSMUSG00000021576	Pdcd6	programmed cell death 6 [Source:MGI Symbol;Acc:MGI:109283]
0.241204	4.5819	1.35843	0.186101	0.993176	-4.51973	WTHG_WTLG_7mo	0.730252		ENSMUSG00000031967	Afg3l1	AFG3-like AAA ATPase 1 [Source:MGI Symbol;Acc:MGI:1928277]
0.457049	1.80862	1.3583	0.186144	0.993176	-4.55826	WTHG_WTLG_7mo	0.730151		ENSMUSG00000021240	Abcd4	ATP-binding cassette, sub-family D (ALD), member 4 [Source:MGI Symbol;Acc:MGI:1349217]
0.276735	4.68087	1.35825	0.186158	0.993176	-4.51904	WTHG_WTLG_7mo	0.730118		ENSMUSG00000040351	Ankib1	ankyrin repeat and IBR domain containing 1 [Source:MGI Symbol;Acc:MGI:1918047]
-0.177701	4.63483	-1.35822	0.18617	0.993176	-4.52038	WTHG_WTLG_7mo	0.730091		ENSMUSG00000018196	Glrx2	glutaredoxin 2 (thioltransferase) [Source:MGI Symbol;Acc:MGI:1916617]
-0.205122	6.1399	-1.3571	0.186519	0.993176	-4.51805	WTHG_WTLG_7mo	0.729276		ENSMUSG00000060733	Ipmk	inositol polyphosphate multikinase [Source:MGI Symbol;Acc:MGI:1916968]
0.269873	2.19668	1.35676	0.186625	0.993176	-4.5527	WTHG_WTLG_7mo	0.72903		ENSMUSG00000046947	Adck2	aarF domain containing kinase 2 [Source:MGI Symbol;Acc:MGI:1889336]
-0.249061	4.94092	-1.35648	0.186712	0.993176	-4.51921	WTHG_WTLG_7mo	0.728827		ENSMUSG00000020608	Smc6	structural maintenance of chromosomes 6 [Source:MGI Symbol;Acc:MGI:1914491]
0.180215	2.91888	1.35608	0.186838	0.993176	-4.53816	WTHG_WTLG_7mo	0.728534		ENSMUSG00000034263	Ints14	integrator complex subunit 14 [Source:MGI Symbol;Acc:MGI:1917132]
-0.211591	3.39563	-1.35595	0.186879	0.993176	-4.5309	WTHG_WTLG_7mo	0.728439		ENSMUSG00000054091	1810037I17Rik	RIKEN cDNA 1810037I17 gene [Source:MGI Symbol;Acc:MGI:1914954]
-0.662513	8.82631	-1.35544	0.187041	0.993176	-4.52919	WTHG_WTLG_7mo	0.728063		ENSMUSG00000060613	Cyp2c70	cytochrome P450, family 2, subfamily c, polypeptide 70 [Source:MGI Symbol;Acc:MGI:2385878]
0.283134	3.72165	1.35541	0.187048	0.993176	-4.52868	WTHG_WTLG_7mo	0.728046		ENSMUSG00000043683	Fem1a	fem 1 homolog a [Source:MGI Symbol;Acc:MGI:1335089]
0.362014	1.15751	1.35494	0.187197	0.993176	-4.56524	WTHG_WTLG_7mo	0.727702		ENSMUSG00000014470	Rnf166	ring finger protein 166 [Source:MGI Symbol;Acc:MGI:1915968]
0.239654	3.99873	1.35398	0.1875	0.993176	-4.52683	WTHG_WTLG_7mo	0.726999		ENSMUSG00000018412	Kansl1	KAT8 regulatory NSL complex subunit 1 [Source:MGI Symbol;Acc:MGI:1923969]
-0.463385	-0.107714	-1.35387	0.187535	0.993176	-4.58044	WTHG_WTLG_7mo	0.726917		ENSMUSG00000030337	Vamp1	vesicle-associated membrane protein 1 [Source:MGI Symbol;Acc:MGI:1313276]
0.448576	1.42446	1.35385	0.187542	0.993176	-4.56283	WTHG_WTLG_7mo	0.726902		ENSMUSG00000047921	Trappc9	trafficking protein particle complex 9 [Source:MGI Symbol;Acc:MGI:1923760]
0.462673	-0.0839402	1.35275	0.187886	0.993176	-4.57686	WTHG_WTLG_7mo	0.726105		ENSMUSG00000007603	Dus3l	dihydrouridine synthase 3-like (S. cerevisiae) [Source:MGI Symbol;Acc:MGI:2147092]
-0.798534	2.68417	-1.3526	0.187935	0.993176	-4.5504	WTHG_WTLG_7mo	0.725993		ENSMUSG00000017390	Aldoc	aldolase C, fructose-bisphosphate [Source:MGI Symbol;Acc:MGI:101863]
-0.460165	4.456	-1.35257	0.187943	0.993176	-4.52511	WTHG_WTLG_7mo	0.725975		ENSMUSG00000034610	Tut4	terminal uridylyl transferase 4 [Source:MGI Symbol;Acc:MGI:2445126]
0.334689	1.86149	1.35214	0.188079	0.993176	-4.55301	WTHG_WTLG_7mo	0.725659		ENSMUSG00000053483	Usp21	ubiquitin specific peptidase 21 [Source:MGI Symbol;Acc:MGI:1353665]
0.193846	5.60281	1.35208	0.188098	0.993176	-4.51909	WTHG_WTLG_7mo	0.725615		ENSMUSG00000024687	Osbp	oxysterol binding protein [Source:MGI Symbol;Acc:MGI:97447]
-0.37719	5.95933	-1.35203	0.188116	0.993176	-4.51947	WTHG_WTLG_7mo	0.725574		ENSMUSG00000040370	Etfrf1	electron transfer flavoprotein regulatory factor 1 [Source:MGI Symbol;Acc:MGI:1914886]
0.505315	0.516731	1.35161	0.188246	0.993176	-4.57431	WTHG_WTLG_7mo	0.725274		ENSMUSG00000037326	Capn15	calpain 15 [Source:MGI Symbol;Acc:MGI:1355075]
0.271102	4.27498	1.35159	0.188254	0.993176	-4.52388	WTHG_WTLG_7mo	0.725256		ENSMUSG00000027652	Ralgapb	Ral GTPase activating protein, beta subunit (non-catalytic) [Source:MGI Symbol;Acc:MGI:2444531]
-0.319159	3.65418	-1.35155	0.188267	0.993176	-4.5319	WTHG_WTLG_7mo	0.725225		ENSMUSG00000051185	Fam174a	family with sequence similarity 174, member A [Source:MGI Symbol;Acc:MGI:1914948]
-0.271412	4.975	-1.35148	0.188289	0.993176	-4.52	WTHG_WTLG_7mo	0.725174		ENSMUSG00000079508	Apoo	apolipoprotein O [Source:MGI Symbol;Acc:MGI:1915566]
-0.215762	6.34882	-1.35097	0.188451	0.993176	-4.52084	WTHG_WTLG_7mo	0.724801		ENSMUSG00000068523	Gng5	guanine nucleotide binding protein (G protein), gamma 5 [Source:MGI Symbol;Acc:MGI:109164]
-0.323949	3.70955	-1.3507	0.188534	0.993176	-4.53083	WTHG_WTLG_7mo	0.724611		ENSMUSG00000042742	Bmt2	base methyltransferase of 25S rRNA 2 [Source:MGI Symbol;Acc:MGI:2141466]
0.359369	1.05351	1.35014	0.188712	0.993176	-4.56714	WTHG_WTLG_7mo	0.724199		ENSMUSG00000026975	Dph7	diphthamine biosynethesis 7 [Source:MGI Symbol;Acc:MGI:1914478]
-0.24587	4.78215	-1.34976	0.188833	0.993176	-4.52159	WTHG_WTLG_7mo	0.723922		ENSMUSG00000016833	Mrps18c	mitochondrial ribosomal protein S18C [Source:MGI Symbol;Acc:MGI:1915985]
0.286068	2.29944	1.34946	0.188929	0.993176	-4.55027	WTHG_WTLG_7mo	0.723703		ENSMUSG00000007594	Hapln4	hyaluronan and proteoglycan link protein 4 [Source:MGI Symbol;Acc:MGI:2679531]
-0.324257	7.00326	-1.34921	0.189007	0.993176	-4.52437	WTHG_WTLG_7mo	0.723522		ENSMUSG00000022751	Nit2	nitrilase family, member 2 [Source:MGI Symbol;Acc:MGI:1261838]
-0.354069	11.0459	-1.34827	0.189305	0.993176	-4.53937	WTHG_WTLG_7mo	0.722838		ENSMUSG00000028011	Tdo2	tryptophan 2,3-dioxygenase [Source:MGI Symbol;Acc:MGI:1928486]
1.42649	3.23854	1.34819	0.189329	0.993176	-4.55191	WTHG_WTLG_7mo	0.722782		ENSMUSG00000057722	Lepr	leptin receptor [Source:MGI Symbol;Acc:MGI:104993]
0.277481	2.5457	1.34799	0.189393	0.993176	-4.54599	WTHG_WTLG_7mo	0.722637		ENSMUSG00000037339	Fam53a	family with sequence similarity 53, member A [Source:MGI Symbol;Acc:MGI:1919225]
0.270696	3.13374	1.3471	0.189675	0.993176	-4.53702	WTHG_WTLG_7mo	0.721989		ENSMUSG00000021385	Ippk	inositol 1,3,4,5,6-pentakisphosphate 2-kinase [Source:MGI Symbol;Acc:MGI:1922928]
-0.291094	5.68812	-1.34692	0.189735	0.993176	-4.52083	WTHG_WTLG_7mo	0.721853		ENSMUSG00000032092	Mpzl2	myelin protein zero-like 2 [Source:MGI Symbol;Acc:MGI:1289160]
1.7357	0.2808	1.34674	0.18979	0.993176	-4.58129	WTHG_WTLG_7mo	0.721727		ENSMUSG00000030474	Siglece	sialic acid binding Ig-like lectin E [Source:MGI Symbol;Acc:MGI:1932475]
0.256209	4.41056	1.34667	0.189814	0.993176	-4.52596	WTHG_WTLG_7mo	0.721671		ENSMUSG00000035569	Ankrd11	ankyrin repeat domain 11 [Source:MGI Symbol;Acc:MGI:1924337]
-0.377843	4.49983	-1.34653	0.189859	0.993176	-4.52558	WTHG_WTLG_7mo	0.72157		ENSMUSG00000031534	Smim19	small integral membrane protein 19 [Source:MGI Symbol;Acc:MGI:2142501]
1.00769	2.07549	1.3465	0.189866	0.993176	-4.56427	WTHG_WTLG_7mo	0.721553		ENSMUSG00000021226	Acot2	acyl-CoA thioesterase 2 [Source:MGI Symbol;Acc:MGI:2159605]
-0.514124	3.31387	-1.34649	0.18987	0.993176	-4.54209	WTHG_WTLG_7mo	0.721543		ENSMUSG00000097589	Dleu2	deleted in lymphocytic leukemia, 2 [Source:MGI Symbol;Acc:MGI:1934030]
1.4181	-0.557612	1.3461	0.189994	0.993176	-4.58487	WTHG_WTLG_7mo	0.72126		ENSMUSG00000037649	H2-DMa	histocompatibility 2, class II, locus DMa [Source:MGI Symbol;Acc:MGI:95921]
-0.431589	4.61847	-1.34593	0.190048	0.993176	-4.52222	WTHG_WTLG_7mo	0.721138		ENSMUSG00000112006	Gm48633	predicted gene, 48633 [Source:MGI Symbol;Acc:MGI:6098238]
0.246886	3.89776	1.34564	0.190139	0.993176	-4.52815	WTHG_WTLG_7mo	0.720928		ENSMUSG00000022828	Gtf2e1	general transcription factor II E, polypeptide 1 (alpha subunit) [Source:MGI Symbol;Acc:MGI:1921447]
0.610875	0.997116	1.34563	0.190145	0.993176	-4.57152	WTHG_WTLG_7mo	0.720915		ENSMUSG00000028214	Gem	GTP binding protein (gene overexpressed in skeletal muscle) [Source:MGI Symbol;Acc:MGI:99844]
-0.36555	11.8159	-1.34549	0.19019	0.993176	-4.54253	WTHG_WTLG_7mo	0.720812		ENSMUSG00000022868	Ahsg	alpha-2-HS-glycoprotein [Source:MGI Symbol;Acc:MGI:107189]
-0.194997	7.61575	-1.34521	0.190279	0.993176	-4.5259	WTHG_WTLG_7mo	0.72061		ENSMUSG00000032359	Ctsh	cathepsin H [Source:MGI Symbol;Acc:MGI:107285]
0.31657	1.15686	1.34491	0.190373	0.993176	-4.56454	WTHG_WTLG_7mo	0.720395		ENSMUSG00000003581	Rnf215	ring finger protein 215 [Source:MGI Symbol;Acc:MGI:1918923]
0.436188	-0.255224	1.3448	0.190407	0.993176	-4.57812	WTHG_WTLG_7mo	0.720317		ENSMUSG00000024831	Ighmbp2	immunoglobulin mu binding protein 2 [Source:MGI Symbol;Acc:MGI:99954]
-0.262724	5.96938	-1.34453	0.190494	0.993176	-4.52172	WTHG_WTLG_7mo	0.720118		ENSMUSG00000029836	Cbx3	chromobox 3 [Source:MGI Symbol;Acc:MGI:108515]
-0.229658	5.34245	-1.34434	0.190554	0.993176	-4.52157	WTHG_WTLG_7mo	0.719982		ENSMUSG00000029153	Ociad2	OCIA domain containing 2 [Source:MGI Symbol;Acc:MGI:1916377]
0.472746	7.3068	1.34426	0.19058	0.993176	-4.52505	WTHG_WTLG_7mo	0.719922		ENSMUSG00000048856	Slc25a47	solute carrier family 25, member 47 [Source:MGI Symbol;Acc:MGI:2144766]
0.271284	3.92782	1.34424	0.190586	0.993176	-4.52929	WTHG_WTLG_7mo	0.719909		ENSMUSG00000025417	Pip4k2c	phosphatidylinositol-5-phosphate 4-kinase, type II, gamma [Source:MGI Symbol;Acc:MGI:2152214]
0.245405	2.91983	1.34398	0.19067	0.993176	-4.54129	WTHG_WTLG_7mo	0.719718		ENSMUSG00000030079	Ruvbl1	RuvB-like protein 1 [Source:MGI Symbol;Acc:MGI:1928760]
0.402192	1.60356	1.34391	0.190693	0.993176	-4.55958	WTHG_WTLG_7mo	0.719664		ENSMUSG00000030741	Spns1	spinster homolog 1 [Source:MGI Symbol;Acc:MGI:1920908]
0.550838	2.95061	1.34321	0.190915	0.993176	-4.54203	WTHG_WTLG_7mo	0.719159		ENSMUSG00000026814	Eng	endoglin [Source:MGI Symbol;Acc:MGI:95392]
-0.272791	7.26478	-1.3432	0.190919	0.993176	-4.52619	WTHG_WTLG_7mo	0.71915		ENSMUSG00000059005	Hnrnpa3	heterogeneous nuclear ribonucleoprotein A3 [Source:MGI Symbol;Acc:MGI:1917171]
0.281392	3.82192	1.34257	0.191122	0.993176	-4.52799	WTHG_WTLG_7mo	0.71869		ENSMUSG00000039745	Htatip2	HIV-1 Tat interactive protein 2 [Source:MGI Symbol;Acc:MGI:1859271]
0.474884	0.94073	1.34248	0.191148	0.993176	-4.56779	WTHG_WTLG_7mo	0.71863		ENSMUSG00000045176	Borcs6	BLOC-1 related complex subunit 6 [Source:MGI Symbol;Acc:MGI:1919173]
-0.272761	4.47892	-1.34209	0.191273	0.993176	-4.52525	WTHG_WTLG_7mo	0.718347		ENSMUSG00000028563	Tm2d1	TM2 domain containing 1 [Source:MGI Symbol;Acc:MGI:2137022]
-0.549586	0.422132	-1.34198	0.191308	0.993176	-4.58021	WTHG_WTLG_7mo	0.718266		ENSMUSG00000086629	2810403D21Rik	RIKEN cDNA 2810403D21 gene [Source:MGI Symbol;Acc:MGI:1917214]
0.59196	0.312497	1.34172	0.191392	0.993176	-4.57648	WTHG_WTLG_7mo	0.718076		ENSMUSG00000061533	Cep128	centrosomal protein 128 [Source:MGI Symbol;Acc:MGI:1922466]
-0.201103	5.0074	-1.3417	0.191399	0.993176	-4.52321	WTHG_WTLG_7mo	0.71806		ENSMUSG00000022370	Mrpl13	mitochondrial ribosomal protein L13 [Source:MGI Symbol;Acc:MGI:2137218]
0.412537	5.41159	1.34169	0.1914	0.993176	-4.52248	WTHG_WTLG_7mo	0.718057		ENSMUSG00000041959	S100a10	S100 calcium binding protein A10 (calpactin) [Source:MGI Symbol;Acc:MGI:1339468]
-0.375834	4.8373	-1.34156	0.191442	0.993176	-4.52318	WTHG_WTLG_7mo	0.717963		ENSMUSG00000035958	Tdp2	tyrosyl-DNA phosphodiesterase 2 [Source:MGI Symbol;Acc:MGI:1860486]
-0.25778	2.88212	-1.34153	0.191453	0.993176	-4.54057	WTHG_WTLG_7mo	0.717938		ENSMUSG00000021432	Slc35b3	solute carrier family 35, member B3 [Source:MGI Symbol;Acc:MGI:1913978]
-0.288995	1.91936	-1.34138	0.191501	0.993176	-4.55655	WTHG_WTLG_7mo	0.717829		ENSMUSG00000004637	Wwox	WW domain-containing oxidoreductase [Source:MGI Symbol;Acc:MGI:1931237]
-0.370974	2.92065	-1.34116	0.19157	0.993176	-4.54458	WTHG_WTLG_7mo	0.717672		ENSMUSG00000026565	Pou2f1	POU domain, class 2, transcription factor 1 [Source:MGI Symbol;Acc:MGI:101898]
-0.198727	5.27115	-1.34111	0.191588	0.993176	-4.52272	WTHG_WTLG_7mo	0.717633		ENSMUSG00000053453	Thoc7	THO complex 7 [Source:MGI Symbol;Acc:MGI:1913481]
0.186095	5.58023	1.34092	0.191648	0.993176	-4.52231	WTHG_WTLG_7mo	0.717496		ENSMUSG00000024104	Washc2	WASH complex subunit 2` [Source:MGI Symbol;Acc:MGI:106463]
-0.241193	4.59917	-1.34055	0.191768	0.993176	-4.5251	WTHG_WTLG_7mo	0.717224		ENSMUSG00000068921	Dap3	death associated protein 3 [Source:MGI Symbol;Acc:MGI:1929538]
-0.5432	4.36236	-1.34033	0.191836	0.993176	-4.52714	WTHG_WTLG_7mo	0.717069		ENSMUSG00000072294	Klf12	Kruppel-like factor 12 [Source:MGI Symbol;Acc:MGI:1333796]
-0.636469	2.95182	-1.34027	0.191855	0.993176	-4.53895	WTHG_WTLG_7mo	0.717026		ENSMUSG00000036904	Fzd8	frizzled class receptor 8 [Source:MGI Symbol;Acc:MGI:108460]
-0.243239	4.49379	-1.34022	0.191872	0.993176	-4.52706	WTHG_WTLG_7mo	0.716988		ENSMUSG00000042208	Sanbr	SANT and BTB domain regulator of CSR [Source:MGI Symbol;Acc:MGI:1918925]
0.278268	3.64223	1.34015	0.191897	0.993176	-4.53148	WTHG_WTLG_7mo	0.716933		ENSMUSG00000031157	Pqbp1	polyglutamine binding protein 1 [Source:MGI Symbol;Acc:MGI:1859638]
-0.190108	5.19761	-1.34007	0.19192	0.993176	-4.52317	WTHG_WTLG_7mo	0.716881		ENSMUSG00000022024	Sugt1	SGT1, suppressor of G2 allele of SKP1 (S. cerevisiae) [Source:MGI Symbol;Acc:MGI:1915205]
3.54991	-1.75159	1.33995	0.191961	0.993176	-4.58916	WTHG_WTLG_7mo	0.716788		ENSMUSG00000043346	Gm6741	predicted gene 6741 [Source:MGI Symbol;Acc:MGI:3643504]
0.413905	1.24748	1.33963	0.192061	0.993176	-4.56751	WTHG_WTLG_7mo	0.716561		ENSMUSG00000051351	Zfp46	zinc finger protein 46 [Source:MGI Symbol;Acc:MGI:99192]
-0.203054	6.51758	-1.33941	0.192132	0.993176	-4.5245	WTHG_WTLG_7mo	0.716399		ENSMUSG00000022244	Amacr	alpha-methylacyl-CoA racemase [Source:MGI Symbol;Acc:MGI:1098273]
0.493572	1.37329	1.3389	0.192295	0.993176	-4.56221	WTHG_WTLG_7mo	0.716031		ENSMUSG00000038604	Ripor1	RHO family interacting cell polarization regulator 1 [Source:MGI Symbol;Acc:MGI:1922937]
-0.180764	5.09428	-1.33888	0.192302	0.993176	-4.52361	WTHG_WTLG_7mo	0.716016		ENSMUSG00000039449	Prpf18	pre-mRNA processing factor 18 [Source:MGI Symbol;Acc:MGI:1914479]
-0.565101	-0.188414	-1.33872	0.192353	0.993176	-4.58111	WTHG_WTLG_7mo	0.715901		ENSMUSG00000027160	Ccdc34	coiled-coil domain containing 34 [Source:MGI Symbol;Acc:MGI:1915451]
-0.173308	7.83963	-1.33843	0.192448	0.993176	-4.52862	WTHG_WTLG_7mo	0.715687		ENSMUSG00000033629	Hacd3	3-hydroxyacyl-CoA dehydratase 3 [Source:MGI Symbol;Acc:MGI:1889341]
0.228031	3.14487	1.33785	0.192633	0.993176	-4.54046	WTHG_WTLG_7mo	0.71527		ENSMUSG00000001150	Mcm3ap	minichromosome maintenance complex component 3 associated protein [Source:MGI Symbol;Acc:MGI:1930089]
-0.160034	6.05998	-1.33719	0.192846	0.993176	-4.52379	WTHG_WTLG_7mo	0.714788		ENSMUSG00000026457	Adipor1	adiponectin receptor 1 [Source:MGI Symbol;Acc:MGI:1919924]
0.290269	1.99588	1.33703	0.192898	0.993176	-4.55077	WTHG_WTLG_7mo	0.714673		ENSMUSG00000035545	Leng8	leukocyte receptor cluster (LRC) member 8 [Source:MGI Symbol;Acc:MGI:2142195]
-0.226917	8.29787	-1.33699	0.19291	0.993176	-4.5314	WTHG_WTLG_7mo	0.714644		ENSMUSG00000019877	Serinc1	serine incorporator 1 [Source:MGI Symbol;Acc:MGI:1926228]
-0.53085	1.54566	-1.33695	0.192925	0.993176	-4.5629	WTHG_WTLG_7mo	0.714613		ENSMUSG00000067928	Zfp760	zinc finger protein 760 [Source:MGI Symbol;Acc:MGI:2679257]
-0.401778	4.75255	-1.33693	0.192929	0.993176	-4.52464	WTHG_WTLG_7mo	0.714603		ENSMUSG00000020309	Chac2	ChaC, cation transport regulator 2 [Source:MGI Symbol;Acc:MGI:1915294]
0.193397	3.79044	1.33658	0.193042	0.993176	-4.53213	WTHG_WTLG_7mo	0.714347		ENSMUSG00000026280	Atg4b	autophagy related 4B, cysteine peptidase [Source:MGI Symbol;Acc:MGI:1913865]
0.325644	2.44848	1.33656	0.19305	0.993176	-4.55174	WTHG_WTLG_7mo	0.714329		ENSMUSG00000028430	Nol6	nucleolar protein family 6 (RNA-associated) [Source:MGI Symbol;Acc:MGI:2140151]
0.29864	1.29266	1.33615	0.193182	0.993176	-4.56313	WTHG_WTLG_7mo	0.714033		ENSMUSG00000049124	Gm8186	predicted gene 8186 [Source:MGI Symbol;Acc:MGI:3643110]
0.272694	2.64893	1.33594	0.193249	0.993176	-4.54513	WTHG_WTLG_7mo	0.713883		ENSMUSG00000047719	Ubiad1	UbiA prenyltransferase domain containing 1 [Source:MGI Symbol;Acc:MGI:1918957]
-0.301427	4.84862	-1.33594	0.19325	0.993176	-4.52637	WTHG_WTLG_7mo	0.713881		ENSMUSG00000024805	Pcgf5	polycomb group ring finger 5 [Source:MGI Symbol;Acc:MGI:1923505]
0.30786	5.70602	1.33591	0.193258	0.993176	-4.52379	WTHG_WTLG_7mo	0.713861		ENSMUSG00000096188	Cmtm4	CKLF-like MARVEL transmembrane domain containing 4 [Source:MGI Symbol;Acc:MGI:2142888]
-1.21992	-0.537533	-1.33588	0.193267	0.993176	-4.57663	WTHG_WTLG_7mo	0.713843		ENSMUSG00000086136	Gm12718	predicted gene 12718 [Source:MGI Symbol;Acc:MGI:3651516]
0.536928	1.90274	1.33553	0.193381	0.993176	-4.56647	WTHG_WTLG_7mo	0.713586		ENSMUSG00000094103	Fam177a2	family with sequence similarity 177 member A2 [Source:MGI Symbol;Acc:MGI:3714351]
0.28329	4.29216	1.33549	0.193393	0.993176	-4.52747	WTHG_WTLG_7mo	0.713559		ENSMUSG00000049327	Kmt5a	lysine methyltransferase 5A [Source:MGI Symbol;Acc:MGI:1915206]
-0.164129	5.92144	-1.33437	0.193755	0.993176	-4.52436	WTHG_WTLG_7mo	0.712748		ENSMUSG00000034563	Ccpg1	cell cycle progression 1 [Source:MGI Symbol;Acc:MGI:1196419]
-0.156248	4.98704	-1.33386	0.193922	0.993176	-4.52543	WTHG_WTLG_7mo	0.712373		ENSMUSG00000020166	Cnot2	CCR4-NOT transcription complex, subunit 2 [Source:MGI Symbol;Acc:MGI:1919318]
0.402942	5.02706	1.3332	0.194134	0.993176	-4.52607	WTHG_WTLG_7mo	0.711899		ENSMUSG00000025232	Hexa	hexosaminidase A [Source:MGI Symbol;Acc:MGI:96073]
0.338861	3.57546	1.33269	0.194299	0.993176	-4.53464	WTHG_WTLG_7mo	0.711529		ENSMUSG00000006728	Cdk4	cyclin-dependent kinase 4 [Source:MGI Symbol;Acc:MGI:88357]
0.258031	2.82971	1.33266	0.194308	0.993176	-4.54535	WTHG_WTLG_7mo	0.71151		ENSMUSG00000036285	Noa1	nitric oxide associated 1 [Source:MGI Symbol;Acc:MGI:1914306]
0.397539	3.09586	1.3326	0.194329	0.993176	-4.54165	WTHG_WTLG_7mo	0.711462		ENSMUSG00000007476	Lrrc8a	leucine rich repeat containing 8A VRAC subunit A [Source:MGI Symbol;Acc:MGI:2652847]
1.3747	1.07349	1.33176	0.1946	0.993176	-4.5765	WTHG_WTLG_7mo	0.710856		ENSMUSG00000035004	Igsf6	immunoglobulin superfamily, member 6 [Source:MGI Symbol;Acc:MGI:1891393]
-0.353849	6.2823	-1.33159	0.194655	0.993176	-4.52642	WTHG_WTLG_7mo	0.710734		ENSMUSG00000092545	Gm20319	predicted gene, 20319 [Source:MGI Symbol;Acc:MGI:5012504]
0.297612	4.84619	1.33107	0.194823	0.993176	-4.52607	WTHG_WTLG_7mo	0.71036		ENSMUSG00000007564	Ppp2r1a	protein phosphatase 2, regulatory subunit A, alpha [Source:MGI Symbol;Acc:MGI:1926334]
-0.228846	8.86733	-1.3304	0.195042	0.993176	-4.53554	WTHG_WTLG_7mo	0.709871		ENSMUSG00000024782	Ak3	adenylate kinase 3 [Source:MGI Symbol;Acc:MGI:1860835]
0.377092	3.14249	1.33039	0.195046	0.993176	-4.54303	WTHG_WTLG_7mo	0.709864		ENSMUSG00000048218	Amigo2	adhesion molecule with Ig like domain 2 [Source:MGI Symbol;Acc:MGI:2145995]
-0.286494	4.72267	-1.33026	0.195088	0.993176	-4.52754	WTHG_WTLG_7mo	0.70977		ENSMUSG00000029787	Avl9	AVL9 cell migration associated [Source:MGI Symbol;Acc:MGI:1926187]
0.395199	0.451587	1.32949	0.195339	0.993176	-4.57452	WTHG_WTLG_7mo	0.709211		ENSMUSG00000028958	Tmub1	transmembrane and ubiquitin-like domain containing 1 [Source:MGI Symbol;Acc:MGI:1923764]
0.723799	0.289562	1.3289	0.195528	0.993176	-4.57429	WTHG_WTLG_7mo	0.708791		ENSMUSG00000026796	Niban2	niban apoptosis regulator 2 [Source:MGI Symbol;Acc:MGI:2442910]
-0.153301	5.06784	-1.3289	0.195529	0.993176	-4.52656	WTHG_WTLG_7mo	0.708788		ENSMUSG00000030663	1110004F10Rik	RIKEN cDNA 1110004F10 gene [Source:MGI Symbol;Acc:MGI:1929274]
-0.308726	5.10521	-1.3285	0.195661	0.993176	-4.52696	WTHG_WTLG_7mo	0.708496		ENSMUSG00000026739	Bmi1	Bmi1 polycomb ring finger oncogene [Source:MGI Symbol;Acc:MGI:88174]
0.48159	0.629983	1.3281	0.195789	0.993176	-4.57284	WTHG_WTLG_7mo	0.708211		ENSMUSG00000003868	Ruvbl2	RuvB-like protein 2 [Source:MGI Symbol;Acc:MGI:1342299]
0.31476	3.3656	1.32804	0.19581	0.993176	-4.53644	WTHG_WTLG_7mo	0.708166		ENSMUSG00000042642	Flad1	flavin adenine dinucleotide synthetase 1 [Source:MGI Symbol;Acc:MGI:2443030]
0.332385	2.74605	1.32795	0.195839	0.993176	-4.54579	WTHG_WTLG_7mo	0.708102		ENSMUSG00000012114	Med15	mediator complex subunit 15 [Source:MGI Symbol;Acc:MGI:2137379]
0.265261	2.19057	1.32768	0.195928	0.993176	-4.55444	WTHG_WTLG_7mo	0.707904		ENSMUSG00000049657	Zbtb5	zinc finger and BTB domain containing 5 [Source:MGI Symbol;Acc:MGI:1924601]
-0.280375	5.20042	-1.32766	0.195932	0.993176	-4.5268	WTHG_WTLG_7mo	0.707894		ENSMUSG00000048371	Pdp2	pyruvate dehyrogenase phosphatase catalytic subunit 2 [Source:MGI Symbol;Acc:MGI:1918878]
0.200833	5.36754	1.32729	0.196055	0.993176	-4.52633	WTHG_WTLG_7mo	0.707623		ENSMUSG00000030058	Copg1	coatomer protein complex, subunit gamma 1 [Source:MGI Symbol;Acc:MGI:1858696]
0.621856	0.663965	1.32661	0.196277	0.993176	-4.57175	WTHG_WTLG_7mo	0.707131		ENSMUSG00000037221	Mospd3	motile sperm domain containing 3 [Source:MGI Symbol;Acc:MGI:1916179]
-0.294091	2.61769	-1.32652	0.196304	0.993176	-4.54806	WTHG_WTLG_7mo	0.70707		ENSMUSG00000073792	Alg6	asparagine-linked glycosylation 6 (alpha-1,3,-glucosyltransferase) [Source:MGI Symbol;Acc:MGI:2444031]
-0.186272	6.7297	-1.32618	0.196416	0.993176	-4.52864	WTHG_WTLG_7mo	0.706822		ENSMUSG00000039349	C130074G19Rik	RIKEN cDNA C130074G19 gene [Source:MGI Symbol;Acc:MGI:2444831]
-0.446685	1.76342	-1.32588	0.196514	0.993176	-4.56121	WTHG_WTLG_7mo	0.706607		ENSMUSG00000041912	Tdrkh	tudor and KH domain containing protein [Source:MGI Symbol;Acc:MGI:1919884]
0.248161	4.34224	1.32572	0.196567	0.993176	-4.53025	WTHG_WTLG_7mo	0.70649		ENSMUSG00000010110	Stx5a	syntaxin 5A [Source:MGI Symbol;Acc:MGI:1928483]
-0.297754	1.58957	-1.32564	0.196593	0.993176	-4.56407	WTHG_WTLG_7mo	0.706432		ENSMUSG00000045411	2410002F23Rik	RIKEN cDNA 2410002F23 gene [Source:MGI Symbol;Acc:MGI:1914226]
0.509776	2.48365	1.3256	0.196606	0.993176	-4.55106	WTHG_WTLG_7mo	0.706403		ENSMUSG00000018040	Rrp7a	ribosomal RNA processing 7 homolog A [Source:MGI Symbol;Acc:MGI:1922028]
0.313185	3.13186	1.32523	0.196728	0.993176	-4.54186	WTHG_WTLG_7mo	0.706134		ENSMUSG00000019822	Smpd2	sphingomyelin phosphodiesterase 2, neutral [Source:MGI Symbol;Acc:MGI:1278330]
-0.238927	5.44098	-1.3245	0.196965	0.993176	-4.52754	WTHG_WTLG_7mo	0.70561		ENSMUSG00000029729	Zkscan1	zinc finger with KRAB and SCAN domains 1 [Source:MGI Symbol;Acc:MGI:1921820]
-0.342362	3.10786	-1.32404	0.197116	0.993176	-4.5435	WTHG_WTLG_7mo	0.705278		ENSMUSG00000068250	Amn1	antagonist of mitotic exit network 1 [Source:MGI Symbol;Acc:MGI:2442933]
1.98891	1.48494	1.32403	0.19712	0.993176	-4.57839	WTHG_WTLG_7mo	0.70527		ENSMUSG00000002831	Plin4	perilipin 4 [Source:MGI Symbol;Acc:MGI:1929709]
0.239295	3.67476	1.32392	0.197156	0.993176	-4.53683	WTHG_WTLG_7mo	0.70519		ENSMUSG00000026516	Nvl	nuclear VCP-like [Source:MGI Symbol;Acc:MGI:1914709]
0.402221	8.7528	1.32385	0.197177	0.993176	-4.53588	WTHG_WTLG_7mo	0.705145		ENSMUSG00000034528	Hsd17b13	hydroxysteroid (17-beta) dehydrogenase 13 [Source:MGI Symbol;Acc:MGI:2140804]
0.790212	4.16477	1.32383	0.197184	0.993176	-4.53716	WTHG_WTLG_7mo	0.705128		ENSMUSG00000030643	Rab30	RAB30, member RAS oncogene family [Source:MGI Symbol;Acc:MGI:1923235]
0.259238	3.63368	1.32263	0.197577	0.993176	-4.5361	WTHG_WTLG_7mo	0.704264		ENSMUSG00000032127	Vps11	VPS11, CORVET/HOPS core subunit [Source:MGI Symbol;Acc:MGI:1918982]
-0.17062	5.17237	-1.32242	0.197646	0.993176	-4.52811	WTHG_WTLG_7mo	0.704113		ENSMUSG00000032381	Ciao2a	cytosolic iron-sulfur assembly component 2A [Source:MGI Symbol;Acc:MGI:1915500]
-0.688115	4.04203	-1.32238	0.19766	0.993176	-4.52876	WTHG_WTLG_7mo	0.704082		ENSMUSG00000063590	Slc22a28	solute carrier family 22, member 28 [Source:MGI Symbol;Acc:MGI:3645714]
-0.399524	1.76975	-1.32225	0.197704	0.993176	-4.56033	WTHG_WTLG_7mo	0.703984		ENSMUSG00000023919	Cenpq	centromere protein Q [Source:MGI Symbol;Acc:MGI:1933744]
-0.35216	1.91434	-1.32203	0.197774	0.993176	-4.56258	WTHG_WTLG_7mo	0.70383		ENSMUSG00000097162	2310010J17Rik	RIKEN cDNA 2310010J17 gene [Source:MGI Symbol;Acc:MGI:1925579]
0.146836	2.70498	1.32077	0.198188	0.993176	-4.54456	WTHG_WTLG_7mo	0.702922		ENSMUSG00000019952	Poc1b	POC1 centriolar protein B [Source:MGI Symbol;Acc:MGI:1918511]
-0.379639	7.92691	-1.32074	0.198197	0.993176	-4.53375	WTHG_WTLG_7mo	0.702902		ENSMUSG00000005089	Slc1a2	solute carrier family 1 (glial high affinity glutamate transporter), member 2 [Source:MGI Symbol;Acc:MGI:101931]
0.419141	6.42767	1.31989	0.198478	0.993176	-4.52852	WTHG_WTLG_7mo	0.702287		ENSMUSG00000039202	Abhd2	abhydrolase domain containing 2 [Source:MGI Symbol;Acc:MGI:1914344]
0.450772	1.4092	1.31986	0.198489	0.993176	-4.56462	WTHG_WTLG_7mo	0.702263		ENSMUSG00000070462	Tlnrd1	talin rod domain containing 1 [Source:MGI Symbol;Acc:MGI:1891420]
0.18122	2.99544	1.31974	0.198526	0.993176	-4.54489	WTHG_WTLG_7mo	0.702182		ENSMUSG00000064037	Gpn1	GPN-loop GTPase 1 [Source:MGI Symbol;Acc:MGI:1921504]
0.357007	2.95764	1.31971	0.198537	0.993176	-4.54316	WTHG_WTLG_7mo	0.702159		ENSMUSG00000115423	ENSMUSG00000115423	novel protein
-0.209096	4.38645	-1.31946	0.198619	0.993176	-4.53159	WTHG_WTLG_7mo	0.701979		ENSMUSG00000033596	Rfwd3	ring finger and WD repeat domain 3 [Source:MGI Symbol;Acc:MGI:2384584]
-0.267488	6.19036	-1.31925	0.198689	0.993176	-4.52938	WTHG_WTLG_7mo	0.701825		ENSMUSG00000019989	Enpp3	ectonucleotide pyrophosphatase/phosphodiesterase 3 [Source:MGI Symbol;Acc:MGI:2143702]
-0.146229	7.09805	-1.31908	0.198746	0.993176	-4.53169	WTHG_WTLG_7mo	0.701702		ENSMUSG00000000346	Dazap2	DAZ associated protein 2 [Source:MGI Symbol;Acc:MGI:1344344]
-0.281778	5.03856	-1.31892	0.198799	0.993176	-4.52965	WTHG_WTLG_7mo	0.701585		ENSMUSG00000028381	Ugcg	UDP-glucose ceramide glucosyltransferase [Source:MGI Symbol;Acc:MGI:1332243]
0.42967	0.976972	1.31877	0.198847	0.993176	-4.57488	WTHG_WTLG_7mo	0.701481		ENSMUSG00000027950	Chrnb2	cholinergic receptor, nicotinic, beta polypeptide 2 (neuronal) [Source:MGI Symbol;Acc:MGI:87891]
-0.15914	6.69039	-1.31842	0.198964	0.993176	-4.53057	WTHG_WTLG_7mo	0.701226		ENSMUSG00000027775	Mfsd1	major facilitator superfamily domain containing 1 [Source:MGI Symbol;Acc:MGI:1914118]
-0.237363	6.42762	-1.31827	0.199011	0.993176	-4.52975	WTHG_WTLG_7mo	0.701122		ENSMUSG00000028015	Ctso	cathepsin O [Source:MGI Symbol;Acc:MGI:2139628]
0.434496	0.334141	1.31814	0.199054	0.993176	-4.5737	WTHG_WTLG_7mo	0.701029		ENSMUSG00000049295	Zfp219	zinc finger protein 219 [Source:MGI Symbol;Acc:MGI:1917140]
-0.534279	1.80955	-1.31783	0.199158	0.993176	-4.56428	WTHG_WTLG_7mo	0.700803		ENSMUSG00000042988	Notum	notum palmitoleoyl-protein carboxylesterase [Source:MGI Symbol;Acc:MGI:1924833]
-0.225744	4.52604	-1.3178	0.199168	0.993176	-4.53172	WTHG_WTLG_7mo	0.700781		ENSMUSG00000025024	Smndc1	survival motor neuron domain containing 1 [Source:MGI Symbol;Acc:MGI:1923729]
0.66073	0.463707	1.31759	0.199238	0.993176	-4.57647	WTHG_WTLG_7mo	0.700629		ENSMUSG00000011877	Git1	GIT ArfGAP 1 [Source:MGI Symbol;Acc:MGI:1927140]
-0.271105	4.91734	-1.31748	0.199273	0.993176	-4.5301	WTHG_WTLG_7mo	0.700553		ENSMUSG00000058704	Memo1	mediator of cell motility 1 [Source:MGI Symbol;Acc:MGI:1924140]
0.269465	3.7202	1.31747	0.199275	0.993176	-4.53618	WTHG_WTLG_7mo	0.700548		ENSMUSG00000024392	Bag6	BCL2-associated athanogene 6 [Source:MGI Symbol;Acc:MGI:1919439]
-0.46487	2.02647	-1.31731	0.199329	0.993176	-4.56149	WTHG_WTLG_7mo	0.700429		ENSMUSG00000057234	Mettl15	methyltransferase like 15 [Source:MGI Symbol;Acc:MGI:1924144]
-0.283537	4.85057	-1.31729	0.199335	0.993176	-4.53045	WTHG_WTLG_7mo	0.700417		ENSMUSG00000041268	Dmxl2	Dmx-like 2 [Source:MGI Symbol;Acc:MGI:2444630]
-1.09393	0.461374	-1.317	0.199432	0.993176	-4.57775	WTHG_WTLG_7mo	0.700206		ENSMUSG00000016918	Sulf1	sulfatase 1 [Source:MGI Symbol;Acc:MGI:2138563]
-0.22212	5.06379	-1.31675	0.199515	0.993176	-4.53009	WTHG_WTLG_7mo	0.700024		ENSMUSG00000021945	Zmym2	zinc finger, MYM-type 2 [Source:MGI Symbol;Acc:MGI:1923257]
0.306054	2.54075	1.31627	0.199674	0.993176	-4.55341	WTHG_WTLG_7mo	0.699679		ENSMUSG00000042111	Ccdc115	coiled-coil domain containing 115 [Source:MGI Symbol;Acc:MGI:1916918]
-0.434217	2.89946	-1.31592	0.199789	0.993176	-4.54782	WTHG_WTLG_7mo	0.699428		ENSMUSG00000091387	Gcnt4	glucosaminyl (N-acetyl) transferase 4, core 2 (beta-1,6-N-acetylglucosaminyltransferase) [Source:MGI Symbol;Acc:MGI:2684919]
-0.595113	-0.416589	-1.31578	0.199835	0.993176	-4.58408	WTHG_WTLG_7mo	0.699329		ENSMUSG00000003452	Bicd1	BICD cargo adaptor 1 [Source:MGI Symbol;Acc:MGI:1101760]
0.373266	0.853588	1.31566	0.199874	0.993176	-4.57111	WTHG_WTLG_7mo	0.699245		ENSMUSG00000089857	Zfp882	zinc finger protein 882 [Source:MGI Symbol;Acc:MGI:3642748]
0.493439	3.61201	1.31559	0.199897	0.993176	-4.5399	WTHG_WTLG_7mo	0.699193		ENSMUSG00000028465	Tln1	talin 1 [Source:MGI Symbol;Acc:MGI:1099832]
0.403612	1.49458	1.31533	0.199984	0.993176	-4.56529	WTHG_WTLG_7mo	0.699005		ENSMUSG00000018931	Natd1	N-acetyltransferase domain containing 1 [Source:MGI Symbol;Acc:MGI:1344388]
0.406853	6.58461	1.31521	0.200024	0.993176	-4.53098	WTHG_WTLG_7mo	0.698917		ENSMUSG00000053898	Ech1	enoyl coenzyme A hydratase 1, peroxisomal [Source:MGI Symbol;Acc:MGI:1858208]
0.254703	2.49792	1.31517	0.200036	0.993176	-4.5501	WTHG_WTLG_7mo	0.698892		ENSMUSG00000018841	Rad51d	RAD51 paralog D [Source:MGI Symbol;Acc:MGI:1261809]
0.353331	1.24448	1.31489	0.20013	0.993176	-4.56815	WTHG_WTLG_7mo	0.698688		ENSMUSG00000029594	Rbm19	RNA binding motif protein 19 [Source:MGI Symbol;Acc:MGI:1921361]
0.262619	3.61158	1.3148	0.200159	0.993176	-4.54107	WTHG_WTLG_7mo	0.698626		ENSMUSG00000005374	Tbl2	transducin (beta)-like 2 [Source:MGI Symbol;Acc:MGI:1351652]
-0.355002	6.47175	-1.31472	0.200185	0.993176	-4.53041	WTHG_WTLG_7mo	0.698568		ENSMUSG00000021127	Zfp36l1	zinc finger protein 36, C3H type-like 1 [Source:MGI Symbol;Acc:MGI:107946]
-0.247189	11.0025	-1.31462	0.200219	0.993176	-4.54591	WTHG_WTLG_7mo	0.698494		ENSMUSG00000060802	B2m	beta-2 microglobulin [Source:MGI Symbol;Acc:MGI:88127]
0.54001	4.25417	1.3146	0.200225	0.993176	-4.53086	WTHG_WTLG_7mo	0.698483		ENSMUSG00000026614	Slc30a10	solute carrier family 30, member 10 [Source:MGI Symbol;Acc:MGI:2685058]
0.346714	3.44867	1.31432	0.20032	0.993176	-4.54125	WTHG_WTLG_7mo	0.698276		ENSMUSG00000039678	Tbc1d13	TBC1 domain family, member 13 [Source:MGI Symbol;Acc:MGI:2385326]
1.75928	2.11067	1.31294	0.200778	0.993176	-4.56745	WTHG_WTLG_7mo	0.697284		ENSMUSG00000030278	Cidec	cell death-inducing DFFA-like effector c [Source:MGI Symbol;Acc:MGI:95585]
-0.246424	3.77553	-1.31278	0.200831	0.993176	-4.5417	WTHG_WTLG_7mo	0.697169		ENSMUSG00000034663	Bmp2k	BMP2 inducible kinase [Source:MGI Symbol;Acc:MGI:2155456]
1.36497	2.99839	1.31241	0.200952	0.993176	-4.55928	WTHG_WTLG_7mo	0.696908		ENSMUSG00000036905	C1qb	complement component 1, q subcomponent, beta polypeptide [Source:MGI Symbol;Acc:MGI:88224]
-0.273411	3.49721	-1.31193	0.201113	0.993176	-4.54276	WTHG_WTLG_7mo	0.69656		ENSMUSG00000038332	Sesn1	sestrin 1 [Source:MGI Symbol;Acc:MGI:2155278]
-0.847484	1.68525	-1.3111	0.201388	0.993176	-4.57077	WTHG_WTLG_7mo	0.695965		ENSMUSG00000063919	Srrm4	serine/arginine repetitive matrix 4 [Source:MGI Symbol;Acc:MGI:1916205]
-0.309158	7.22465	-1.31107	0.201398	0.993176	-4.53415	WTHG_WTLG_7mo	0.695945		ENSMUSG00000058022	Adtrp	androgen dependent TFPI regulating protein [Source:MGI Symbol;Acc:MGI:1924596]
-0.254851	8.49548	-1.3109	0.201455	0.993176	-4.53872	WTHG_WTLG_7mo	0.695822		ENSMUSG00000078578	Ube2d3	ubiquitin-conjugating enzyme E2D 3 [Source:MGI Symbol;Acc:MGI:1913355]
0.511506	1.58047	1.31039	0.201624	0.993176	-4.56556	WTHG_WTLG_7mo	0.695457		ENSMUSG00000020260	Pofut2	protein O-fucosyltransferase 2 [Source:MGI Symbol;Acc:MGI:1916863]
-0.260046	6.93357	-1.31021	0.201684	0.993176	-4.53322	WTHG_WTLG_7mo	0.695329		ENSMUSG00000028382	Ptbp3	polypyrimidine tract binding protein 3 [Source:MGI Symbol;Acc:MGI:1923334]
0.642901	0.506714	1.31003	0.201744	0.993176	-4.57765	WTHG_WTLG_7mo	0.695199		ENSMUSG00000040618	Pck2	phosphoenolpyruvate carboxykinase 2 (mitochondrial) [Source:MGI Symbol;Acc:MGI:1860456]
1.2839	-2.78676	1.30998	0.201761	0.993176	-4.59189	WTHG_WTLG_7mo	0.695163		ENSMUSG00000113637	Gm7049	predicted gene 7049 [Source:MGI Symbol;Acc:MGI:3646400]
-0.629128	0.493283	-1.30994	0.201775	0.993176	-4.57683	WTHG_WTLG_7mo	0.695132		ENSMUSG00000020334	Slc22a4	solute carrier family 22 (organic cation transporter), member 4 [Source:MGI Symbol;Acc:MGI:1353479]
0.171329	5.56889	1.30989	0.201792	0.993176	-4.53126	WTHG_WTLG_7mo	0.695097		ENSMUSG00000038324	Trpc4ap	transient receptor potential cation channel, subfamily C, member 4 associated protein [Source:MGI Symbol;Acc:MGI:1930751]
0.748202	-0.524015	1.30938	0.20196	0.993176	-4.58332	WTHG_WTLG_7mo	0.694734		ENSMUSG00000019158	Tmem160	transmembrane protein 160 [Source:MGI Symbol;Acc:MGI:1916344]
0.317875	3.80727	1.30938	0.201962	0.993176	-4.53817	WTHG_WTLG_7mo	0.69473		ENSMUSG00000059248	Septin9	septin 9 [Source:MGI Symbol;Acc:MGI:1858222]
0.599918	1.09151	1.30928	0.201995	0.993176	-4.56893	WTHG_WTLG_7mo	0.69466		ENSMUSG00000022556	Hsf1	heat shock factor 1 [Source:MGI Symbol;Acc:MGI:96238]
1.47709	0.836972	1.30928	0.201995	0.993176	-4.57888	WTHG_WTLG_7mo	0.694658		ENSMUSG00000060044	Tmem26	transmembrane protein 26 [Source:MGI Symbol;Acc:MGI:2143537]
-0.19667	3.4972	-1.30922	0.202016	0.993176	-4.54242	WTHG_WTLG_7mo	0.694614		ENSMUSG00000027286	Lrrc57	leucine rich repeat containing 57 [Source:MGI Symbol;Acc:MGI:1913856]
0.230724	4.89295	1.30901	0.202085	0.993176	-4.53231	WTHG_WTLG_7mo	0.694467		ENSMUSG00000030890	Ilk	integrin linked kinase [Source:MGI Symbol;Acc:MGI:1195267]
0.396569	5.20627	1.30896	0.202101	0.993176	-4.53187	WTHG_WTLG_7mo	0.694431		ENSMUSG00000003518	Dusp3	dual specificity phosphatase 3 (vaccinia virus phosphatase VH1-related) [Source:MGI Symbol;Acc:MGI:1919599]
0.285663	7.51412	1.30871	0.202185	0.993176	-4.53547	WTHG_WTLG_7mo	0.69425		ENSMUSG00000018574	Acadvl	acyl-Coenzyme A dehydrogenase, very long chain [Source:MGI Symbol;Acc:MGI:895149]
1.07732	1.52054	1.30871	0.202187	0.993176	-4.57162	WTHG_WTLG_7mo	0.694247		ENSMUSG00000024397	Aif1	allograft inflammatory factor 1 [Source:MGI Symbol;Acc:MGI:1343098]
0.221798	3.46924	1.3087	0.202188	0.993176	-4.54182	WTHG_WTLG_7mo	0.694245		ENSMUSG00000029518	Rab35	RAB35, member RAS oncogene family [Source:MGI Symbol;Acc:MGI:1924657]
0.241858	3.0907	1.30851	0.202252	0.993176	-4.54369	WTHG_WTLG_7mo	0.694107		ENSMUSG00000014426	Map3k4	mitogen-activated protein kinase kinase kinase 4 [Source:MGI Symbol;Acc:MGI:1346875]
-0.414345	1.78775	-1.30842	0.202284	0.993176	-4.5666	WTHG_WTLG_7mo	0.694039		ENSMUSG00000035305	Ror1	receptor tyrosine kinase-like orphan receptor 1 [Source:MGI Symbol;Acc:MGI:1347520]
-0.164873	6.31388	-1.30811	0.202385	0.993176	-4.5325	WTHG_WTLG_7mo	0.693822		ENSMUSG00000055943	Emc7	ER membrane protein complex subunit 7 [Source:MGI Symbol;Acc:MGI:1920274]
0.423792	4.6428	1.30806	0.202403	0.993176	-4.53441	WTHG_WTLG_7mo	0.693784		ENSMUSG00000028108	Ecm1	extracellular matrix protein 1 [Source:MGI Symbol;Acc:MGI:103060]
-0.315348	7.97087	-1.30803	0.202413	0.993176	-4.53794	WTHG_WTLG_7mo	0.693761		ENSMUSG00000032050	Rdx	radixin [Source:MGI Symbol;Acc:MGI:97887]
0.266574	1.85729	1.30799	0.202426	0.993176	-4.5622	WTHG_WTLG_7mo	0.693735		ENSMUSG00000034259	Exosc4	exosome component 4 [Source:MGI Symbol;Acc:MGI:1923576]
-0.257927	4.80112	-1.30786	0.20247	0.993176	-4.53334	WTHG_WTLG_7mo	0.693638		ENSMUSG00000053536	Cstf2t	cleavage stimulation factor, 3' pre-RNA subunit 2, tau [Source:MGI Symbol;Acc:MGI:1932622]
-0.278763	2.68353	-1.30749	0.202594	0.993176	-4.55011	WTHG_WTLG_7mo	0.693373		ENSMUSG00000038384	Setd1b	SET domain containing 1B [Source:MGI Symbol;Acc:MGI:2652820]
-0.234658	5.28373	-1.30733	0.202647	0.993176	-4.53233	WTHG_WTLG_7mo	0.69326		ENSMUSG00000015214	Mtmr1	myotubularin related protein 1 [Source:MGI Symbol;Acc:MGI:1858271]
-0.171816	6.67684	-1.30712	0.202715	0.993176	-4.53327	WTHG_WTLG_7mo	0.693114		ENSMUSG00000053931	Cnn3	calponin 3, acidic [Source:MGI Symbol;Acc:MGI:1919244]
-0.235114	6.30715	-1.30667	0.202869	0.993176	-4.53283	WTHG_WTLG_7mo	0.692784		ENSMUSG00000048234	Rnf149	ring finger protein 149 [Source:MGI Symbol;Acc:MGI:2677438]
0.355519	2.41922	1.30655	0.202907	0.993176	-4.55235	WTHG_WTLG_7mo	0.692704		ENSMUSG00000006095	Tbcb	tubulin folding cofactor B [Source:MGI Symbol;Acc:MGI:1913661]
0.367084	1.82635	1.3065	0.202925	0.993176	-4.56238	WTHG_WTLG_7mo	0.692664		ENSMUSG00000043987	Cep164	centrosomal protein 164 [Source:MGI Symbol;Acc:MGI:2384878]
-0.371004	6.39691	-1.3061	0.203057	0.993176	-4.53303	WTHG_WTLG_7mo	0.692382		ENSMUSG00000022253	Nadk2	NAD kinase 2, mitochondrial [Source:MGI Symbol;Acc:MGI:1915896]
0.255925	3.65893	1.30607	0.203068	0.993176	-4.54135	WTHG_WTLG_7mo	0.692359		ENSMUSG00000074071	Fam169b	family with sequence similarity 169, member B [Source:MGI Symbol;Acc:MGI:3644026]
-0.26032	1.69757	-1.30601	0.20309	0.993176	-4.56191	WTHG_WTLG_7mo	0.692312		ENSMUSG00000063320	1190007I07Rik	RIKEN cDNA 1190007I07 gene [Source:MGI Symbol;Acc:MGI:3698433]
-0.176075	4.93391	-1.30579	0.203161	0.993176	-4.53296	WTHG_WTLG_7mo	0.692159		ENSMUSG00000034403	Pja1	praja ring finger ubiquitin ligase 1 [Source:MGI Symbol;Acc:MGI:1101765]
-0.268242	3.45441	-1.30569	0.203197	0.993176	-4.54322	WTHG_WTLG_7mo	0.692082		ENSMUSG00000024082	Ndufaf7	NADH:ubiquinone oxidoreductase complex assembly factor 7 [Source:MGI Symbol;Acc:MGI:1920944]
0.241318	4.01538	1.30535	0.203309	0.993176	-4.53516	WTHG_WTLG_7mo	0.691843		ENSMUSG00000066440	Zfyve26	zinc finger, FYVE domain containing 26 [Source:MGI Symbol;Acc:MGI:1924767]
0.46742	2.37655	1.30502	0.203419	0.993176	-4.55497	WTHG_WTLG_7mo	0.691608		ENSMUSG00000028063	Lmna	lamin A [Source:MGI Symbol;Acc:MGI:96794]
0.342701	1.6389	1.30467	0.203538	0.993176	-4.56522	WTHG_WTLG_7mo	0.691354		ENSMUSG00000029610	Aimp2	aminoacyl tRNA synthetase complex-interacting multifunctional protein 2 [Source:MGI Symbol;Acc:MGI:2385237]
-0.247794	3.84824	-1.30455	0.203577	0.993176	-4.54213	WTHG_WTLG_7mo	0.691272		ENSMUSG00000015757	Ppil4	peptidylprolyl isomerase (cyclophilin)-like 4 [Source:MGI Symbol;Acc:MGI:1914668]
0.305569	3.468	1.30404	0.203749	0.993176	-4.54242	WTHG_WTLG_7mo	0.690903		ENSMUSG00000025499	Hras	Harvey rat sarcoma virus oncogene [Source:MGI Symbol;Acc:MGI:96224]
-0.328582	6.28484	-1.30392	0.203791	0.993176	-4.53363	WTHG_WTLG_7mo	0.690814		ENSMUSG00000031333	Abcb7	ATP-binding cassette, sub-family B (MDR/TAP), member 7 [Source:MGI Symbol;Acc:MGI:109533]
-0.178215	7.89232	-1.30389	0.2038	0.993176	-4.5385	WTHG_WTLG_7mo	0.690795		ENSMUSG00000062270	Morf4l1	mortality factor 4 like 1 [Source:MGI Symbol;Acc:MGI:1096551]
0.25453	5.2677	1.30358	0.203905	0.993176	-4.53307	WTHG_WTLG_7mo	0.690572		ENSMUSG00000001424	Snd1	staphylococcal nuclease and tudor domain containing 1 [Source:MGI Symbol;Acc:MGI:1929266]
0.445844	2.73957	1.30333	0.203989	0.993176	-4.55178	WTHG_WTLG_7mo	0.690394		ENSMUSG00000026315	Serpinb8	serine (or cysteine) peptidase inhibitor, clade B, member 8 [Source:MGI Symbol;Acc:MGI:894657]
-0.511639	0.357521	-1.3033	0.203997	0.993176	-4.57823	WTHG_WTLG_7mo	0.690377		ENSMUSG00000006463	Zdhhc24	zinc finger, DHHC domain containing 24 [Source:MGI Symbol;Acc:MGI:1917855]
0.725653	3.80371	1.30317	0.204041	0.993176	-4.53655	WTHG_WTLG_7mo	0.690284		ENSMUSG00000085995	Gm2788	predicted gene 2788 [Source:MGI Symbol;Acc:MGI:3780956]
0.316586	1.41772	1.30293	0.204123	0.993176	-4.56541	WTHG_WTLG_7mo	0.690108		ENSMUSG00000037190	Cyb561d2	cytochrome b-561 domain containing 2 [Source:MGI Symbol;Acc:MGI:1929280]
0.467654	0.635016	1.30196	0.20445	0.993176	-4.57759	WTHG_WTLG_7mo	0.689412		ENSMUSG00000038517	Tbkbp1	TBK1 binding protein 1 [Source:MGI Symbol;Acc:MGI:1920424]
0.291303	2.61249	1.30195	0.204454	0.993176	-4.55251	WTHG_WTLG_7mo	0.689404		ENSMUSG00000024999	Noc3l	NOC3 like DNA replication regulator [Source:MGI Symbol;Acc:MGI:1932610]
-0.293072	6.42144	-1.30187	0.204478	0.993176	-4.53469	WTHG_WTLG_7mo	0.689353		ENSMUSG00000021687	Scamp1	secretory carrier membrane protein 1 [Source:MGI Symbol;Acc:MGI:1349480]
-0.313555	7.22947	-1.30176	0.204517	0.993176	-4.53655	WTHG_WTLG_7mo	0.68927		ENSMUSG00000042118	Bhmt2	betaine-homocysteine methyltransferase 2 [Source:MGI Symbol;Acc:MGI:1891379]
0.272091	3.88634	1.3017	0.204537	0.993176	-4.53889	WTHG_WTLG_7mo	0.689229		ENSMUSG00000041926	Rnpep	arginyl aminopeptidase (aminopeptidase B) [Source:MGI Symbol;Acc:MGI:2384902]
-0.245419	8.99314	-1.30145	0.204623	0.993176	-4.54273	WTHG_WTLG_7mo	0.689046		ENSMUSG00000049091	Sephs2	selenophosphate synthetase 2 [Source:MGI Symbol;Acc:MGI:108388]
-0.394673	0.358006	-1.30132	0.204665	0.993176	-4.5772	WTHG_WTLG_7mo	0.688957		ENSMUSG00000052364	B630019K06Rik	RIKEN cDNA B630019K06 gene [Source:MGI Symbol;Acc:MGI:2147918]
0.380233	2.14047	1.30062	0.204902	0.993176	-4.56105	WTHG_WTLG_7mo	0.688454		ENSMUSG00000078185	Chml	choroideremia-like [Source:MGI Symbol;Acc:MGI:101913]
0.387868	0.60378	1.30024	0.205029	0.993176	-4.57724	WTHG_WTLG_7mo	0.688184		ENSMUSG00000074283	Zfp109	zinc finger protein 109 [Source:MGI Symbol;Acc:MGI:1929099]
-0.24347	5.21703	-1.30006	0.205092	0.993176	-4.53443	WTHG_WTLG_7mo	0.688052		ENSMUSG00000033429	Mcee	methylmalonyl CoA epimerase [Source:MGI Symbol;Acc:MGI:1920974]
0.403501	0.741196	1.29993	0.205134	0.993176	-4.57514	WTHG_WTLG_7mo	0.687961		ENSMUSG00000031755	Bbs2	Bardet-Biedl syndrome 2 (human) [Source:MGI Symbol;Acc:MGI:2135267]
-0.168177	4.49149	-1.29969	0.205215	0.993176	-4.53648	WTHG_WTLG_7mo	0.687791		ENSMUSG00000025439	Clns1a	chloride channel, nucleotide-sensitive, 1A [Source:MGI Symbol;Acc:MGI:109638]
0.245257	2.82453	1.29954	0.205265	0.993176	-4.55124	WTHG_WTLG_7mo	0.687686		ENSMUSG00000022702	Hira	histone cell cycle regulator [Source:MGI Symbol;Acc:MGI:99430]
-0.342973	7.58549	-1.29931	0.205344	0.993176	-4.5386	WTHG_WTLG_7mo	0.687518		ENSMUSG00000022514	Il1rap	interleukin 1 receptor accessory protein [Source:MGI Symbol;Acc:MGI:104975]
0.410784	1.4261	1.29931	0.205345	0.993176	-4.56585	WTHG_WTLG_7mo	0.687517		ENSMUSG00000028744	Slc66a1	solute carrier family 66 member 1 [Source:MGI Symbol;Acc:MGI:2384837]
0.383677	2.36435	1.29895	0.205466	0.993176	-4.55786	WTHG_WTLG_7mo	0.68726		ENSMUSG00000017664	Slc35c2	solute carrier family 35, member C2 [Source:MGI Symbol;Acc:MGI:2385166]
0.491292	0.828448	1.29864	0.205571	0.993176	-4.57362	WTHG_WTLG_7mo	0.687039		ENSMUSG00000034216	Vps18	VPS18 CORVET/HOPS core subunit [Source:MGI Symbol;Acc:MGI:2443626]
-0.209997	6.41843	-1.29835	0.205667	0.993176	-4.53557	WTHG_WTLG_7mo	0.686835		ENSMUSG00000054676	1600014C10Rik	RIKEN cDNA 1600014C10 gene [Source:MGI Symbol;Acc:MGI:1919494]
0.327398	2.37205	1.29826	0.205698	0.993176	-4.55621	WTHG_WTLG_7mo	0.68677		ENSMUSG00000042487	Leo1	Leo1, Paf1/RNA polymerase II complex component [Source:MGI Symbol;Acc:MGI:2685031]
0.229511	3.58243	1.29768	0.205896	0.993176	-4.5432	WTHG_WTLG_7mo	0.686352		ENSMUSG00000040888	Gfer	growth factor, augmenter of liver regeneration [Source:MGI Symbol;Acc:MGI:107757]
-0.269131	2.54205	-1.29736	0.206002	0.993176	-4.55289	WTHG_WTLG_7mo	0.686129		ENSMUSG00000026049	Tex30	testis expressed 30 [Source:MGI Symbol;Acc:MGI:1922873]
-0.897211	-0.416784	-1.29708	0.206098	0.993176	-4.58471	WTHG_WTLG_7mo	0.685926		ENSMUSG00000085811	Cep112it	centrosomal protein 112, intronic transcript [Source:MGI Symbol;Acc:MGI:3649867]
[truncated: 9,742 more rows]

## Sheet: Short term FGSEA
comparison	pathway	pval	padj	log2err	ES	NES	size	leadingEdge
WTHG_WTLG_7mo	GPVI-mediated activation cascade	2.76007537932911e-05	0.0040661478962595	0.575610261071129	0.73429292260916	2.06227520168415	26	c("ENSMUSG00000034330", "ENSMUSG00000021457", "ENSMUSG00000034116", "ENSMUSG00000002699", "ENSMUSG00000028698", "ENSMUSG00000058715", "ENSMUSG00000030159", "ENSMUSG00000033220", "ENSMUSG00000031834", "ENSMUSG00000020573", "ENSMUSG00000004266", "ENSMUSG00000073982")
WTHG_WTLG_7mo	Interleukin-3, Interleukin-5 and GM-CSF signaling	3.6264418249806e-05	0.0040661478962595	0.557332238758646	0.703464405156311	2.03495192660709	31	c("ENSMUSG00000003283", "ENSMUSG00000021457", "ENSMUSG00000034116", "ENSMUSG00000026288", "ENSMUSG00000071714", "ENSMUSG00000028698", "ENSMUSG00000004043", "ENSMUSG00000068240", "ENSMUSG00000031834", "ENSMUSG00000008348", "ENSMUSG00000032737", "ENSMUSG00000004266")
WTHG_WTLG_7mo	Neutrophil degranulation	3.00615325938057e-12	1.34825973683219e-09	0.898671232061694	0.508492496393363	1.99028344966708	346	c("ENSMUSG00000089942", "ENSMUSG00000059089", "ENSMUSG00000045551", "ENSMUSG00000032725", "ENSMUSG00000030474", "ENSMUSG00000030579", "ENSMUSG00000058099", "ENSMUSG00000051439", "ENSMUSG00000058818", "ENSMUSG00000052270", "ENSMUSG00000018774", "ENSMUSG00000022488", "ENSMUSG00000070873", "ENSMUSG00000026177", "ENSMUSG00000026822", "ENSMUSG00000015340", "ENSMUSG00000009292", "ENSMUSG00000040552", "…
WTHG_WTLG_7mo	Fcgamma receptor (FCGR) dependent phagocytosis	6.61774184634487e-06	0.00197870481205712	0.610526878385931	0.598853037658555	1.96161266261205	68	c("ENSMUSG00000059089", "ENSMUSG00000034330", "ENSMUSG00000015947", "ENSMUSG00000022488", "ENSMUSG00000003283", "ENSMUSG00000028874", "ENSMUSG00000021457", "ENSMUSG00000034116", "ENSMUSG00000019831", "ENSMUSG00000052160", "ENSMUSG00000041112", "ENSMUSG00000003363", "ENSMUSG00000031264", "ENSMUSG00000042632", "ENSMUSG00000025372", "ENSMUSG00000031834", "ENSMUSG00000023944", "ENSMUSG00000020828", "…
WTHG_WTLG_7mo	DAP12 interactions	0.000390714163329036	0.0250336146075818	0.49849310876659	0.663264980412516	1.93470460009645	32	c("ENSMUSG00000034330", "ENSMUSG00000030579", "ENSMUSG00000048498", "ENSMUSG00000021457", "ENSMUSG00000030149", "ENSMUSG00000002699", "ENSMUSG00000031264", "ENSMUSG00000037902", "ENSMUSG00000031834")
WTHG_WTLG_7mo	Kinesins	0.00112909998419498	0.050640134291145	0.45505986738723	0.717294672553876	1.8964408630865	20	c("ENSMUSG00000058672", "ENSMUSG00000036752", "ENSMUSG00000043091", "ENSMUSG00000020668", "ENSMUSG00000023004", "ENSMUSG00000003546", "ENSMUSG00000026202", "ENSMUSG00000018395")
WTHG_WTLG_7mo	Innate Immune System	1.10319368097841e-16	9.89564731837631e-14	1.05746357275086	0.470008319208555	1.88211069509326	633	c("ENSMUSG00000089942", "ENSMUSG00000022534", "ENSMUSG00000059089", "ENSMUSG00000040522", "ENSMUSG00000045551", "ENSMUSG00000032725", "ENSMUSG00000030474", "ENSMUSG00000034330", "ENSMUSG00000015947", "ENSMUSG00000030579", "ENSMUSG00000044583", "ENSMUSG00000023349", "ENSMUSG00000036887", "ENSMUSG00000058099", "ENSMUSG00000051439", "ENSMUSG00000058818", "ENSMUSG00000052270", "ENSMUSG00000018774", "…
WTHG_WTLG_7mo	HSP90 chaperone cycle for steroid hormone receptors (SHR) in the presence of ligand	0.00222839166865654	0.0689264595443074	0.431707695803346	0.602818614920703	1.79129532628468	37	c("ENSMUSG00000058672", "ENSMUSG00000090877", "ENSMUSG00000036752", "ENSMUSG00000043091", "ENSMUSG00000023004", "ENSMUSG00000031865", "ENSMUSG00000026202", "ENSMUSG00000015656", "ENSMUSG00000005483", "ENSMUSG00000024222", "ENSMUSG00000023944", "ENSMUSG00000018707", "ENSMUSG00000021270", "ENSMUSG00000025228", "ENSMUSG00000001473", "ENSMUSG00000025410", "ENSMUSG00000030357", "ENSMUSG00000028745", "…
WTHG_WTLG_7mo	GPCR ligand binding	0.000338838897312401	0.0233798839145557	0.49849310876659	0.525661432194023	1.77447408308978	80	c("ENSMUSG00000045551", "ENSMUSG00000038811", "ENSMUSG00000023078", "ENSMUSG00000052270", "ENSMUSG00000036362", "ENSMUSG00000040552", "ENSMUSG00000079227", "ENSMUSG00000036353", "ENSMUSG00000004730", "ENSMUSG00000018927", "ENSMUSG00000045730", "ENSMUSG00000029417", "ENSMUSG00000042190", "ENSMUSG00000047904", "ENSMUSG00000036381", "ENSMUSG00000032528", "ENSMUSG00000054764", "ENSMUSG00000001240", "…
WTHG_WTLG_7mo	Triglyceride metabolism	0.00669929030089779	0.123965091645375	0.407017918923954	0.711186480969674	1.73823356585486	15	c("ENSMUSG00000018868", "ENSMUSG00000012187", "ENSMUSG00000019874", "ENSMUSG00000026827", "ENSMUSG00000023057", "ENSMUSG00000027533", "ENSMUSG00000024978", "ENSMUSG00000054422", "ENSMUSG00000024052", "ENSMUSG00000062515")
WTHG_WTLG_7mo	Platelet sensitization by LDL	0.00315380106499521	0.0785822098694639	0.431707695803346	0.703382878230637	1.73119794656557	16	c("ENSMUSG00000056220", "ENSMUSG00000028874", "ENSMUSG00000024777", "ENSMUSG00000020717", "ENSMUSG00000004266", "ENSMUSG00000032058", "ENSMUSG00000043733", "ENSMUSG00000007564", "ENSMUSG00000059409")
WTHG_WTLG_7mo	FCGR activation	0.0119356229098479	0.172006915777489	0.380730400722792	0.760739865362227	1.723249296541	11	c("ENSMUSG00000059089", "ENSMUSG00000015947", "ENSMUSG00000003283", "ENSMUSG00000028874", "ENSMUSG00000021457")
WTHG_WTLG_7mo	Antimicrobial peptides	0.0080734730838286	0.144838107123885	0.380730400722792	0.702836295079449	1.71782461013944	15	c("ENSMUSG00000026177", "ENSMUSG00000026822", "ENSMUSG00000069516", "ENSMUSG00000072596", "ENSMUSG00000044827", "ENSMUSG00000033792", "ENSMUSG00000018585", "ENSMUSG00000044748")
WTHG_WTLG_7mo	Plasma lipoprotein remodeling	0.00857240138296497	0.150773412559208	0.380730400722792	0.621947229090697	1.71306649441182	24	c("ENSMUSG00000032080", "ENSMUSG00000017754", "ENSMUSG00000053846", "ENSMUSG00000109350", "ENSMUSG00000002992", "ENSMUSG00000002289", "ENSMUSG00000032079", "ENSMUSG00000022579", "ENSMUSG00000030513", "ENSMUSG00000002279", "ENSMUSG00000002985", "ENSMUSG00000024030", "ENSMUSG00000030530")
WTHG_WTLG_7mo	Gluconeogenesis	0.00912206590105785	0.15438666251413	0.380730400722792	0.606342058185141	1.70292284159589	26	c("ENSMUSG00000078650", "ENSMUSG00000032122", "ENSMUSG00000036427", "ENSMUSG00000040618", "ENSMUSG00000060600", "ENSMUSG00000030695", "ENSMUSG00000057666", "ENSMUSG00000034793", "ENSMUSG00000025792", "ENSMUSG00000063524")
WTHG_WTLG_7mo	The role of GTSE1 in G2/M progression after G2 checkpoint	0.0024674379082136	0.0701764545304109	0.431707695803346	0.518556625435139	1.67605055720976	61	c("ENSMUSG00000058672", "ENSMUSG00000036752", "ENSMUSG00000023067", "ENSMUSG00000043091", "ENSMUSG00000019942", "ENSMUSG00000023004", "ENSMUSG00000068240", "ENSMUSG00000026202", "ENSMUSG00000008348", "ENSMUSG00000017221", "ENSMUSG00000023944", "ENSMUSG00000022193", "ENSMUSG00000039067", "ENSMUSG00000021270", "ENSMUSG00000018286", "ENSMUSG00000031897", "ENSMUSG00000001473", "ENSMUSG00000024338", "…
WTHG_WTLG_7mo	HSF1-dependent transactivation	0.00670041370246793	0.123965091645375	0.407017918923954	0.648117266441711	1.67394352765047	19	c("ENSMUSG00000090877", "ENSMUSG00000022556", "ENSMUSG00000024142", "ENSMUSG00000057897", "ENSMUSG00000011096", "ENSMUSG00000015656", "ENSMUSG00000005483", "ENSMUSG00000023944", "ENSMUSG00000021270", "ENSMUSG00000030357", "ENSMUSG00000041548", "ENSMUSG00000028991", "ENSMUSG00000059970")
WTHG_WTLG_7mo	Synthesis of PA	0.0206316666888333	0.225690305120531	0.352487857583619	0.630645174172316	1.6673500085404	20	c("ENSMUSG00000056220", "ENSMUSG00000029314", "ENSMUSG00000026858", "ENSMUSG00000061313", "ENSMUSG00000026827", "ENSMUSG00000026922", "ENSMUSG00000020828", "ENSMUSG00000024978", "ENSMUSG00000023019")
WTHG_WTLG_7mo	Hemostasis	1.38790536385807e-05	0.00262729820680502	0.593325476396405	0.422208604579711	1.65046726439042	333	c("ENSMUSG00000059060", "ENSMUSG00000038811", "ENSMUSG00000034330", "ENSMUSG00000058672", "ENSMUSG00000022180", "ENSMUSG00000056220", "ENSMUSG00000024610", "ENSMUSG00000028874", "ENSMUSG00000036353", "ENSMUSG00000021457", "ENSMUSG00000020120", "ENSMUSG00000034116", "ENSMUSG00000026288", "ENSMUSG00000020143", "ENSMUSG00000030830", "ENSMUSG00000026786", "ENSMUSG00000024777", "ENSMUSG00000031451", "…
WTHG_WTLG_7mo	Signaling by GPCR	3.37095416475615e-05	0.0040661478962595	0.557332238758646	0.428180814163428	1.64349918047398	265	c("ENSMUSG00000032080", "ENSMUSG00000045551", "ENSMUSG00000038811", "ENSMUSG00000023078", "ENSMUSG00000052270", "ENSMUSG00000036362", "ENSMUSG00000056220", "ENSMUSG00000040552", "ENSMUSG00000079227", "ENSMUSG00000036353", "ENSMUSG00000003644", "ENSMUSG00000004730", "ENSMUSG00000034116", "ENSMUSG00000018927", "ENSMUSG00000030844", "ENSMUSG00000045730", "ENSMUSG00000017631", "ENSMUSG00000029417", "…
WTHG_WTLG_7mo	Hyaluronan metabolism	0.0225617258306919	0.226066349214086	0.352487857583619	0.738005184763592	1.62838622382678	10	c("ENSMUSG00000035459", "ENSMUSG00000010047", "ENSMUSG00000025232", "ENSMUSG00000030787", "ENSMUSG00000025534", "ENSMUSG00000022822", "ENSMUSG00000028854")
WTHG_WTLG_7mo	Fatty acid metabolism	0.00145083333328158	0.0602071248209939	0.45505986738723	0.4456870512219	1.61092214672369	135	c("ENSMUSG00000028715", "ENSMUSG00000056220", "ENSMUSG00000078937", "ENSMUSG00000026853", "ENSMUSG00000021226", "ENSMUSG00000042010", "ENSMUSG00000060063", "ENSMUSG00000041220", "ENSMUSG00000028712", "ENSMUSG00000029925", "ENSMUSG00000037071", "ENSMUSG00000024665", "ENSMUSG00000028497", "ENSMUSG00000020532", "ENSMUSG00000025153", "ENSMUSG00000032349", "ENSMUSG00000032315", "ENSMUSG00000010651", "…
WTHG_WTLG_7mo	Signaling by Rho GTPases	0.000160882171671792	0.0120259423324664	0.518848077743792	0.419853251626816	1.60996369876331	256	c("ENSMUSG00000117098", "ENSMUSG00000058672", "ENSMUSG00000023008", "ENSMUSG00000022488", "ENSMUSG00000015340", "ENSMUSG00000030047", "ENSMUSG00000034116", "ENSMUSG00000005233", "ENSMUSG00000017631", "ENSMUSG00000024777", "ENSMUSG00000026480", "ENSMUSG00000021262", "ENSMUSG00000019831", "ENSMUSG00000036752", "ENSMUSG00000043091", "ENSMUSG00000024043", "ENSMUSG00000002233", "ENSMUSG00000015950", "…
WTHG_WTLG_7mo	GABA B receptor activation	0.0234197983519417	0.226066349214086	0.352487857583619	0.633381693203737	1.60005930596008	18	c("ENSMUSG00000038811", "ENSMUSG00000051497", "ENSMUSG00000044708", "ENSMUSG00000031659", "ENSMUSG00000029713")
WTHG_WTLG_7mo	Adaptive Immune System	1.46449175407192e-05	0.00262729820680502	0.593325476396405	0.387575433728228	1.54308356157955	478	c("ENSMUSG00000059089", "ENSMUSG00000034783", "ENSMUSG00000030474", "ENSMUSG00000022901", "ENSMUSG00000034330", "ENSMUSG00000015947", "ENSMUSG00000046245", "ENSMUSG00000058672", "ENSMUSG00000024610", "ENSMUSG00000015340", "ENSMUSG00000048498", "ENSMUSG00000022148", "ENSMUSG00000001029", "ENSMUSG00000021457", "ENSMUSG00000051682", "ENSMUSG00000030149", "ENSMUSG00000034116", "ENSMUSG00000026288", "…
WTHG_WTLG_7mo	REAC:R-MMU-191859	0.017883382334649	0.219093011802013	0.352487857583619	0.496639480536195	1.52575116846221	45	c("ENSMUSG00000049396", "ENSMUSG00000109511", "ENSMUSG00000026999", "ENSMUSG00000032939", "ENSMUSG00000036678")
WTHG_WTLG_7mo	Transport of small molecules	0.000519743647709553	0.0302175948636137	0.477270815362862	0.367029492466702	1.45044362434185	405	c("ENSMUSG00000030827", "ENSMUSG00000032080", "ENSMUSG00000027219", "ENSMUSG00000038811", "ENSMUSG00000024737", "ENSMUSG00000022180", "ENSMUSG00000026177", "ENSMUSG00000026822", "ENSMUSG00000009292", "ENSMUSG00000073940", "ENSMUSG00000017754", "ENSMUSG00000026435", "ENSMUSG00000052305", "ENSMUSG00000048677", "ENSMUSG00000028542", "ENSMUSG00000030762", "ENSMUSG00000030302", "ENSMUSG00000053846", "…
WTHG_WTLG_7mo	Metabolism of lipids	0.00179016964054706	0.0620331806562863	0.45505986738723	0.352347293335801	1.39696947216779	442	c("ENSMUSG00000024526", "ENSMUSG00000018868", "ENSMUSG00000030278", "ENSMUSG00000028715", "ENSMUSG00000028655", "ENSMUSG00000012187", "ENSMUSG00000056220", "ENSMUSG00000078937", "ENSMUSG00000003555", "ENSMUSG00000026853", "ENSMUSG00000021259", "ENSMUSG00000033192", "ENSMUSG00000026288", "ENSMUSG00000021226", "ENSMUSG00000042010", "ENSMUSG00000029314", "ENSMUSG00000060063", "ENSMUSG00000041220", "…
WTHG_WTLG_7mo	Synthesis of bile acids and bile salts via 27-hydroxycholesterol	0.0014766518908159	0.0602071248209939	0.45505986738723	-0.748483621083632	-1.92856866198171	12	c("ENSMUSG00000028240", "ENSMUSG00000039519", "ENSMUSG00000038641", "ENSMUSG00000021210", "ENSMUSG00000033715")
WTHG_WTLG_7mo	Formation of Fibrin Clot (Clotting Cascade)	0.0146170741166049	0.195694260934248	0.380730400722792	-0.542511351582035	-1.69813426212679	24	c("ENSMUSG00000031645", "ENSMUSG00000109764", "ENSMUSG00000026368", "ENSMUSG00000022912", "ENSMUSG00000022875", "ENSMUSG00000026249", "ENSMUSG00000022766", "ENSMUSG00000033831", "ENSMUSG00000033860", "ENSMUSG00000048376", "ENSMUSG00000031443")
WTHG_WTLG_7mo	Branched-chain amino acid catabolism	0.0231638240211227	0.226066349214086	0.352487857583619	-0.592712061032704	-1.64494634756896	15	c("ENSMUSG00000037826", "ENSMUSG00000000340", "ENSMUSG00000027332", "ENSMUSG00000030861", "ENSMUSG00000032263", "ENSMUSG00000021646", "ENSMUSG00000021238")
WTHG_WTLG_7mo	Keratan sulfate degradation	0.0330433669266615	0.247582803613249	0.321775918075361	-0.649627697966892	-1.6292254001166	11	c("ENSMUSG00000041559", "ENSMUSG00000036446", "ENSMUSG00000021390", "ENSMUSG00000048368")
WTHG_WTLG_7mo	Cytosolic sulfonation of small molecules	0.0324778166153701	0.247582803613249	0.321775918075361	-0.620179270642218	-1.59797525621154	12	c("ENSMUSG00000029269", "ENSMUSG00000024899", "ENSMUSG00000021432", "ENSMUSG00000034320")
WTHG_WTLG_7mo	Glutamate Neurotransmitter Release Cycle	0.0731707317073171	0.339115641312724	0.276500599254472	-0.607852771819809	-1.52445651329138	11	c("ENSMUSG00000035864", "ENSMUSG00000005089", "ENSMUSG00000022462", "ENSMUSG00000044005", "ENSMUSG00000031840")
WTHG_WTLG_7mo	Endosomal/Vacuolar pathway	0.0597322145210306	0.313332142838388	0.321775918075361	-0.571921184991277	-1.52082060371973	13	c("ENSMUSG00000091705", "ENSMUSG00000079507", "ENSMUSG00000060802", "ENSMUSG00000060550", "ENSMUSG00000023845")
WTHG_WTLG_7mo	Cholesterol biosynthesis	0.031208018571302	0.247582803613249	0.352487857583619	-0.493408617956952	-1.51382393446605	22	c("ENSMUSG00000031604", "ENSMUSG00000093930", "ENSMUSG00000022351", "ENSMUSG00000021670", "ENSMUSG00000001467", "ENSMUSG00000041939", "ENSMUSG00000021302", "ENSMUSG00000004880", "ENSMUSG00000021273", "ENSMUSG00000031349")
WTHG_WTLG_7mo	Signaling by BMP	0.0791788856304985	0.354986431478969	0.276500599254472	-0.496399215739804	-1.48533456932717	19	c("ENSMUSG00000050069", "ENSMUSG00000036867", "ENSMUSG00000031681", "ENSMUSG00000027796", "ENSMUSG00000022816", "ENSMUSG00000067336", "ENSMUSG00000078578")
WTHG_WTLG_7mo	Respiratory electron transport	0.0160810603386271	0.209053784402152	0.352487857583619	-0.345280473991407	-1.45049305599115	86	c("ENSMUSG00000064354", "ENSMUSG00000064360", "ENSMUSG00000064368", "ENSMUSG00000064358", "ENSMUSG00000022820", "ENSMUSG00000026500", "ENSMUSG00000070283", "ENSMUSG00000064363", "ENSMUSG00000064345", "ENSMUSG00000091803", "ENSMUSG00000064370", "ENSMUSG00000064351", "ENSMUSG00000030647", "ENSMUSG00000064341", "ENSMUSG00000024082", "ENSMUSG00000000088", "ENSMUSG00000068184", "ENSMUSG00000035142", "…
WTHG_WTLG_7mo	Biological oxidations	0.00501715888016093	0.104660267802427	0.407017918923954	-0.311615017149251	-1.42623910284647	154	c("ENSMUSG00000028240", "ENSMUSG00000025002", "ENSMUSG00000029269", "ENSMUSG00000039519", "ENSMUSG00000003053", "ENSMUSG00000060613", "ENSMUSG00000030945", "ENSMUSG00000024899", "ENSMUSG00000004038", "ENSMUSG00000032051", "ENSMUSG00000035836", "ENSMUSG00000025479", "ENSMUSG00000037797", "ENSMUSG00000035780", "ENSMUSG00000020309", "ENSMUSG00000079057", "ENSMUSG00000073424", "ENSMUSG00000040471", "…
WTHG_WTLG_7mo	Regulation of Insulin-like Growth Factor (IGF) transport and uptake by Insulin-like Growth Factor Binding Proteins (IGFBPs)	0.0559176720613789	0.31104739673196	0.321775918075361	-0.318800397712845	-1.3083444442443	76	c("ENSMUSG00000026185", "ENSMUSG00000039323", "ENSMUSG00000055653", "ENSMUSG00000027204", "ENSMUSG00000042988", "ENSMUSG00000039405", "ENSMUSG00000035104", "ENSMUSG00000022261", "ENSMUSG00000028364", "ENSMUSG00000010601", "ENSMUSG00000020429", "ENSMUSG00000022868", "ENSMUSG00000022875", "ENSMUSG00000029304", "ENSMUSG00000022766", "ENSMUSG00000024164", "ENSMUSG00000020053", "ENSMUSG00000022816", "…
WTHG_WTLG_7mo	Metabolism of amino acids and derivatives	0.0116702131388795	0.172006915777489	0.380730400722792	-0.279826263231272	-1.30184060369693	191	c("ENSMUSG00000028179", "ENSMUSG00000025815", "ENSMUSG00000074768", "ENSMUSG00000057228", "ENSMUSG00000037826", "ENSMUSG00000015890", "ENSMUSG00000031549", "ENSMUSG00000020017", "ENSMUSG00000025991", "ENSMUSG00000000340", "ENSMUSG00000035472", "ENSMUSG00000030934", "ENSMUSG00000020051", "ENSMUSG00000025176", "ENSMUSG00000029695", "ENSMUSG00000027332", "ENSMUSG00000030861", "ENSMUSG00000037458", "…

## Sheet: Long term DEG
logFC	AveExpr	t	P.Value	adj.P.Val	B	comparison	neglog.P.Value	regulation	ENSEMBL	gene	gene_description
4.67561	-4.38491	4.88588	4.64403e-05	0.309597	-3.14359	WTHG_WTLG_24mo	4.33311	Up	ENSMUSG00000079224	Gm6565	predicted gene 6565 [Source:MGI Symbol;Acc:MGI:3644755]
3.81592	-0.455394	3.25449	0.00316981	0.66858	-3.54164	WTHG_WTLG_24mo	2.49897	Up	ENSMUSG00000111253	Gm34654	predicted gene, 34654 [Source:MGI Symbol;Acc:MGI:5593813]
-4.25869	2.55475	-2.14401	0.0416427	0.804242	-3.80754	WTHG_WTLG_24mo	1.38046	Down	ENSMUSG00000116275	Zc3h11a	zinc finger CCCH type containing 11A [Source:MGI Symbol;Acc:MGI:1917829]
2.66833	-0.904728	3.2115	0.00352635	0.66858	-3.62095	WTHG_WTLG_24mo	2.45267	Up	ENSMUSG00000082065	Mup-ps14	major urinary protein, pseudogene 14 [Source:MGI Symbol;Acc:MGI:3651980]
2.58816	-1.20792	2.10486	0.0452111	0.804433	-4.27461	WTHG_WTLG_24mo	1.34476	Up	ENSMUSG00000050921	P2ry10	purinergic receptor P2Y, G-protein coupled 10 [Source:MGI Symbol;Acc:MGI:1926076]
0.394776	5.83421	4.04366	0.000422872	0.66858	-0.274705	WTHG_WTLG_24mo	3.37379		ENSMUSG00000019923	Zwint	ZW10 interactor [Source:MGI Symbol;Acc:MGI:1289227]
-2.98195	2.41356	-4.16472	0.00030841	0.66858	-2.18262	WTHG_WTLG_24mo	3.51087	Down	ENSMUSG00000048087	Gm4737	predicted gene 4737 [Source:MGI Symbol;Acc:MGI:3643647]
2.48845	-0.0190565	2.50311	0.0189881	0.770431	-3.81745	WTHG_WTLG_24mo	1.72152	Up	ENSMUSG00000105353	Gm42428	predicted gene 42428 [Source:MGI Symbol;Acc:MGI:5662565]
2.44771	-1.60621	3.16408	0.00396446	0.66858	-3.78051	WTHG_WTLG_24mo	2.40182	Up	ENSMUSG00000100457	D830032E09Rik	RIKEN cDNA D830032E09 gene [Source:MGI Symbol;Acc:MGI:2442347]
0.441595	5.7467	3.83857	0.000719688	0.66858	-0.669618	WTHG_WTLG_24mo	3.14286		ENSMUSG00000026880	Stom	stomatin [Source:MGI Symbol;Acc:MGI:95403]
2.43074	-0.922801	3.25206	0.00318897	0.66858	-3.48124	WTHG_WTLG_24mo	2.49635	Up	ENSMUSG00000073835	Mup-ps12	major urinary protein, pseudogene 12 [Source:MGI Symbol;Acc:MGI:3783148]
2.31115	0.312207	2.32067	0.0284904	0.777952	-3.85005	WTHG_WTLG_24mo	1.5453	Up	ENSMUSG00000027398	Il1b	interleukin 1 beta [Source:MGI Symbol;Acc:MGI:96543]
2.271	0.209868	3.42942	0.00204587	0.66858	-2.9841	WTHG_WTLG_24mo	2.68912	Up	ENSMUSG00000037379	Spon2	spondin 2, extracellular matrix protein [Source:MGI Symbol;Acc:MGI:1923724]
2.25757	-0.64859	2.11138	0.0445978	0.804242	-4.12446	WTHG_WTLG_24mo	1.35069	Up	ENSMUSG00000037849	Ifi206	interferon activated gene 206 [Source:MGI Symbol;Acc:MGI:3646410]
2.24365	-0.557612	2.20887	0.0362841	0.804242	-4.08136	WTHG_WTLG_24mo	1.44028	Up	ENSMUSG00000037649	H2-DMa	histocompatibility 2, class II, locus DMa [Source:MGI Symbol;Acc:MGI:95921]
2.23241	0.890151	2.43997	0.0218838	0.770431	-3.66431	WTHG_WTLG_24mo	1.65988	Up	ENSMUSG00000056071	S100a9	S100 calcium binding protein A9 (calgranulin B) [Source:MGI Symbol;Acc:MGI:1338947]
2.1393	0.423573	2.42463	0.0226461	0.770431	-3.84588	WTHG_WTLG_24mo	1.64501	Up	ENSMUSG00000078921	Tgtp2	T cell specific GTPase 2 [Source:MGI Symbol;Acc:MGI:3710083]
2.13907	0.792795	2.28405	0.0308577	0.784923	-3.8296	WTHG_WTLG_24mo	1.51064	Up	ENSMUSG00000056054	S100a8	S100 calcium binding protein A8 (calgranulin A) [Source:MGI Symbol;Acc:MGI:88244]
-0.436566	4.78572	-3.53973	0.00154761	0.66858	-1.23876	WTHG_WTLG_24mo	2.81034		ENSMUSG00000038848	Ythdf1	YTH N6-methyladenosine RNA binding protein 1 [Source:MGI Symbol;Acc:MGI:1917431]
-1.73426	1.88226	-3.38498	0.00228794	0.66858	-2.2703	WTHG_WTLG_24mo	2.64056	Down	ENSMUSG00000026064	Ptp4a1	protein tyrosine phosphatase 4a1 [Source:MGI Symbol;Acc:MGI:1277096]
2.03024	0.550729	2.10769	0.0449436	0.804242	-3.88401	WTHG_WTLG_24mo	1.34733	Up	ENSMUSG00000052776	Oas1a	2'-5' oligoadenylate synthetase 1A [Source:MGI Symbol;Acc:MGI:2180860]
-1.73143	1.42205	-2.59681	0.0153389	0.763176	-3.35868	WTHG_WTLG_24mo	1.81421	Down	ENSMUSG00000033676	Gabrb3	gamma-aminobutyric acid (GABA) A receptor, subunit beta 3 [Source:MGI Symbol;Acc:MGI:95621]
1.96425	-0.762917	2.08484	0.0471386	0.805459	-4.17354	WTHG_WTLG_24mo	1.32662	Up	ENSMUSG00000016458	Wt1	Wilms tumor 1 homolog [Source:MGI Symbol;Acc:MGI:98968]
1.94254	-0.871246	2.16491	0.0398436	0.804242	-4.12035	WTHG_WTLG_24mo	1.39964	Up	ENSMUSG00000095366	Gm21860	predicted gene, 21860 [Source:MGI Symbol;Acc:MGI:5434024]
-1.59329	1.18649	-3.02703	0.00554409	0.66858	-2.97266	WTHG_WTLG_24mo	2.25617	Down	ENSMUSG00000093769	H3c14	H3 clustered histone 14 [Source:MGI Symbol;Acc:MGI:2448355]
1.84995	0.540329	2.6063	0.0150082	0.763176	-3.53923	WTHG_WTLG_24mo	1.82367	Up	ENSMUSG00000106734	Gm20559	predicted gene, 20559 [Source:MGI Symbol;Acc:MGI:5295666]
-0.365127	5.47023	-3.43511	0.00201675	0.66858	-1.43174	WTHG_WTLG_24mo	2.69535		ENSMUSG00000012535	Tnpo3	transportin 3 [Source:MGI Symbol;Acc:MGI:1196412]
-1.37154	1.1773	-3.52869	0.00159163	0.66858	-2.25617	WTHG_WTLG_24mo	2.79816	Down	ENSMUSG00000082724	Gm14416	predicted gene 14416 [Source:MGI Symbol;Acc:MGI:3702407]
1.74189	-0.62595	2.7366	0.0110915	0.75817	-3.79223	WTHG_WTLG_24mo	1.95501	Up	ENSMUSG00000084819	Gm11967	predicted gene 11967 [Source:MGI Symbol;Acc:MGI:3650297]
1.73529	0.869131	2.89278	0.00766275	0.70966	-3.33784	WTHG_WTLG_24mo	2.11562	Up	ENSMUSG00000000317	Bcl6b	B cell CLL/lymphoma 6, member B [Source:MGI Symbol;Acc:MGI:1278332]
-0.464066	3.977	-3.39217	0.00224693	0.66858	-1.57454	WTHG_WTLG_24mo	2.64841		ENSMUSG00000040250	Ints13	integrator complex subunit 13 [Source:MGI Symbol;Acc:MGI:1918427]
1.72561	-0.247346	2.7163	0.011631	0.75817	-3.63076	WTHG_WTLG_24mo	1.93438	Up	ENSMUSG00000048965	Mrgpre	MAS-related GPR, member E [Source:MGI Symbol;Acc:MGI:2441884]
-1.28918	3.96806	-3.14816	0.00412298	0.66858	-1.9944	WTHG_WTLG_24mo	2.38479	Down	ENSMUSG00000026773	Pfkfb3	6-phosphofructo-2-kinase/fructose-2,6-biphosphatase 3 [Source:MGI Symbol;Acc:MGI:2181202]
-0.50637	3.89112	-3.37288	0.00235846	0.66858	-1.61879	WTHG_WTLG_24mo	2.62737		ENSMUSG00000022521	Crebbp	CREB binding protein [Source:MGI Symbol;Acc:MGI:1098280]
1.68803	0.406972	2.11441	0.0443159	0.804242	-3.92374	WTHG_WTLG_24mo	1.35344	Up	ENSMUSG00000021624	Cd180	CD180 antigen [Source:MGI Symbol;Acc:MGI:1194924]
-1.22861	2.41251	-2.54585	0.0172336	0.770431	-3.13155	WTHG_WTLG_24mo	1.76362	Down	ENSMUSG00000085826	Gm15638	predicted gene 15638 [Source:MGI Symbol;Acc:MGI:3783082]
1.65565	0.106276	2.50464	0.0189225	0.770431	-3.82108	WTHG_WTLG_24mo	1.72302	Up	ENSMUSG00000097750	Gm4673	predicted gene 4673 [Source:MGI Symbol;Acc:MGI:3782854]
0.482567	4.56781	3.33686	0.00258127	0.66858	-1.63298	WTHG_WTLG_24mo	2.58817		ENSMUSG00000039616	Mocos	molybdenum cofactor sulfurase [Source:MGI Symbol;Acc:MGI:1915841]
1.64813	-0.126579	2.18825	0.0379163	0.804242	-4.02482	WTHG_WTLG_24mo	1.42117	Up	ENSMUSG00000030149	Klrk1	killer cell lectin-like receptor subfamily K, member 1 [Source:MGI Symbol;Acc:MGI:1196250]
-1.2252	6.16511	-3.00471	0.00585266	0.66858	-2.23753	WTHG_WTLG_24mo	2.23265	Down	ENSMUSG00000031431	Tsc22d3	TSC22 domain family, member 3 [Source:MGI Symbol;Acc:MGI:1196284]
-1.21014	3.8344	-2.25884	0.032589	0.803883	-3.5046	WTHG_WTLG_24mo	1.48693	Down	ENSMUSG00000027750	Postn	periostin, osteoblast specific factor [Source:MGI Symbol;Acc:MGI:1926321]
-1.19353	7.56095	-2.1272	0.0431424	0.804242	-3.69804	WTHG_WTLG_24mo	1.3651	Down	ENSMUSG00000066071	Cyp4a12a	cytochrome P450, family 4, subfamily a, polypeptide 12a [Source:MGI Symbol;Acc:MGI:88612]
-1.08553	2.46902	-2.31765	0.0286795	0.777952	-3.45666	WTHG_WTLG_24mo	1.54243	Down	ENSMUSG00000027556	Car1	carbonic anhydrase 1 [Source:MGI Symbol;Acc:MGI:88268]
-1.0412	2.7543	-2.26407	0.032223	0.801614	-3.53419	WTHG_WTLG_24mo	1.49183	Down	ENSMUSG00000079494	Nat8f5	N-acetyltransferase 8 (GCN5-related) family member 5 [Source:MGI Symbol;Acc:MGI:1916299]
-1.00986	9.10165	-2.39172	0.0243652	0.770431	-3.30913	WTHG_WTLG_24mo	1.61323	Down	ENSMUSG00000005547	Cyp2a5	cytochrome P450, family 2, subfamily a, polypeptide 5 [Source:MGI Symbol;Acc:MGI:88597]
1.50908	-0.00707902	3.33569	0.0025888	0.66858	-2.99676	WTHG_WTLG_24mo	2.5869	Up	ENSMUSG00000000120	Ngfr	nerve growth factor receptor (TNFR superfamily, member 16) [Source:MGI Symbol;Acc:MGI:97323]
1.50772	-0.579388	2.77878	0.0100449	0.747121	-3.61857	WTHG_WTLG_24mo	1.99805	Up	ENSMUSG00000022408	Fam83f	family with sequence similarity 83, member F [Source:MGI Symbol;Acc:MGI:2146227]
1.4971	-0.681448	2.76092	0.0104761	0.755197	-3.79076	WTHG_WTLG_24mo	1.9798	Up	ENSMUSG00000039713	Plekhg5	pleckstrin homology domain containing, family G (with RhoGef domain) member 5 [Source:MGI Symbol;Acc:MGI:2652860]
-1.00948	2.54298	-2.98924	0.00607598	0.66858	-2.51023	WTHG_WTLG_24mo	2.21638	Down	ENSMUSG00000056501	Cebpb	CCAAT/enhancer binding protein (C/EBP), beta [Source:MGI Symbol;Acc:MGI:88373]
1.48126	-0.973104	2.71729	0.011604	0.75817	-3.70167	WTHG_WTLG_24mo	1.93539	Up	ENSMUSG00000025875	Tspan17	tetraspanin 17 [Source:MGI Symbol;Acc:MGI:1921507]
1.47999	0.328763	2.12664	0.0431936	0.804242	-3.97998	WTHG_WTLG_24mo	1.36458	Up	ENSMUSG00000105504	Gbp5	guanylate binding protein 5 [Source:MGI Symbol;Acc:MGI:2429943]
-0.51406	5.09115	-3.24067	0.00328047	0.66858	-1.80099	WTHG_WTLG_24mo	2.48406		ENSMUSG00000020074	Ccar1	cell division cycle and apoptosis regulator 1 [Source:MGI Symbol;Acc:MGI:1914750]
-0.498771	8.2349	-3.2378	0.00330387	0.66858	-1.8834	WTHG_WTLG_24mo	2.48098		ENSMUSG00000029247	Paics	phosphoribosylaminoimidazole carboxylase, phosphoribosylaminoribosylaminoimidazole, succinocarboxamide synthetase [Source:MGI Symbol;Acc:MGI:1914304]
-1.00529	6.83955	-2.46593	0.0206471	0.770431	-3.17444	WTHG_WTLG_24mo	1.68514	Down	ENSMUSG00000052392	Acot4	acyl-CoA thioesterase 4 [Source:MGI Symbol;Acc:MGI:2159621]
-0.988592	5.78725	-2.2667	0.0320403	0.80039	-3.4938	WTHG_WTLG_24mo	1.4943	Down	ENSMUSG00000002289	Angptl4	angiopoietin-like 4 [Source:MGI Symbol;Acc:MGI:1888999]
-0.964855	6.31641	-2.73883	0.0110338	0.75817	-2.71163	WTHG_WTLG_24mo	1.95728	Down	ENSMUSG00000071551	Akr1c19	aldo-keto reductase family 1, member C19 [Source:MGI Symbol;Acc:MGI:2653678]
-0.955948	10.4573	-2.17246	0.0392101	0.804242	-3.63368	WTHG_WTLG_24mo	1.4066	Down	ENSMUSG00000026365	Cfh	complement component factor h [Source:MGI Symbol;Acc:MGI:88385]
1.46889	-0.337735	2.81806	0.00915451	0.743246	-3.6668	WTHG_WTLG_24mo	2.03837	Up	ENSMUSG00000112276	5033421B08Rik	RIKEN cDNA 5033421B08 gene [Source:MGI Symbol;Acc:MGI:1923240]
-0.356255	4.39915	-3.17573	0.00385222	0.66858	-1.93863	WTHG_WTLG_24mo	2.41429		ENSMUSG00000028106	Rprd2	regulation of nuclear pre-mRNA domain containing 2 [Source:MGI Symbol;Acc:MGI:1922387]
-0.55292	8.90515	-3.1708	0.00389938	0.66858	-2.02704	WTHG_WTLG_24mo	2.409		ENSMUSG00000049152	Ugt3a2	UDP glycosyltransferases 3 family, polypeptide A2 [Source:MGI Symbol;Acc:MGI:2145969]
-0.932272	4.2336	-3.57921	0.00139978	0.66858	-1.21399	WTHG_WTLG_24mo	2.85394	Down	ENSMUSG00000025780	Itih5	inter-alpha (globulin) inhibitor H5 [Source:MGI Symbol;Acc:MGI:1925751]
-0.545428	3.99873	-3.15733	0.00403094	0.66858	-2.00006	WTHG_WTLG_24mo	2.39459		ENSMUSG00000018412	Kansl1	KAT8 regulatory NSL complex subunit 1 [Source:MGI Symbol;Acc:MGI:1923969]
-0.500251	6.62106	-3.15366	0.00406756	0.66858	-1.97315	WTHG_WTLG_24mo	2.39067		ENSMUSG00000029131	Dnajb6	DnaJ heat shock protein family (Hsp40) member B6 [Source:MGI Symbol;Acc:MGI:1344381]
-0.928198	5.17008	-2.63094	0.0141804	0.763176	-2.89332	WTHG_WTLG_24mo	1.84831	Down	ENSMUSG00000027947	Il6ra	interleukin 6 receptor, alpha [Source:MGI Symbol;Acc:MGI:105304]
1.45463	-0.266118	2.40849	0.0234747	0.770431	-3.7924	WTHG_WTLG_24mo	1.6294	Up	ENSMUSG00000028763	Hspg2	perlecan (heparan sulfate proteoglycan 2) [Source:MGI Symbol;Acc:MGI:96257]
-0.439327	6.03688	-3.14762	0.00412843	0.66858	-1.97396	WTHG_WTLG_24mo	2.38422		ENSMUSG00000024283	Wac	WW domain containing adaptor with coiled-coil [Source:MGI Symbol;Acc:MGI:2387357]
-0.44336	3.73639	-3.14319	0.00417369	0.66858	-2.0432	WTHG_WTLG_24mo	2.37948		ENSMUSG00000029647	Pan3	PAN3 poly(A) specific ribonuclease subunit [Source:MGI Symbol;Acc:MGI:1919837]
-0.906692	3.95708	-2.59102	0.0155437	0.766867	-2.96991	WTHG_WTLG_24mo	1.80845	Down	ENSMUSG00000027765	P2ry1	purinergic receptor P2Y, G-protein coupled 1 [Source:MGI Symbol;Acc:MGI:105049]
-0.905536	3.34363	-2.88324	0.00783965	0.70966	-2.48527	WTHG_WTLG_24mo	2.1057	Down	ENSMUSG00000080888	Gm14387	predicted gene 14387 [Source:MGI Symbol;Acc:MGI:3650318]
1.4224	0.654634	2.7543	0.0106404	0.757208	-3.29664	WTHG_WTLG_24mo	1.97304	Up	ENSMUSG00000022324	Matn2	matrilin 2 [Source:MGI Symbol;Acc:MGI:109613]
-0.901123	3.50936	-2.9725	0.00632689	0.68128	-2.32298	WTHG_WTLG_24mo	2.19881	Down	ENSMUSG00000083111	Gm14421	predicted gene 14421 [Source:MGI Symbol;Acc:MGI:3652254]
-0.421501	3.67987	-3.12298	0.00438607	0.66858	-2.10542	WTHG_WTLG_24mo	2.35792		ENSMUSG00000031585	Gtf2e2	general transcription factor II E, polypeptide 2 (beta subunit) [Source:MGI Symbol;Acc:MGI:1915403]
-0.364563	5.33431	-3.12235	0.00439287	0.66858	-2.0162	WTHG_WTLG_24mo	2.35725		ENSMUSG00000009741	Ubp1	upstream binding protein 1 [Source:MGI Symbol;Acc:MGI:104889]
1.41532	0.142198	3.11622	0.00445949	0.66858	-3.32956	WTHG_WTLG_24mo	2.35071	Up	ENSMUSG00000024352	Spata24	spermatogenesis associated 24 [Source:MGI Symbol;Acc:MGI:1918492]
1.38534	-0.0768188	2.75802	0.0105478	0.755197	-3.60521	WTHG_WTLG_24mo	1.97684	Up	ENSMUSG00000047242	Taf9b	TATA-box binding protein associated factor 9B [Source:MGI Symbol;Acc:MGI:3039562]
1.37437	0.58049	2.39429	0.0242264	0.770431	-3.77082	WTHG_WTLG_24mo	1.61571	Up	ENSMUSG00000033854	Kcnk10	potassium channel, subfamily K, member 10 [Source:MGI Symbol;Acc:MGI:1919508]
1.37282	0.264937	3.51361	0.00165366	0.66858	-2.66084	WTHG_WTLG_24mo	2.78155	Up	ENSMUSG00000020381	Mrnip	MRN complex interacting protein [Source:MGI Symbol;Acc:MGI:1915317]
-0.890926	7.91417	-2.38407	0.0247814	0.770431	-3.3082	WTHG_WTLG_24mo	1.60587	Down	ENSMUSG00000027346	Gpcpd1	glycerophosphocholine phosphodiesterase 1 [Source:MGI Symbol;Acc:MGI:104898]
-0.88631	1.1925	-3.13285	0.00428106	0.66858	-2.90324	WTHG_WTLG_24mo	2.36845	Down	ENSMUSG00000039431	Mtmr7	myotubularin related protein 7 [Source:MGI Symbol;Acc:MGI:1891693]
-0.885996	2.17853	-2.08097	0.0475196	0.806322	-3.77367	WTHG_WTLG_24mo	1.32313	Down	ENSMUSG00000024427	Spry4	sprouty RTK signaling antagonist 4 [Source:MGI Symbol;Acc:MGI:1345144]
-0.384543	4.56905	-3.07657	0.00491388	0.66858	-2.11107	WTHG_WTLG_24mo	2.30858		ENSMUSG00000026111	Unc50	unc-50 homolog [Source:MGI Symbol;Acc:MGI:1914637]
-0.884943	4.57426	-2.40191	0.0238205	0.770431	-3.27703	WTHG_WTLG_24mo	1.62305	Down	ENSMUSG00000025277	Abhd6	abhydrolase domain containing 6 [Source:MGI Symbol;Acc:MGI:1913332]
-0.884779	9.7308	-2.66063	0.0132394	0.763176	-2.89441	WTHG_WTLG_24mo	1.87813	Down	ENSMUSG00000030934	Oat	ornithine aminotransferase [Source:MGI Symbol;Acc:MGI:97394]
-0.873942	4.02546	-3.10508	0.00458286	0.66858	-2.08881	WTHG_WTLG_24mo	2.33886	Down	ENSMUSG00000020774	Aspa	aspartoacylase [Source:MGI Symbol;Acc:MGI:87914]
-0.864738	2.70329	-2.08647	0.0469787	0.805459	-3.75951	WTHG_WTLG_24mo	1.3281	Down	ENSMUSG00000026950	Neb	nebulin [Source:MGI Symbol;Acc:MGI:97292]
1.27657	0.148003	2.13054	0.0428409	0.804242	-3.93426	WTHG_WTLG_24mo	1.36814	Up	ENSMUSG00000000552	Zfp385a	zinc finger protein 385A [Source:MGI Symbol;Acc:MGI:1352495]
1.26621	0.114112	2.06296	0.0493289	0.807869	-4.02797	WTHG_WTLG_24mo	1.3069	Up	ENSMUSG00000050989	Selenon	selenoprotein N [Source:MGI Symbol;Acc:MGI:2151208]
1.25443	-0.377833	3.0885	0.00477267	0.66858	-3.34362	WTHG_WTLG_24mo	2.32124	Up	ENSMUSG00000032744	Heyl	hairy/enhancer-of-split related with YRPW motif-like [Source:MGI Symbol;Acc:MGI:1860511]
-0.862815	7.92691	-2.96888	0.00638229	0.68128	-2.34139	WTHG_WTLG_24mo	2.19502	Down	ENSMUSG00000005089	Slc1a2	solute carrier family 1 (glial high affinity glutamate transporter), member 2 [Source:MGI Symbol;Acc:MGI:101931]
-0.860849	2.02253	-3.29312	0.00287924	0.66858	-2.16256	WTHG_WTLG_24mo	2.54072	Down	ENSMUSG00000055301	Adh7	alcohol dehydrogenase 7 (class IV), mu or sigma polypeptide [Source:MGI Symbol;Acc:MGI:87926]
-0.860192	1.00325	-2.36428	0.0258887	0.770431	-3.56912	WTHG_WTLG_24mo	1.58689	Down	ENSMUSG00000117105	Dreh	down-regulated in hepatocellular carcinoma [Source:MGI Symbol;Acc:MGI:5446626]
-0.854235	8.99752	-4.68337	7.90998e-05	0.309597	0.614948	WTHG_WTLG_24mo	4.10182	Down	ENSMUSG00000089960	Ugt1a1	UDP glucuronosyltransferase 1 family, polypeptide A1 [Source:MGI Symbol;Acc:MGI:98898]
-0.846886	2.70345	-3.04281	0.00533543	0.66858	-2.31974	WTHG_WTLG_24mo	2.27283	Down	ENSMUSG00000021338	Carmil1	capping protein regulator and myosin 1 linker 1 [Source:MGI Symbol;Acc:MGI:1915982]
-0.841039	7.31421	-2.48071	0.0199721	0.770431	-3.15176	WTHG_WTLG_24mo	1.69958	Down	ENSMUSG00000032310	Cyp1a2	cytochrome P450, family 1, subfamily a, polypeptide 2 [Source:MGI Symbol;Acc:MGI:88589]
0.519989	2.23903	3.01094	0.00576488	0.66858	-2.53266	WTHG_WTLG_24mo	2.23921		ENSMUSG00000028988	Ctnnbip1	catenin beta interacting protein 1 [Source:MGI Symbol;Acc:MGI:1915756]
1.21793	-0.408539	2.18595	0.0381021	0.804242	-3.98677	WTHG_WTLG_24mo	1.41905	Up	ENSMUSG00000035547	Capn5	calpain 5 [Source:MGI Symbol;Acc:MGI:1100859]
-0.521671	5.96487	-3.00586	0.00583634	0.66858	-2.23338	WTHG_WTLG_24mo	2.23386		ENSMUSG00000025068	Gsto1	glutathione S-transferase omega 1 [Source:MGI Symbol;Acc:MGI:1342273]
-0.838168	5.38419	-2.83518	0.00879027	0.743246	-2.53652	WTHG_WTLG_24mo	2.056	Down	ENSMUSG00000058624	Gda	guanine deaminase [Source:MGI Symbol;Acc:MGI:95678]
-0.827539	2.89661	-2.6501	0.0135661	0.763176	-2.93852	WTHG_WTLG_24mo	1.86754	Down	ENSMUSG00000097691	9030616G12Rik	RIKEN cDNA 9030616G12 gene [Source:MGI Symbol;Acc:MGI:1924949]
1.19513	0.625548	2.66829	0.0130065	0.763176	-3.35328	WTHG_WTLG_24mo	1.88584	Up	ENSMUSG00000032492	Pth1r	parathyroid hormone 1 receptor [Source:MGI Symbol;Acc:MGI:97801]
-0.547967	7.73261	-3.00129	0.00590133	0.66858	-2.27323	WTHG_WTLG_24mo	2.22905		ENSMUSG00000026526	Fh1	fumarate hydratase 1 [Source:MGI Symbol;Acc:MGI:95530]
-0.81592	8.25817	-2.71059	0.0117872	0.75817	-2.78672	WTHG_WTLG_24mo	1.92859	Down	ENSMUSG00000060807	Serpina6	serine (or cysteine) peptidase inhibitor, clade A, member 6 [Source:MGI Symbol;Acc:MGI:88278]
1.19155	-0.356768	2.30792	0.0292951	0.777952	-3.93086	WTHG_WTLG_24mo	1.53321	Up	ENSMUSG00000024011	Pi16	peptidase inhibitor 16 [Source:MGI Symbol;Acc:MGI:1921366]
1.19021	-0.276342	2.29991	0.0298116	0.783961	-3.9119	WTHG_WTLG_24mo	1.52562	Up	ENSMUSG00000040616	Tmem51	transmembrane protein 51 [Source:MGI Symbol;Acc:MGI:2384874]
-0.813882	3.31387	-2.40138	0.0238485	0.770431	-3.2886	WTHG_WTLG_24mo	1.62254	Down	ENSMUSG00000097589	Dleu2	deleted in lymphocytic leukemia, 2 [Source:MGI Symbol;Acc:MGI:1934030]
-0.806576	2.02665	-2.22059	0.0353856	0.804242	-3.64646	WTHG_WTLG_24mo	1.45117	Down	ENSMUSG00000032285	Dnaja4	DnaJ heat shock protein family (Hsp40) member A4 [Source:MGI Symbol;Acc:MGI:1927638]
1.16745	0.791882	2.1224	0.0435801	0.804242	-3.87868	WTHG_WTLG_24mo	1.36071	Up	ENSMUSG00000032596	Uba7	ubiquitin-like modifier activating enzyme 7 [Source:MGI Symbol;Acc:MGI:1349462]
-0.529506	6.91932	-2.98427	0.00614943	0.66858	-2.28496	WTHG_WTLG_24mo	2.21116		ENSMUSG00000024120	Lrpprc	leucine-rich PPR-motif containing [Source:MGI Symbol;Acc:MGI:1919666]
-0.799791	4.60577	-2.4013	0.0238525	0.770431	-3.27799	WTHG_WTLG_24mo	1.62247	Down	ENSMUSG00000037847	Nmrk1	nicotinamide riboside kinase 1 [Source:MGI Symbol;Acc:MGI:2147434]
1.16171	-0.311635	2.1945	0.0374151	0.804242	-4.09186	WTHG_WTLG_24mo	1.42695	Up	ENSMUSG00000027474	Ccm2l	cerebral cavernous malformation 2-like [Source:MGI Symbol;Acc:MGI:2385159]
-0.784439	4.92688	-2.84387	0.00861064	0.743246	-2.52102	WTHG_WTLG_24mo	2.06496	Down	ENSMUSG00000078866	Zfp970	zinc finger protein 970 [Source:MGI Symbol;Acc:MGI:3652255]
-0.386921	5.69871	-2.95679	0.00657114	0.686661	-2.31944	WTHG_WTLG_24mo	2.18236		ENSMUSG00000021629	Slc30a5	solute carrier family 30 (zinc transporter), member 5 [Source:MGI Symbol;Acc:MGI:1916298]
1.1519	0.408695	2.55967	0.0166993	0.770431	-3.67126	WTHG_WTLG_24mo	1.7773	Up	ENSMUSG00000043068	Fam89a	family with sequence similarity 89, member A [Source:MGI Symbol;Acc:MGI:1916877]
1.14638	0.421483	2.5637	0.0165463	0.770431	-3.50897	WTHG_WTLG_24mo	1.7813	Up	ENSMUSG00000051855	Mest	mesoderm specific transcript [Source:MGI Symbol;Acc:MGI:96968]
-0.778342	8.37093	-2.89155	0.00768536	0.70966	-2.47465	WTHG_WTLG_24mo	2.11434	Down	ENSMUSG00000028179	Cth	cystathionase (cystathionine gamma-lyase) [Source:MGI Symbol;Acc:MGI:1339968]
-0.777136	5.30867	-2.28875	0.0305443	0.783961	-3.45933	WTHG_WTLG_24mo	1.51507	Down	ENSMUSG00000029657	Hsph1	heat shock 105kDa/110kDa protein 1 [Source:MGI Symbol;Acc:MGI:105053]
-0.306723	4.53615	-2.92033	0.00717346	0.708208	-2.39161	WTHG_WTLG_24mo	2.14427		ENSMUSG00000066043	Phactr4	phosphatase and actin regulator 4 [Source:MGI Symbol;Acc:MGI:2140327]
-0.771411	2.94117	-2.23703	0.0341579	0.804242	-3.55375	WTHG_WTLG_24mo	1.46651	Down	ENSMUSG00000032599	Ip6k2	inositol hexaphosphate kinase 2 [Source:MGI Symbol;Acc:MGI:1923750]
-0.486216	4.60373	-2.91596	0.00724892	0.708208	-2.39831	WTHG_WTLG_24mo	2.13973		ENSMUSG00000048000	Gigyf2	GRB10 interacting GYF protein 2 [Source:MGI Symbol;Acc:MGI:2138584]
-0.76321	1.39426	-2.71128	0.0117681	0.75817	-3.15262	WTHG_WTLG_24mo	1.92929	Down	ENSMUSG00000106924	Gm42857	predicted gene 42857 [Source:MGI Symbol;Acc:MGI:5662994]
-0.35579	5.92144	-2.91315	0.007298	0.708208	-2.39908	WTHG_WTLG_24mo	2.1368		ENSMUSG00000034563	Ccpg1	cell cycle progression 1 [Source:MGI Symbol;Acc:MGI:1196419]
-0.762022	8.99154	-2.99237	0.00603015	0.66858	-2.33036	WTHG_WTLG_24mo	2.21967	Down	ENSMUSG00000079057	Cyp4v3	cytochrome P450, family 4, subfamily v, polypeptide 3 [Source:MGI Symbol;Acc:MGI:2142763]
1.11507	-0.0275997	2.23755	0.0341198	0.804242	-3.92398	WTHG_WTLG_24mo	1.46699	Up	ENSMUSG00000036867	Smad6	SMAD family member 6 [Source:MGI Symbol;Acc:MGI:1336883]
-0.75923	13.0032	-2.61078	0.0148543	0.763176	-3.05408	WTHG_WTLG_24mo	1.82815	Down	ENSMUSG00000025479	Cyp2e1	cytochrome P450, family 2, subfamily e, polypeptide 1 [Source:MGI Symbol;Acc:MGI:88607]
-0.743585	1.59784	-2.77843	0.0100532	0.747121	-2.9769	WTHG_WTLG_24mo	1.99769	Down	ENSMUSG00000022604	Cep97	centrosomal protein 97 [Source:MGI Symbol;Acc:MGI:1921451]
1.08251	0.283243	2.95172	0.00665194	0.686661	-3.1964	WTHG_WTLG_24mo	2.17705	Up	ENSMUSG00000036661	Dennd3	DENN/MADD domain containing 3 [Source:MGI Symbol;Acc:MGI:2146009]
1.07693	0.753814	3.06521	0.00505201	0.66858	-2.97062	WTHG_WTLG_24mo	2.29654	Up	ENSMUSG00000038256	Bcl9	B cell CLL/lymphoma 9 [Source:MGI Symbol;Acc:MGI:1924828]
1.07285	0.302027	2.29498	0.0301332	0.783961	-3.79808	WTHG_WTLG_24mo	1.52095	Up	ENSMUSG00000037031	Tspan15	tetraspanin 15 [Source:MGI Symbol;Acc:MGI:1917673]
-0.740465	4.88474	-3.73861	0.000931027	0.66858	-0.855452	WTHG_WTLG_24mo	3.03104	Down	ENSMUSG00000032788	Pdxk	pyridoxal (pyridoxine, vitamin B6) kinase [Source:MGI Symbol;Acc:MGI:1351869]
1.06717	0.745534	2.5558	0.0168475	0.770431	-3.47217	WTHG_WTLG_24mo	1.77347	Up	ENSMUSG00000027669	Gnb4	guanine nucleotide binding protein (G protein), beta 4 [Source:MGI Symbol;Acc:MGI:104581]
1.06378	-0.0634934	3.00272	0.00588093	0.66858	-3.32107	WTHG_WTLG_24mo	2.23055	Up	ENSMUSG00000045466	Zfp956	zinc finger protein 956 [Source:MGI Symbol;Acc:MGI:2141515]
-0.494354	3.92843	-2.87592	0.00797778	0.70966	-2.50092	WTHG_WTLG_24mo	2.09812		ENSMUSG00000037369	Kdm6a	lysine (K)-specific demethylase 6A [Source:MGI Symbol;Acc:MGI:1095419]
-0.444004	3.3086	-2.86161	0.00825462	0.728765	-2.55986	WTHG_WTLG_24mo	2.0833		ENSMUSG00000035401	Emsy	EMSY, BRCA2-interacting transcriptional repressor [Source:MGI Symbol;Acc:MGI:1924203]
-0.408127	4.71719	-2.85188	0.00844823	0.740292	-2.51114	WTHG_WTLG_24mo	2.07323		ENSMUSG00000018736	Ndel1	nudE neurodevelopment protein 1 like 1 [Source:MGI Symbol;Acc:MGI:1932915]
-0.414229	5.86527	-2.84819	0.00852259	0.741276	-2.51507	WTHG_WTLG_24mo	2.06943		ENSMUSG00000019977	Hbs1l	Hbs1-like (S. cerevisiae) [Source:MGI Symbol;Acc:MGI:1891704]
-0.738594	3.3438	-2.60083	0.0151978	0.763176	-2.98478	WTHG_WTLG_24mo	1.81822	Down	ENSMUSG00000024642	Tle4	transducin-like enhancer of split 4 [Source:MGI Symbol;Acc:MGI:104633]
1.05041	0.368785	2.8338	0.00881908	0.743246	-3.22335	WTHG_WTLG_24mo	2.05458	Up	ENSMUSG00000002409	Dyrk1b	dual-specificity tyrosine-(Y)-phosphorylation regulated kinase 1b [Source:MGI Symbol;Acc:MGI:1330302]
-0.738492	6.09088	-2.11738	0.0440415	0.804242	-3.72251	WTHG_WTLG_24mo	1.35614	Down	ENSMUSG00000038393	Txnip	thioredoxin interacting protein [Source:MGI Symbol;Acc:MGI:1889549]
-0.485086	5.06974	-2.83277	0.00884064	0.743246	-2.54105	WTHG_WTLG_24mo	2.05352		ENSMUSG00000025078	Nhlrc2	NHL repeat containing 2 [Source:MGI Symbol;Acc:MGI:1914116]
-0.287132	5.29358	-2.82687	0.00896533	0.743246	-2.55106	WTHG_WTLG_24mo	2.04743		ENSMUSG00000021039	Snw1	SNW domain containing 1 [Source:MGI Symbol;Acc:MGI:1913604]
-0.534102	4.12986	-2.824	0.00902653	0.743246	-2.57772	WTHG_WTLG_24mo	2.04448		ENSMUSG00000061755	Bod1l	biorientation of chromosomes in cell division 1-like [Source:MGI Symbol;Acc:MGI:2444804]
1.02811	0.741085	2.38543	0.0247067	0.770431	-3.62356	WTHG_WTLG_24mo	1.60718	Up	ENSMUSG00000003344	Btbd2	BTB (POZ) domain containing 2 [Source:MGI Symbol;Acc:MGI:1933831]
-0.731636	4.84172	-2.05974	0.0496592	0.807869	-3.80441	WTHG_WTLG_24mo	1.304	Down	ENSMUSG00000026348	Acmsd	amino carboxymuconate semialdehyde decarboxylase [Source:MGI Symbol;Acc:MGI:2386323]
-0.728117	6.74972	-2.11826	0.0439599	0.804242	-3.71732	WTHG_WTLG_24mo	1.35694	Down	ENSMUSG00000041828	Abca8a	ATP-binding cassette, sub-family A (ABC1), member 8a [Source:MGI Symbol;Acc:MGI:2386846]
0.548795	2.40026	2.81068	0.00931586	0.743246	-2.79299	WTHG_WTLG_24mo	2.03078		ENSMUSG00000020679	Hnf1b	HNF1 homeobox B [Source:MGI Symbol;Acc:MGI:98505]
-0.570913	4.37286	-2.80831	0.00936837	0.743246	-2.59771	WTHG_WTLG_24mo	2.02834		ENSMUSG00000040738	Ints8	integrator complex subunit 8 [Source:MGI Symbol;Acc:MGI:1919906]
1.00811	0.575472	3.01617	0.00569214	0.66858	-2.98728	WTHG_WTLG_24mo	2.24472	Up	ENSMUSG00000034917	Tjp3	tight junction protein 3 [Source:MGI Symbol;Acc:MGI:1351650]
-0.723942	9.7578	-2.33823	0.0274157	0.777125	-3.38706	WTHG_WTLG_24mo	1.562	Down	ENSMUSG00000001670	Tat	tyrosine aminotransferase [Source:MGI Symbol;Acc:MGI:98487]
0.481059	2.54867	2.80448	0.00945345	0.743246	-2.77923	WTHG_WTLG_24mo	2.02441		ENSMUSG00000068015	Lrch1	leucine-rich repeats and calponin homology (CH) domain containing 1 [Source:MGI Symbol;Acc:MGI:2443390]
0.39319	3.16797	2.80221	0.00950436	0.743246	-2.68457	WTHG_WTLG_24mo	2.02208		ENSMUSG00000024983	Vti1a	vesicle transport through interaction with t-SNAREs 1A [Source:MGI Symbol;Acc:MGI:1855699]
0.515585	3.33727	2.79983	0.00955801	0.743246	-2.65451	WTHG_WTLG_24mo	2.01963		ENSMUSG00000019478	Rab4a	RAB4A, member RAS oncogene family [Source:MGI Symbol;Acc:MGI:105069]
1.00319	-0.239666	2.25754	0.0326805	0.803883	-3.94927	WTHG_WTLG_24mo	1.48571	Up	ENSMUSG00000025602	Zfp202	zinc finger protein 202 [Source:MGI Symbol;Acc:MGI:1933401]
-0.504242	2.36237	-2.78969	0.00978975	0.747076	-2.82992	WTHG_WTLG_24mo	2.00923		ENSMUSG00000022160	Mettl3	methyltransferase like 3 [Source:MGI Symbol;Acc:MGI:1927165]
1.00036	0.241917	2.88215	0.00786005	0.70966	-3.31369	WTHG_WTLG_24mo	2.10457	Up	ENSMUSG00000060470	Adgrg3	adhesion G protein-coupled receptor G3 [Source:MGI Symbol;Acc:MGI:1859670]
-0.444355	3.15642	-2.78126	0.00998635	0.747121	-2.71278	WTHG_WTLG_24mo	2.00059		ENSMUSG00000037958	Nsrp1	nuclear speckle regulatory protein 1 [Source:MGI Symbol;Acc:MGI:2144305]
-0.372435	4.43665	-2.7791	0.0100372	0.747121	-2.64361	WTHG_WTLG_24mo	1.99839		ENSMUSG00000028309	Rnf20	ring finger protein 20 [Source:MGI Symbol;Acc:MGI:1925927]
-0.722074	4.45173	-3.82341	0.000748403	0.66858	-0.724828	WTHG_WTLG_24mo	3.12586	Down	ENSMUSG00000030126	Tmcc1	transmembrane and coiled coil domains 1 [Source:MGI Symbol;Acc:MGI:2442368]
-0.720731	6.37638	-2.19937	0.0370284	0.804242	-3.59761	WTHG_WTLG_24mo	1.43147	Down	ENSMUSG00000022708	Zbtb20	zinc finger and BTB domain containing 20 [Source:MGI Symbol;Acc:MGI:1929213]
-0.714101	3.67834	-2.56913	0.0163425	0.770431	-3.02118	WTHG_WTLG_24mo	1.78668	Down	ENSMUSG00000020186	Csrp2	cysteine and glycine-rich protein 2 [Source:MGI Symbol;Acc:MGI:1202907]
-0.713104	4.05614	-3.14001	0.00420638	0.66858	-2.02487	WTHG_WTLG_24mo	2.37609	Down	ENSMUSG00000049658	Bdp1	B double prime 1, subunit of RNA polymerase III transcription initiation factor IIIB [Source:MGI Symbol;Acc:MGI:1347077]
-0.711317	2.36241	-2.48231	0.0199003	0.770431	-3.24171	WTHG_WTLG_24mo	1.70114	Down	ENSMUSG00000085867	Gm5834	predicted pseudogene 5834 [Source:MGI Symbol;Acc:MGI:3643955]
-0.709601	4.97497	-2.95945	0.0065292	0.686661	-2.31393	WTHG_WTLG_24mo	2.18514	Down	ENSMUSG00000029833	Trim24	tripartite motif-containing 24 [Source:MGI Symbol;Acc:MGI:109275]
-0.708174	4.05533	-3.3763	0.00233832	0.66858	-1.58413	WTHG_WTLG_24mo	2.6311	Down	ENSMUSG00000025195	Dnmbp	dynamin binding protein [Source:MGI Symbol;Acc:MGI:1917352]
0.966293	0.398302	2.56747	0.0164048	0.770431	-3.51957	WTHG_WTLG_24mo	1.78503	Up	ENSMUSG00000079505	Gm11131	predicted gene 11131 [Source:MGI Symbol;Acc:MGI:3779386]
-0.707306	3.41958	-3.25515	0.00316457	0.66858	-1.90514	WTHG_WTLG_24mo	2.49968	Down	ENSMUSG00000089991	Gm16332	predicted gene 16332 [Source:MGI Symbol;Acc:MGI:3840155]
0.960426	0.346152	2.48863	0.0196189	0.770431	-3.58423	WTHG_WTLG_24mo	1.70733	Up	ENSMUSG00000033256	Shf	Src homology 2 domain containing F [Source:MGI Symbol;Acc:MGI:3613669]
0.956528	0.834634	2.44474	0.0216515	0.770431	-3.59305	WTHG_WTLG_24mo	1.66451	Up	ENSMUSG00000047617	Paxx	non-homologous end joining factor [Source:MGI Symbol;Acc:MGI:2442831]
-0.704336	6.35753	-2.26604	0.0320857	0.80039	-3.49363	WTHG_WTLG_24mo	1.49369	Down	ENSMUSG00000087141	Plcxd2	phosphatidylinositol-specific phospholipase C, X domain containing 2 [Source:MGI Symbol;Acc:MGI:3647874]
-0.702534	4.57354	-2.27024	0.0317957	0.797747	-3.48741	WTHG_WTLG_24mo	1.49763	Down	ENSMUSG00000046230	Vps13a	vacuolar protein sorting 13A [Source:MGI Symbol;Acc:MGI:2444304]
-0.702364	7.05453	-2.51249	0.0185893	0.770431	-3.09779	WTHG_WTLG_24mo	1.73074	Down	ENSMUSG00000049044	Rapgef4	Rap guanine nucleotide exchange factor (GEF) 4 [Source:MGI Symbol;Acc:MGI:1917723]
-0.696619	1.49722	-2.75969	0.0105065	0.755197	-3.06402	WTHG_WTLG_24mo	1.97854	Down	ENSMUSG00000037108	Zcwpw1	zinc finger, CW type with PWWP domain 1 [Source:MGI Symbol;Acc:MGI:2685899]
0.945344	0.193529	2.15267	0.0408887	0.804242	-3.9416	WTHG_WTLG_24mo	1.3884	Up	ENSMUSG00000031253	Srpx2	sushi-repeat-containing protein, X-linked 2 [Source:MGI Symbol;Acc:MGI:1916042]
-0.691564	1.91167	-2.34558	0.0269767	0.770706	-3.4686	WTHG_WTLG_24mo	1.56901	Down	ENSMUSG00000047193	Dync2h1	dynein cytoplasmic 2 heavy chain 1 [Source:MGI Symbol;Acc:MGI:107736]
-0.47469	8.5875	-2.7225	0.0114635	0.75817	-2.77503	WTHG_WTLG_24mo	1.94068		ENSMUSG00000024085	Man2a1	mannosidase 2, alpha 1 [Source:MGI Symbol;Acc:MGI:104669]
-0.429229	9.16638	-2.7192	0.0115523	0.75817	-2.79128	WTHG_WTLG_24mo	1.93733		ENSMUSG00000038521	C1s1	complement component 1, s subcomponent 1 [Source:MGI Symbol;Acc:MGI:1355312]
0.930066	-0.128075	2.63036	0.0141994	0.763176	-3.61854	WTHG_WTLG_24mo	1.84773	Up	ENSMUSG00000062861	Zfp28	zinc finger protein 28 [Source:MGI Symbol;Acc:MGI:99175]
[truncated: 11,565 more rows]

## Sheet: Long term FGSEA
comparison	pathway	pval	padj	log2err	ES	NES	size	leadingEdge
[truncated: 45 more rows]

[truncated: 4 more sheets: LGI Aging DEG, LGI Aging FGSEA, HGI Aging DEG, HGI Aging FGSEA]
