# Supplementary material for: Selective transcriptomic dysregulation of metabolic pathways in liver and retina by short- and long-term dietary hyperglycemia
Source: iScience. 2024 Jan 19;27(2):108979. doi: 10.1016/j.isci.2024.108979 (PMC10850775; doi:10.1016/j.isci.2024.108979)
Supplement: Table S3. Differential gene expression and pathway analysis in retina samples from HGI and LGI fed animals, related to Figures 4 and 7 — Submitted as Excel Data File. [file mmc3.xlsx]

## Sheet: Summary
Supplementary Table 3
Differential gene expression and pathway analysis in retina samples from HGI and LGI fed animals.
Worksheet	Details
Short-term DEG	Output of differential gene expression animals for short-term treated analysis using limma. A threshold of p-value < 0.05 and 1.5-fold change was used for identifying significant genes.
Short-term FGSEA	Signficantly enriched pathways from gene-set enrichment analysis performed using fgsea and Reactome pathways for short-term treated animals.
Long-term DEG	Output of differential gene expression analysis for long-term treated animals using limma. A threshold of p-value < 0.05 and 1.5-fold change was used for identifying significant genes.
Long-term FGSEA	Signficantly enriched pathways from gene-set enrichment analysis performed using fgsea and Reactome pathways for long-term treated animals.

## Sheet: Short-term DEG
logFC	AveExpr	t	P.Value	adj.P.Val	B	comparison	neglog.P.Value	regulation	ENSEMBL	gene	gene_description
6.393	1.60755	2.48157	0.0246326	0.99923	-4.39399	WTHG_WTLG_7mo	1.60849	Up	ENSMUSG00000091421	Gm4202	predicted gene 4202 [Source:MGI Symbol;Acc:MGI:3782379]
-0.791341	0.936376	-4.3919	0.000460029	0.99923	-3.87123	WTHG_WTLG_7mo	3.33721	Down	ENSMUSG00000050222	Il17d	interleukin 17D [Source:MGI Symbol;Acc:MGI:2446510]
2.67253	2.05176	2.2983	0.0354385	0.99923	-4.3181	WTHG_WTLG_7mo	1.45052	Up	ENSMUSG00000084838	Gm10241	predicted pseudogene 10241 [Source:MGI Symbol;Acc:MGI:3704461]
2.40998	2.18931	2.15024	0.0472541	0.99923	-4.3416	WTHG_WTLG_7mo	1.32556	Up	ENSMUSG00000083287	Idi1-ps1	isopentenyl-diphosphate delta isomerase, pseudogene 1 [Source:MGI Symbol;Acc:MGI:3649894]
2.39864	1.64895	2.50856	0.0233332	0.99923	-4.30557	WTHG_WTLG_7mo	1.63203	Up	ENSMUSG00000043346	Gm6741	predicted gene 6741 [Source:MGI Symbol;Acc:MGI:3643504]
1.49089	1.52531	2.66741	0.0169138	0.99923	-4.26039	WTHG_WTLG_7mo	1.77176	Up	ENSMUSG00000042938	Gm14117	predicted gene 14117 [Source:MGI Symbol;Acc:MGI:3651328]
1.08361	1.76169	3.3972	0.00370448	0.99923	-4.04259	WTHG_WTLG_7mo	2.43127	Up	ENSMUSG00000113152	Gm48422	predicted gene, 48422 [Source:MGI Symbol;Acc:MGI:6097918]
0.661077	4.72216	2.81686	0.0124486	0.99923	-3.71604	WTHG_WTLG_7mo	1.90488	Up	ENSMUSG00000081752	Sms-ps	spermine synthase, pseudogene [Source:MGI Symbol;Acc:MGI:3705601]
5.01716	-1.51958	2.16167	0.0462253	0.99923	-4.46782	WTHG_WTLG_7mo	1.33512	Up	ENSMUSG00000066632	Pgk1-rs7	phosphoglycerate kinase-1, related sequence-7 [Source:MGI Symbol;Acc:MGI:97562]
0.646847	1.8184	2.53129	0.0222895	0.99923	-4.23838	WTHG_WTLG_7mo	1.6519	Up	ENSMUSG00000021448	Shc3	src homology 2 domain-containing transforming protein C3 [Source:MGI Symbol;Acc:MGI:106179]
0.614288	3.04599	2.77391	0.0135994	0.99923	-4.01307	WTHG_WTLG_7mo	1.86648	Up	ENSMUSG00000094437	Gm9830	predicted gene 9830 [Source:MGI Symbol;Acc:MGI:3704332]
0.582924	4.21838	3.06515	0.00743523	0.99923	-3.6329	WTHG_WTLG_7mo	2.12871	Up	ENSMUSG00000118332	Fam220a	family with sequence similarity 220, member A [Source:MGI Symbol;Acc:MGI:1914488]
0.574992	1.28704	2.44606	0.0264466	0.99923	-4.28933	WTHG_WTLG_7mo	1.57763	Up	ENSMUSG00000075028	Prdm11	PR domain containing 11 [Source:MGI Symbol;Acc:MGI:2685553]
0.550983	1.9955	2.71712	0.0152798	0.99923	-4.14617	WTHG_WTLG_7mo	1.81588	Up	ENSMUSG00000102543	Pcdhgc5	protocadherin gamma subfamily C, 5 [Source:MGI Symbol;Acc:MGI:1935205]
0.518563	1.43742	2.20935	0.0421565	0.99923	-4.33771	WTHG_WTLG_7mo	1.37514	Up	ENSMUSG00000042631	Xkr7	X-linked Kx blood group related 7 [Source:MGI Symbol;Acc:MGI:3526711]
0.51274	1.78565	2.32711	0.033487	0.99923	-4.27636	WTHG_WTLG_7mo	1.47512	Up	ENSMUSG00000058360	Gm10040	predicted gene 10040 [Source:MGI Symbol;Acc:MGI:3708676]
-0.619883	0.602617	-3.34497	0.00413487	0.99923	-4.12709	WTHG_WTLG_7mo	2.38354	Down	ENSMUSG00000068686	Cd59b	CD59b antigen [Source:MGI Symbol;Acc:MGI:1888996]
0.509696	2.66327	2.41559	0.028104	0.99923	-4.16789	WTHG_WTLG_7mo	1.55123	Up	ENSMUSG00000086502	B130055M24Rik	RIKEN cDNA B130055M24 gene [Source:MGI Symbol;Acc:MGI:3590645]
0.503309	2.73295	2.81957	0.0123794	0.99923	-4.03756	WTHG_WTLG_7mo	1.9073	Up	ENSMUSG00000103749	Pcdhgb5	protocadherin gamma subfamily B, 5 [Source:MGI Symbol;Acc:MGI:1935196]
0.469033	3.1488	2.41057	0.028386	0.99923	-4.12595	WTHG_WTLG_7mo	1.5469	Up	ENSMUSG00000102440	Pcdhga9	protocadherin gamma subfamily A, 9 [Source:MGI Symbol;Acc:MGI:1935226]
0.444268	3.41576	2.61761	0.0187177	0.99923	-4.0094	WTHG_WTLG_7mo	1.72775	Up	ENSMUSG00000103567	Pcdhga5	protocadherin gamma subfamily A, 5 [Source:MGI Symbol;Acc:MGI:1935217]
0.44086	2.80071	2.24653	0.0392162	0.99923	-4.22714	WTHG_WTLG_7mo	1.40653	Up	ENSMUSG00000040323	Gm15429	predicted pseudogene 15429 [Source:MGI Symbol;Acc:MGI:3642423]
0.430168	1.10025	2.61419	0.0188483	0.99923	-4.26678	WTHG_WTLG_7mo	1.72473	Up	ENSMUSG00000047419	Cmya5	cardiomyopathy associated 5 [Source:MGI Symbol;Acc:MGI:1923719]
4.87188	-0.452696	2.81397	0.0125229	0.99923	-4.358	WTHG_WTLG_7mo	1.9023	Up	ENSMUSG00000062038	Gm10108	predicted pseudogene 10108 [Source:MGI Symbol;Acc:MGI:3642431]
0.429024	2.0289	2.12138	0.0499441	0.99923	-4.32467	WTHG_WTLG_7mo	1.30152	Up	ENSMUSG00000107770	Gm44126	predicted gene, 44126 [Source:MGI Symbol;Acc:MGI:5690518]
0.425574	11.7127	2.4578	0.0258333	0.99923	-3.81742	WTHG_WTLG_7mo	1.58782	Up	ENSMUSG00000101111	Gm28437	predicted gene 28437 [Source:MGI Symbol;Acc:MGI:5579143]
0.422306	1.05293	2.4533	0.0260668	0.99923	-4.2854	WTHG_WTLG_7mo	1.58391	Up	ENSMUSG00000034037	Fgd5	FYVE, RhoGEF and PH domain containing 5 [Source:MGI Symbol;Acc:MGI:2443369]
0.565128	0.117203	3.12932	0.00650188	0.99923	-4.23005	WTHG_WTLG_7mo	2.18696	Up	ENSMUSG00000100680	1810044D09Rik	RIKEN cDNA 1810044D09 gene [Source:MGI Symbol;Acc:MGI:1917048]
0.411032	3.37314	2.47476	0.0249708	0.99923	-4.07197	WTHG_WTLG_7mo	1.60257	Up	ENSMUSG00000103037	Pcdhgb1	protocadherin gamma subfamily B, 1 [Source:MGI Symbol;Acc:MGI:1935169]
0.682476	0.0983555	3.10554	0.00683355	0.99923	-4.23086	WTHG_WTLG_7mo	2.16535	Up	ENSMUSG00000082765	Gm14411	predicted gene 14411 [Source:MGI Symbol;Acc:MGI:3649821]
0.398855	6.69298	2.86562	0.0112565	0.99923	-3.47016	WTHG_WTLG_7mo	1.9486	Up	ENSMUSG00000053877	Srcap	Snf2-related CREBBP activator protein [Source:MGI Symbol;Acc:MGI:2444036]
0.367987	2.85872	2.35515	0.031684	0.99923	-4.16887	WTHG_WTLG_7mo	1.49916	Up	ENSMUSG00000051627	H1f4	H1.4 linker histone, cluster member [Source:MGI Symbol;Acc:MGI:1931527]
0.360801	1.69732	2.37877	0.0302367	0.99923	-4.26836	WTHG_WTLG_7mo	1.51947	Up	ENSMUSG00000018595	Glra4	glycine receptor, alpha 4 subunit [Source:MGI Symbol;Acc:MGI:95750]
0.349731	5.18552	2.93401	0.00976936	0.99923	-3.54519	WTHG_WTLG_7mo	2.01013	Up	ENSMUSG00000041771	Slc24a4	solute carrier family 24 (sodium/potassium/calcium exchanger), member 4 [Source:MGI Symbol;Acc:MGI:2447362]
0.348736	3.23996	2.33221	0.0331522	0.99923	-4.15207	WTHG_WTLG_7mo	1.47949	Up	ENSMUSG00000036523	Greb1	gene regulated by estrogen in breast cancer protein [Source:MGI Symbol;Acc:MGI:2149712]
0.347118	2.96424	2.27606	0.0370182	0.99923	-4.18822	WTHG_WTLG_7mo	1.43158	Up	ENSMUSG00000038244	Mical2	microtubule associated monooxygenase, calponin and LIM domain containing 2 [Source:MGI Symbol;Acc:MGI:2444947]
0.341166	7.9798	2.89454	0.0106024	0.99923	-3.44366	WTHG_WTLG_7mo	1.9746	Up	ENSMUSG00000096054	Syne1	spectrin repeat containing, nuclear envelope 1 [Source:MGI Symbol;Acc:MGI:1927152]
4.43404	-2.48201	2.98032	0.00887317	0.99923	-4.3775	WTHG_WTLG_7mo	2.05192	Up	ENSMUSG00000094388	Gm8783	predicted pseudogene 8783 [Source:MGI Symbol;Acc:MGI:3646027]
0.336516	2.07421	2.20595	0.0424348	0.99923	-4.27892	WTHG_WTLG_7mo	1.37228	Up	ENSMUSG00000038900	Rpl12	ribosomal protein L12 [Source:MGI Symbol;Acc:MGI:98002]
0.335276	2.73287	2.90634	0.0103465	0.99923	-3.98525	WTHG_WTLG_7mo	1.98521	Up	ENSMUSG00000033739	Fkbpl	FK506 binding protein-like [Source:MGI Symbol;Acc:MGI:1932127]
4.43404	-2.48201	2.98032	0.00887317	0.99923	-4.3775	WTHG_WTLG_7mo	2.05192	Up	ENSMUSG00000096592	Gm15801	predicted gene 15801 [Source:MGI Symbol;Acc:MGI:3779625]
0.322917	3.48413	2.32542	0.0335987	0.99923	-4.11232	WTHG_WTLG_7mo	1.47368	Up	ENSMUSG00000006281	Tep1	telomerase associated protein 1 [Source:MGI Symbol;Acc:MGI:109573]
3.97834	-2.01427	2.72888	0.0149163	0.99923	-4.41517	WTHG_WTLG_7mo	1.82634	Up	ENSMUSG00000050533	Gm9845	predicted pseudogene 9845 [Source:MGI Symbol;Acc:MGI:3704215]
3.87507	-0.634554	1.83558	0.0851727	0.99923	-4.48104	WTHG_WTLG_7mo	1.0697		ENSMUSG00000091228	Gm20390	predicted gene 20390 [Source:MGI Symbol;Acc:MGI:5141855]
0.313028	3.45989	2.36692	0.0309547	0.99923	-4.10302	WTHG_WTLG_7mo	1.50927		ENSMUSG00000022383	Ppara	peroxisome proliferator activated receptor alpha [Source:MGI Symbol;Acc:MGI:104740]
0.312127	5.94836	2.47082	0.0251689	0.99923	-3.77242	WTHG_WTLG_7mo	1.59914		ENSMUSG00000034799	Unc13a	unc-13 homolog A [Source:MGI Symbol;Acc:MGI:3051532]
0.303059	4.43419	2.4671	0.025357	0.99923	-3.93112	WTHG_WTLG_7mo	1.5959		ENSMUSG00000113890	Gm48368	predicted gene, 48368 [Source:MGI Symbol;Acc:MGI:6097839]
0.302811	2.96261	2.35968	0.0314013	0.99923	-4.15232	WTHG_WTLG_7mo	1.50305		ENSMUSG00000026173	Plcd4	phospholipase C, delta 4 [Source:MGI Symbol;Acc:MGI:107469]
0.288369	7.58465	2.70922	0.015529	0.99923	-3.5762	WTHG_WTLG_7mo	1.80886		ENSMUSG00000026131	Dst	dystonin [Source:MGI Symbol;Acc:MGI:104627]
0.286251	7.85436	2.18231	0.0444211	0.99923	-3.95629	WTHG_WTLG_7mo	1.35241		ENSMUSG00000069014	Gm5641	predicted gene 5641 [Source:MGI Symbol;Acc:MGI:3645731]
0.284212	6.73321	2.8814	0.0108948	0.99923	-3.45564	WTHG_WTLG_7mo	1.96278		ENSMUSG00000025332	Kdm5c	lysine (K)-specific demethylase 5C [Source:MGI Symbol;Acc:MGI:99781]
0.283051	2.89228	2.28838	0.0361349	0.99923	-4.18346	WTHG_WTLG_7mo	1.44207		ENSMUSG00000073775	Kti12	KTI12 homolog, chromatin associated [Source:MGI Symbol;Acc:MGI:1923547]
-0.704775	0.0527962	-2.93054	0.00984008	0.99923	-4.29665	WTHG_WTLG_7mo	2.007	Down	ENSMUSG00000027901	Dennd2d	DENN/MADD domain containing 2D [Source:MGI Symbol;Acc:MGI:2181193]
-0.51236	0.645115	-2.92071	0.0100428	0.99923	-4.21978	WTHG_WTLG_7mo	1.99814	Down	ENSMUSG00000084898	Gm12371	predicted gene 12371 [Source:MGI Symbol;Acc:MGI:3652322]
0.281128	3.39414	2.39042	0.029546	0.99923	-4.10157	WTHG_WTLG_7mo	1.5295		ENSMUSG00000096401	Gm21811	predicted gene, 21811 [Source:MGI Symbol;Acc:MGI:5433975]
0.27448	2.72325	2.1325	0.0488909	0.99923	-4.267	WTHG_WTLG_7mo	1.31077		ENSMUSG00000025357	Dgka	diacylglycerol kinase, alpha [Source:MGI Symbol;Acc:MGI:102952]
0.271955	4.57461	2.36197	0.0312593	0.99923	-3.97223	WTHG_WTLG_7mo	1.50502		ENSMUSG00000103088	Pcdhgb6	protocadherin gamma subfamily B, 6 [Source:MGI Symbol;Acc:MGI:1935197]
0.271131	4.98473	3.53234	0.00278661	0.99923	-3.21775	WTHG_WTLG_7mo	2.55492		ENSMUSG00000033396	Spg11	SPG11, spatacsin vesicle trafficking associated [Source:MGI Symbol;Acc:MGI:2444989]
3.20124	-2.11236	1.29822	0.212708	0.99923	-4.57121	WTHG_WTLG_7mo	0.672215		ENSMUSG00000057886	Cbx3-ps6	chromobox 3, pseudogene 6 [Source:MGI Symbol;Acc:MGI:3646710]
0.264251	4.02384	2.24022	0.0397015	0.99923	-4.10413	WTHG_WTLG_7mo	1.40119		ENSMUSG00000034573	Ptpn13	protein tyrosine phosphatase, non-receptor type 13 [Source:MGI Symbol;Acc:MGI:103293]
0.263747	3.06953	2.43601	0.026983	0.99923	-4.11449	WTHG_WTLG_7mo	1.56891		ENSMUSG00000041079	Rwdd2b	RWD domain containing 2B [Source:MGI Symbol;Acc:MGI:1858215]
0.260524	3.62138	2.23916	0.0397833	0.99923	-4.14736	WTHG_WTLG_7mo	1.4003		ENSMUSG00000042328	Hps4	HPS4, biogenesis of lysosomal organelles complex 3 subunit 2 [Source:MGI Symbol;Acc:MGI:2177742]
2.32266	0.265981	2.88883	0.0107287	0.99923	-4.34441	WTHG_WTLG_7mo	1.96945	Up	ENSMUSG00000112743	Gm49358	predicted gene, 49358 [Source:MGI Symbol;Acc:MGI:6121566]
-0.551476	0.489027	-2.88746	0.0107591	0.99923	-4.23709	WTHG_WTLG_7mo	1.96822	Down	ENSMUSG00000015112	Slc25a13	solute carrier family 25 (mitochondrial carrier, adenine nucleotide translocator), member 13 [Source:MGI Symbol;Acc:MGI:1354721]
0.259116	8.91524	2.55421	0.0212827	0.99923	-3.69812	WTHG_WTLG_7mo	1.67197		ENSMUSG00000057738	Sptan1	spectrin alpha, non-erythrocytic 1 [Source:MGI Symbol;Acc:MGI:98386]
0.25718	4.2672	2.1761	0.0449576	0.99923	-4.10702	WTHG_WTLG_7mo	1.3472		ENSMUSG00000049191	Rtl5	retrotransposon Gag like 5 [Source:MGI Symbol;Acc:MGI:3045324]
0.253761	6.26065	2.48894	0.0242709	0.99923	-3.74527	WTHG_WTLG_7mo	1.61491		ENSMUSG00000048078	Tenm4	teneurin transmembrane protein 4 [Source:MGI Symbol;Acc:MGI:2447063]
0.25304	5.08748	2.83726	0.0119357	0.99923	-3.59722	WTHG_WTLG_7mo	1.92315		ENSMUSG00000024251	Thada	thyroid adenoma associated [Source:MGI Symbol;Acc:MGI:3039623]
0.252135	5.37928	2.34668	0.0322187	0.99923	-3.88737	WTHG_WTLG_7mo	1.49189		ENSMUSG00000093865	Lrit3	leucine-rich repeat, immunoglobulin-like and transmembrane domains 3 [Source:MGI Symbol;Acc:MGI:2685267]
2.89563	-0.273073	2.81136	0.0125906	0.99923	-4.35682	WTHG_WTLG_7mo	1.89995	Up	ENSMUSG00000087235	Gm4750	predicted gene 4750 [Source:MGI Symbol;Acc:MGI:3647391]
0.251854	2.18907	2.2044	0.0425627	0.99923	-4.27832	WTHG_WTLG_7mo	1.37097		ENSMUSG00000097994	Gm26982	predicted gene, 26982 [Source:MGI Symbol;Acc:MGI:5504097]
0.251373	5.30406	2.67115	0.0167851	0.99923	-3.69439	WTHG_WTLG_7mo	1.77508		ENSMUSG00000021198	Unc79	unc-79 homolog [Source:MGI Symbol;Acc:MGI:2684729]
0.250716	4.18822	2.54454	0.0217019	0.99923	-3.91148	WTHG_WTLG_7mo	1.6635		ENSMUSG00000057130	Txnl4a	thioredoxin-like 4A [Source:MGI Symbol;Acc:MGI:1351613]
0.246572	4.78778	2.16171	0.0462225	0.99923	-4.06629	WTHG_WTLG_7mo	1.33515		ENSMUSG00000025006	Sorbs1	sorbin and SH3 domain containing 1 [Source:MGI Symbol;Acc:MGI:700014]
0.242381	5.45242	2.14723	0.0475276	0.99923	-4.01999	WTHG_WTLG_7mo	1.32305		ENSMUSG00000039414	Heatr5b	HEAT repeat containing 5B [Source:MGI Symbol;Acc:MGI:2444098]
0.233084	7.2545	3.22089	0.00536658	0.99923	-3.20875	WTHG_WTLG_7mo	2.2703		ENSMUSG00000029104	Htt	huntingtin [Source:MGI Symbol;Acc:MGI:96067]
0.223648	6.75339	2.15826	0.0465299	0.99923	-3.97434	WTHG_WTLG_7mo	1.33227		ENSMUSG00000025224	Gbf1	golgi-specific brefeldin A-resistance factor 1 [Source:MGI Symbol;Acc:MGI:1861607]
2.53114	-2.03147	1.2476	0.230222	0.99923	-4.57462	WTHG_WTLG_7mo	0.637854		ENSMUSG00000094066	Fam205a2	family with sequence similarity 205, member A2 [Source:MGI Symbol;Acc:MGI:3701946]
0.215116	7.51137	2.17154	0.0453547	0.99923	-3.96345	WTHG_WTLG_7mo	1.34338		ENSMUSG00000041720	Pi4ka	phosphatidylinositol 4-kinase alpha [Source:MGI Symbol;Acc:MGI:2448506]
2.43562	-1.22984	1.57203	0.135607	0.99923	-4.53586	WTHG_WTLG_7mo	0.867717		ENSMUSG00000109061	Gm49320	predicted gene, 49320 [Source:MGI Symbol;Acc:MGI:6121499]
-0.691441	0.255458	-2.80946	0.01264	0.99923	-4.28051	WTHG_WTLG_7mo	1.89825	Down	ENSMUSG00000085112	A530072M11Rik	RIKEN cDNA gene A530072M11 [Source:MGI Symbol;Acc:MGI:4440477]
2.28695	-0.456867	1.832	0.0857288	0.99923	-4.50586	WTHG_WTLG_7mo	1.06687		ENSMUSG00000059422	Gm8116	predicted gene 8116 [Source:MGI Symbol;Acc:MGI:3648797]
0.214732	5.69412	2.6281	0.018323	0.99923	-3.67699	WTHG_WTLG_7mo	1.737		ENSMUSG00000027194	Ttc17	tetratricopeptide repeat domain 17 [Source:MGI Symbol;Acc:MGI:1921819]
0.214508	5.87745	2.66938	0.0168456	0.99923	-3.63469	WTHG_WTLG_7mo	1.77351		ENSMUSG00000068663	Clec16a	C-type lectin domain family 16, member A [Source:MGI Symbol;Acc:MGI:1921624]
-0.578933	0.26316	-2.77412	0.0135937	0.99923	-4.2669	WTHG_WTLG_7mo	1.86666	Down	ENSMUSG00000027938	Creb3l4	cAMP responsive element binding protein 3-like 4 [Source:MGI Symbol;Acc:MGI:1916603]
0.208221	6.8721	2.74104	0.0145488	0.99923	-3.55521	WTHG_WTLG_7mo	1.83717		ENSMUSG00000035569	Ankrd11	ankyrin repeat domain 11 [Source:MGI Symbol;Acc:MGI:1924337]
0.205973	6.74246	2.24751	0.0391411	0.99923	-3.9114	WTHG_WTLG_7mo	1.40737		ENSMUSG00000020900	Myh10	myosin, heavy polypeptide 10, non-muscle [Source:MGI Symbol;Acc:MGI:1930780]
0.200639	7.47724	2.17935	0.0446762	0.99923	-3.95791	WTHG_WTLG_7mo	1.34992		ENSMUSG00000058230	Arhgap35	Rho GTPase activating protein 35 [Source:MGI Symbol;Acc:MGI:1929494]
2.28625	-0.531265	2.23765	0.0399003	0.99923	-4.45641	WTHG_WTLG_7mo	1.39902	Up	ENSMUSG00000084071	Gm13378	predicted gene 13378 [Source:MGI Symbol;Acc:MGI:3650302]
0.198459	7.77138	2.76737	0.0137835	0.99923	-3.53456	WTHG_WTLG_7mo	1.86064		ENSMUSG00000030451	Herc2	HECT and RLD domain containing E3 ubiquitin protein ligase 2 [Source:MGI Symbol;Acc:MGI:103234]
-0.594356	0.769192	-2.73957	0.0145929	0.99923	-4.24623	WTHG_WTLG_7mo	1.83586	Down	ENSMUSG00000080727	C920021L13Rik	RIKEN cDNA C920021L13 gene [Source:MGI Symbol;Acc:MGI:1923991]
0.198396	8.54818	2.56086	0.0209987	0.99923	-3.68946	WTHG_WTLG_7mo	1.67781		ENSMUSG00000020431	Adcy1	adenylate cyclase 1 [Source:MGI Symbol;Acc:MGI:99677]
-1.55813	0.503486	-2.73002	0.0148815	0.99923	-4.32398	WTHG_WTLG_7mo	1.82735	Down	ENSMUSG00000078672	Mup20	major urinary protein 20 [Source:MGI Symbol;Acc:MGI:3651981]
2.24492	-0.212044	1.59407	0.130581	0.99923	-4.53133	WTHG_WTLG_7mo	0.88412		ENSMUSG00000091498	Mpc1-ps	mitochondrial pyruvate carrier 1, pseudogene [Source:MGI Symbol;Acc:MGI:3781628]
0.18986	7.35695	2.30938	0.0346761	0.99923	-3.86532	WTHG_WTLG_7mo	1.45997		ENSMUSG00000020220	Vps13d	vacuolar protein sorting 13D [Source:MGI Symbol;Acc:MGI:2448530]
1.79565	-1.07737	1.14832	0.2678	0.99923	-4.58437	WTHG_WTLG_7mo	0.57219		ENSMUSG00000114277	Gm48583	predicted gene, 48583 [Source:MGI Symbol;Acc:MGI:6098152]
0.189492	6.15952	2.17587	0.0449777	0.99923	-3.96942	WTHG_WTLG_7mo	1.347		ENSMUSG00000033653	Vps8	VPS8 CORVET complex subunit [Source:MGI Symbol;Acc:MGI:2146407]
0.173475	5.16936	2.24866	0.0390533	0.99923	-3.9714	WTHG_WTLG_7mo	1.40834		ENSMUSG00000028886	Eya3	EYA transcriptional coactivator and phosphatase 3 [Source:MGI Symbol;Acc:MGI:109339]
0.173283	8.96223	2.25491	0.0385799	0.99923	-3.912	WTHG_WTLG_7mo	1.41364		ENSMUSG00000032826	Ank2	ankyrin 2, brain [Source:MGI Symbol;Acc:MGI:88025]
0.171916	7.13988	2.30822	0.0347547	0.99923	-3.86651	WTHG_WTLG_7mo	1.45899		ENSMUSG00000022957	Itsn1	intersectin 1 (SH3 domain protein 1A) [Source:MGI Symbol;Acc:MGI:1338069]
0.171527	9.39743	2.22415	0.0409621	0.99923	-3.93889	WTHG_WTLG_7mo	1.38762		ENSMUSG00000028906	Epb41	erythrocyte membrane protein band 4.1 [Source:MGI Symbol;Acc:MGI:95401]
0.169572	5.17681	2.12835	0.0492815	0.99923	-4.04631	WTHG_WTLG_7mo	1.30732		ENSMUSG00000034066	Farp2	FERM, RhoGEF and pleckstrin domain protein 2 [Source:MGI Symbol;Acc:MGI:2385126]
0.166815	7.86219	2.13899	0.0482858	0.99923	-3.98686	WTHG_WTLG_7mo	1.31618		ENSMUSG00000042406	Atf4	activating transcription factor 4 [Source:MGI Symbol;Acc:MGI:88096]
0.151299	5.23101	2.24591	0.0392635	0.99923	-3.97224	WTHG_WTLG_7mo	1.40601		ENSMUSG00000012609	Ttll5	tubulin tyrosine ligase-like family, member 5 [Source:MGI Symbol;Acc:MGI:2443657]
0.149475	6.71309	2.35542	0.0316669	0.99923	-3.83467	WTHG_WTLG_7mo	1.4994		ENSMUSG00000042520	Ubap2l	ubiquitin-associated protein 2-like [Source:MGI Symbol;Acc:MGI:1921633]
-0.147233	5.45821	-2.26109	0.0381174	0.99923	-3.93246	WTHG_WTLG_7mo	1.41888		ENSMUSG00000029207	Apbb2	amyloid beta (A4) precursor protein-binding, family B, member 2 [Source:MGI Symbol;Acc:MGI:108405]
-0.168398	4.63176	-2.15763	0.0465864	0.99923	-4.06357	WTHG_WTLG_7mo	1.33174		ENSMUSG00000022807	Osbpl11	oxysterol binding protein-like 11 [Source:MGI Symbol;Acc:MGI:2146553]
1.78141	-2.21871	1.06435	0.303049	0.99923	-4.59193	WTHG_WTLG_7mo	0.518487		ENSMUSG00000091277	Gm1818	predicted gene 1818 [Source:MGI Symbol;Acc:MGI:3037676]
-0.176231	4.60599	-2.16895	0.0455813	0.99923	-4.05564	WTHG_WTLG_7mo	1.34121		ENSMUSG00000042364	Snx18	sorting nexin 18 [Source:MGI Symbol;Acc:MGI:2137642]
-0.181602	4.27717	-2.32292	0.0337642	0.99923	-4.00187	WTHG_WTLG_7mo	1.47154		ENSMUSG00000031681	Smad1	SMAD family member 1 [Source:MGI Symbol;Acc:MGI:109452]
1.63644	-0.626611	2.52281	0.0226735	0.99923	-4.40025	WTHG_WTLG_7mo	1.64448	Up	ENSMUSG00000083097	Gm14494	predicted gene 14494 [Source:MGI Symbol;Acc:MGI:3704210]
1.60129	-2.07244	1.2547	0.227697	0.99923	-4.57656	WTHG_WTLG_7mo	0.642643		ENSMUSG00000105103	Gm43191	predicted gene 43191 [Source:MGI Symbol;Acc:MGI:5663328]
-0.183006	6.34037	-2.49987	0.0237441	0.99923	-3.73289	WTHG_WTLG_7mo	1.62444		ENSMUSG00000022353	Mtss1	MTSS I-BAR domain containing 1 [Source:MGI Symbol;Acc:MGI:2384818]
-0.186522	6.07406	-2.36521	0.0310595	0.99923	-3.83544	WTHG_WTLG_7mo	1.50781		ENSMUSG00000046593	Tmem215	transmembrane protein 215 [Source:MGI Symbol;Acc:MGI:2444167]
-0.189287	4.91346	-2.22009	0.0412865	0.99923	-4.00405	WTHG_WTLG_7mo	1.38419		ENSMUSG00000015839	Nfe2l2	nuclear factor, erythroid derived 2, like 2 [Source:MGI Symbol;Acc:MGI:108420]
-0.190953	5.63689	-2.45728	0.0258602	0.99923	-3.79145	WTHG_WTLG_7mo	1.58737		ENSMUSG00000024059	Clip4	CAP-GLY domain containing linker protein family, member 4 [Source:MGI Symbol;Acc:MGI:1919100]
0.563885	0.29467	2.63138	0.0182012	0.99923	-4.30688	WTHG_WTLG_7mo	1.7399	Up	ENSMUSG00000049892	Rasd1	RAS, dexamethasone-induced 1 [Source:MGI Symbol;Acc:MGI:1270848]
-0.192925	7.07198	-2.26579	0.0377693	0.99923	-3.89642	WTHG_WTLG_7mo	1.42286		ENSMUSG00000024581	Napg	N-ethylmaleimide sensitive fusion protein attachment protein gamma [Source:MGI Symbol;Acc:MGI:104561]
-0.195945	5.28983	-2.62978	0.0182605	0.99923	-3.69419	WTHG_WTLG_7mo	1.73849		ENSMUSG00000038400	Pmepa1	prostate transmembrane protein, androgen induced 1 [Source:MGI Symbol;Acc:MGI:1929600]
-0.199528	4.96641	-2.46652	0.0253867	0.99923	-3.83832	WTHG_WTLG_7mo	1.59539		ENSMUSG00000023927	Satb1	special AT-rich sequence binding protein 1 [Source:MGI Symbol;Acc:MGI:105084]
-0.199786	7.0158	-2.27774	0.0368966	0.99923	-3.88817	WTHG_WTLG_7mo	1.43301		ENSMUSG00000026664	Phyh	phytanoyl-CoA hydroxylase [Source:MGI Symbol;Acc:MGI:891978]
-0.201947	5.44752	-2.31271	0.0344492	0.99923	-3.89903	WTHG_WTLG_7mo	1.46282		ENSMUSG00000036840	Siah1a	siah E3 ubiquitin protein ligase 1A [Source:MGI Symbol;Acc:MGI:108064]
-0.204129	7.16973	-2.25043	0.0389189	0.99923	-3.90728	WTHG_WTLG_7mo	1.40984		ENSMUSG00000032279	Idh3a	isocitrate dehydrogenase 3 (NAD+) alpha [Source:MGI Symbol;Acc:MGI:1915084]
-0.709844	0.371263	-2.62076	0.0185985	0.99923	-4.28142	WTHG_WTLG_7mo	1.73052	Down	ENSMUSG00000093577	Gm20632	predicted gene 20632 [Source:MGI Symbol;Acc:MGI:5313079]
-0.207405	5.63305	-2.43181	0.0272099	0.99923	-3.80636	WTHG_WTLG_7mo	1.56527		ENSMUSG00000022151	Ttc33	tetratricopeptide repeat domain 33 [Source:MGI Symbol;Acc:MGI:1914765]
-0.21147	6.79259	-2.59686	0.0195227	0.99923	-3.65778	WTHG_WTLG_7mo	1.70946		ENSMUSG00000022048	Dpysl2	dihydropyrimidinase-like 2 [Source:MGI Symbol;Acc:MGI:1349763]
-0.213602	6.06159	-2.30453	0.0350082	0.99923	-3.87827	WTHG_WTLG_7mo	1.45583		ENSMUSG00000027349	Fam98b	family with sequence similarity 98, member B [Source:MGI Symbol;Acc:MGI:1915465]
-0.213795	4.86867	-2.31811	0.0340852	0.99923	-3.9535	WTHG_WTLG_7mo	1.46743		ENSMUSG00000036890	Gtdc1	glycosyltransferase-like domain containing 1 [Source:MGI Symbol;Acc:MGI:2444269]
-0.217186	5.31112	-2.18968	0.0437933	0.99923	-3.98931	WTHG_WTLG_7mo	1.35859		ENSMUSG00000058267	Mrps14	mitochondrial ribosomal protein S14 [Source:MGI Symbol;Acc:MGI:1928141]
-0.218804	4.32191	-2.47059	0.0251804	0.99923	-3.91837	WTHG_WTLG_7mo	1.59894		ENSMUSG00000049800	Sertad2	SERTA domain containing 2 [Source:MGI Symbol;Acc:MGI:1931026]
0.623291	0.48382	2.57725	0.0203139	0.99923	-4.3068	WTHG_WTLG_7mo	1.69221	Up	ENSMUSG00000111828	D830035M03Rik	RIKEN cDNA D830035M03 gene [Source:MGI Symbol;Acc:MGI:2686558]
-0.2209	5.11683	-2.35954	0.0314099	0.99923	-3.89662	WTHG_WTLG_7mo	1.50293		ENSMUSG00000039652	Cpeb3	cytoplasmic polyadenylation element binding protein 3 [Source:MGI Symbol;Acc:MGI:2443075]
-0.222018	4.84806	-2.26282	0.0379889	0.99923	-3.97703	WTHG_WTLG_7mo	1.42034		ENSMUSG00000005897	Nr2c1	nuclear receptor subfamily 2, group C, member 1 [Source:MGI Symbol;Acc:MGI:1352465]
-0.22317	4.846	-2.51524	0.0230218	0.99923	-3.82791	WTHG_WTLG_7mo	1.63786		ENSMUSG00000054920	Klhl5	kelch-like 5 [Source:MGI Symbol;Acc:MGI:1919028]
-0.22318	4.13716	-2.19604	0.0432575	0.99923	-4.09097	WTHG_WTLG_7mo	1.36394		ENSMUSG00000056459	Zbtb25	zinc finger and BTB domain containing 25 [Source:MGI Symbol;Acc:MGI:99197]
-0.225041	5.46254	-2.14022	0.0481722	0.99923	-4.01534	WTHG_WTLG_7mo	1.3172		ENSMUSG00000033157	Abhd10	abhydrolase domain containing 10 [Source:MGI Symbol;Acc:MGI:2442422]
-0.22765	3.70558	-2.45061	0.0262077	0.99923	-4.02039	WTHG_WTLG_7mo	1.58157		ENSMUSG00000059288	Cdyl	chromodomain protein, Y chromosome-like [Source:MGI Symbol;Acc:MGI:1339956]
-0.228215	5.73994	-2.25362	0.0386774	0.99923	-3.92423	WTHG_WTLG_7mo	1.41254		ENSMUSG00000066456	Hmgn3	high mobility group nucleosomal binding domain 3 [Source:MGI Symbol;Acc:MGI:2138069]
-0.23232	3.77436	-2.26189	0.0380578	0.99923	-4.10148	WTHG_WTLG_7mo	1.41956		ENSMUSG00000039163	Cmc1	COX assembly mitochondrial protein 1 [Source:MGI Symbol;Acc:MGI:1915149]
1.48804	-2.36323	0.76547	0.455193	0.99923	-4.61081	WTHG_WTLG_7mo	0.341805		ENSMUSG00000109510	Gm42417	predicted gene, 42417 [Source:MGI Symbol;Acc:MGI:5649003]
-0.233274	3.26449	-2.12395	0.0496985	0.99923	-4.22453	WTHG_WTLG_7mo	1.30366		ENSMUSG00000032565	Nudt16	nudix (nucleoside diphosphate linked moiety X)-type motif 16 [Source:MGI Symbol;Acc:MGI:1922936]
-0.235665	6.67498	-2.29036	0.0359955	0.99923	-3.88016	WTHG_WTLG_7mo	1.44375		ENSMUSG00000015341	Golga7	golgi autoantigen, golgin subfamily a, 7 [Source:MGI Symbol;Acc:MGI:1931029]
-0.235888	7.14244	-2.67178	0.0167636	0.99923	-3.60303	WTHG_WTLG_7mo	1.77563		ENSMUSG00000001687	Ubl3	ubiquitin-like 3 [Source:MGI Symbol;Acc:MGI:1344373]
-0.240769	7.48113	-2.65435	0.0173699	0.99923	-3.61591	WTHG_WTLG_7mo	1.7602		ENSMUSG00000038014	Fam120a	family with sequence similarity 120, member A [Source:MGI Symbol;Acc:MGI:2446163]
-0.241215	6.75285	-2.2859	0.0363114	0.99923	-3.88289	WTHG_WTLG_7mo	1.43996		ENSMUSG00000039770	Ypel5	yippee like 5 [Source:MGI Symbol;Acc:MGI:1916937]
-0.242375	6.8589	-2.95061	0.00943839	0.99923	-3.40221	WTHG_WTLG_7mo	2.0251		ENSMUSG00000030256	Bhlhe41	basic helix-loop-helix family, member e41 [Source:MGI Symbol;Acc:MGI:1930704]
-0.242412	7.09328	-2.16645	0.0458019	0.99923	-3.96694	WTHG_WTLG_7mo	1.33912		ENSMUSG00000028879	Stx12	syntaxin 12 [Source:MGI Symbol;Acc:MGI:1931027]
-0.243017	4.35211	-2.21781	0.0414694	0.99923	-4.06652	WTHG_WTLG_7mo	1.38227		ENSMUSG00000030067	Foxp1	forkhead box P1 [Source:MGI Symbol;Acc:MGI:1914004]
-0.243065	5.09787	-2.65771	0.0172514	0.99923	-3.70319	WTHG_WTLG_7mo	1.76318		ENSMUSG00000031586	Rbpms	RNA binding protein gene with multiple splicing [Source:MGI Symbol;Acc:MGI:1334446]
-0.245164	7.07219	-2.24214	0.0395527	0.99923	-3.91333	WTHG_WTLG_7mo	1.40282		ENSMUSG00000042396	Rbm7	RNA binding motif protein 7 [Source:MGI Symbol;Acc:MGI:1914260]
-0.246879	9.23769	-2.31914	0.0340164	0.99923	-3.87127	WTHG_WTLG_7mo	1.46831		ENSMUSG00000022285	Ywhaz	tyrosine 3-monooxygenase/tryptophan 5-monooxygenase activation protein, zeta polypeptide [Source:MGI Symbol;Acc:MGI:109484]
-0.253185	7.81624	-2.41109	0.0283567	0.99923	-3.793	WTHG_WTLG_7mo	1.54735		ENSMUSG00000093930	Hmgcs1	3-hydroxy-3-methylglutaryl-Coenzyme A synthase 1 [Source:MGI Symbol;Acc:MGI:107592]
-0.256575	3.4231	-2.39846	0.0290775	0.99923	-4.06654	WTHG_WTLG_7mo	1.53644		ENSMUSG00000037214	Thap1	THAP domain containing, apoptosis associated protein 1 [Source:MGI Symbol;Acc:MGI:1921004]
-0.463073	0.742965	-2.48197	0.0246129	0.99923	-4.29924	WTHG_WTLG_7mo	1.60884	Down	ENSMUSG00000047557	Lxn	latexin [Source:MGI Symbol;Acc:MGI:107633]
-0.256597	2.97059	-2.23247	0.0403048	0.99923	-4.19761	WTHG_WTLG_7mo	1.39464		ENSMUSG00000027160	Ccdc34	coiled-coil domain containing 34 [Source:MGI Symbol;Acc:MGI:1915451]
1.37206	-0.691465	0.513005	0.614994	0.99923	-4.63269	WTHG_WTLG_7mo	0.211129		ENSMUSG00000112690	Gm2446	predicted gene 2446 [Source:MGI Symbol;Acc:MGI:3780613]
-0.258529	5.69915	-2.29368	0.0357613	0.99923	-3.89933	WTHG_WTLG_7mo	1.44659		ENSMUSG00000038206	Fbxo8	F-box protein 8 [Source:MGI Symbol;Acc:MGI:1354696]
-0.259376	6.53935	-2.20699	0.04235	0.99923	-3.94041	WTHG_WTLG_7mo	1.37315		ENSMUSG00000038212	Mfsd14b	major facilitator superfamily domain containing 14B [Source:MGI Symbol;Acc:MGI:1913881]
-0.259873	4.7042	-2.52594	0.0225311	0.99923	-3.82064	WTHG_WTLG_7mo	1.64722		ENSMUSG00000034168	Irf2bpl	interferon regulatory factor 2 binding protein-like [Source:MGI Symbol;Acc:MGI:2442463]
-0.260619	5.33272	-2.17119	0.0453851	0.99923	-4.0024	WTHG_WTLG_7mo	1.34309		ENSMUSG00000079659	Tmem243	transmembrane protein 243, mitochondrial [Source:MGI Symbol;Acc:MGI:3606159]
-0.261668	6.7393	-2.37271	0.0306022	0.99923	-3.82089	WTHG_WTLG_7mo	1.51425		ENSMUSG00000019998	Stx7	syntaxin 7 [Source:MGI Symbol;Acc:MGI:1858210]
-0.401759	0.661573	-2.46901	0.0252602	0.99923	-4.31425	WTHG_WTLG_7mo	1.59756	Down	ENSMUSG00000034768	Asb16	ankyrin repeat and SOCS box-containing 16 [Source:MGI Symbol;Acc:MGI:2654437]
-0.264104	6.50502	-2.14261	0.0479519	0.99923	-3.98571	WTHG_WTLG_7mo	1.31919		ENSMUSG00000047554	Tmem41b	transmembrane protein 41B [Source:MGI Symbol;Acc:MGI:1289225]
-0.268484	3.74821	-2.25387	0.0386584	0.99923	-4.11111	WTHG_WTLG_7mo	1.41276		ENSMUSG00000042797	Aqp11	aquaporin 11 [Source:MGI Symbol;Acc:MGI:1913583]
-0.269302	7.67021	-2.20388	0.0426054	0.99923	-3.94087	WTHG_WTLG_7mo	1.37053		ENSMUSG00000003948	Mmd	monocyte to macrophage differentiation-associated [Source:MGI Symbol;Acc:MGI:1914718]
-0.270323	7.33661	-2.24279	0.0395031	0.99923	-3.91274	WTHG_WTLG_7mo	1.40337		ENSMUSG00000060904	Arl1	ADP-ribosylation factor-like 1 [Source:MGI Symbol;Acc:MGI:99436]
-0.270459	5.34764	-2.2966	0.0355576	0.99923	-3.91345	WTHG_WTLG_7mo	1.44907		ENSMUSG00000049536	Tceal1	transcription elongation factor A (SII)-like 1 [Source:MGI Symbol;Acc:MGI:2385317]
-0.273259	7.05561	-2.48866	0.0242845	0.99923	-3.7359	WTHG_WTLG_7mo	1.61467		ENSMUSG00000020962	Gtf2a1	general transcription factor II A, 1 [Source:MGI Symbol;Acc:MGI:1933277]
-0.273443	5.5921	-2.82793	0.0121675	0.99923	-3.5354	WTHG_WTLG_7mo	1.9148		ENSMUSG00000002733	Plekha3	pleckstrin homology domain-containing, family A (phosphoinositide binding specific) member 3 [Source:MGI Symbol;Acc:MGI:1932515]
-0.273714	4.07039	-3.08579	0.0071215	0.99923	-3.6425	WTHG_WTLG_7mo	2.14743		ENSMUSG00000048234	Rnf149	ring finger protein 149 [Source:MGI Symbol;Acc:MGI:2677438]
-0.587633	0.248108	-2.45351	0.026056	0.99923	-4.3515	WTHG_WTLG_7mo	1.58409	Down	ENSMUSG00000031665	Sall1	spalt like transcription factor 1 [Source:MGI Symbol;Acc:MGI:1889585]
-0.276981	3.98955	-2.19146	0.0436427	0.99923	-4.10321	WTHG_WTLG_7mo	1.36009		ENSMUSG00000036533	Cdc42ep3	CDC42 effector protein (Rho GTPase binding) 3 [Source:MGI Symbol;Acc:MGI:2384718]
-0.277837	3.3026	-2.55831	0.0211072	0.99923	-4.02951	WTHG_WTLG_7mo	1.67557		ENSMUSG00000025933	Tmem14a	transmembrane protein 14A [Source:MGI Symbol;Acc:MGI:1922962]
-0.278536	3.28642	-2.46716	0.0253541	0.99923	-4.10401	WTHG_WTLG_7mo	1.59595		ENSMUSG00000059182	Skap2	src family associated phosphoprotein 2 [Source:MGI Symbol;Acc:MGI:1889206]
-0.278966	7.8399	-2.73107	0.0148494	0.99923	-3.56142	WTHG_WTLG_7mo	1.82829		ENSMUSG00000028161	Ppp3ca	protein phosphatase 3, catalytic subunit, alpha isoform [Source:MGI Symbol;Acc:MGI:107164]
-0.279071	5.1544	-3.24521	0.00509956	0.99923	-3.30848	WTHG_WTLG_7mo	2.29247		ENSMUSG00000022742	Cpox	coproporphyrinogen oxidase [Source:MGI Symbol;Acc:MGI:104841]
-0.279086	4.43426	-2.81848	0.0124071	0.99923	-3.69686	WTHG_WTLG_7mo	1.90633		ENSMUSG00000085037	4933421O10Rik	RIKEN cDNA 4933421O10 gene [Source:MGI Symbol;Acc:MGI:1918323]
-0.280436	5.1894	-2.3835	0.029954	0.99923	-3.87264	WTHG_WTLG_7mo	1.52354		ENSMUSG00000022339	Ebag9	estrogen receptor-binding fragment-associated gene 9 [Source:MGI Symbol;Acc:MGI:1859920]
1.3152	-0.293662	1.8663	0.0805323	0.99923	-4.47713	WTHG_WTLG_7mo	1.09403		ENSMUSG00000052819	Best2	bestrophin 2 [Source:MGI Symbol;Acc:MGI:2387588]
-0.486202	0.588878	-2.42726	0.027458	0.99923	-4.34386	WTHG_WTLG_7mo	1.56133	Down	ENSMUSG00000056880	Gadl1	glutamate decarboxylase-like 1 [Source:MGI Symbol;Acc:MGI:1920998]
-0.282259	7.88939	-2.29311	0.0358015	0.99923	-3.87793	WTHG_WTLG_7mo	1.4461		ENSMUSG00000022139	Mbnl2	muscleblind like splicing factor 2 [Source:MGI Symbol;Acc:MGI:2145597]
-0.496703	0.268409	-2.41926	0.0278991	0.99923	-4.35297	WTHG_WTLG_7mo	1.55441	Down	ENSMUSG00000086171	Pcsk2os1	proprotein convertase subtilisin/kexin type 2, opposite strand 1 [Source:MGI Symbol;Acc:MGI:3605632]
-0.441967	0.114035	-2.41906	0.0279103	0.99923	-4.36578	WTHG_WTLG_7mo	1.55424	Down	ENSMUSG00000039103	Nexn	nexilin [Source:MGI Symbol;Acc:MGI:1916060]
-0.285807	6.10195	-2.52194	0.0227134	0.99923	-3.72348	WTHG_WTLG_7mo	1.64372		ENSMUSG00000040167	Ikzf5	IKAROS family zinc finger 5 [Source:MGI Symbol;Acc:MGI:1914393]
-0.286015	6.25528	-2.46296	0.0255682	0.99923	-3.76115	WTHG_WTLG_7mo	1.5923		ENSMUSG00000020386	Sar1b	secretion associated Ras related GTPase 1B [Source:MGI Symbol;Acc:MGI:1913647]
-0.286375	2.87479	-2.48658	0.0243861	0.99923	-4.09608	WTHG_WTLG_7mo	1.61286		ENSMUSG00000030188	Magohb	mago homolog B, exon junction complex core component [Source:MGI Symbol;Acc:MGI:1913691]
-0.286663	4.7073	-2.50632	0.0234384	0.99923	-3.84258	WTHG_WTLG_7mo	1.63007		ENSMUSG00000054364	Rhob	ras homolog family member B [Source:MGI Symbol;Acc:MGI:107949]
-0.288105	4.74212	-2.35411	0.031749	0.99923	-3.93255	WTHG_WTLG_7mo	1.49827		ENSMUSG00000021716	Srek1ip1	splicing regulatory glutamine/lysine-rich protein 1interacting protein 1 [Source:MGI Symbol;Acc:MGI:1914538]
-0.288265	3.00579	-2.29243	0.0358497	0.99923	-4.15986	WTHG_WTLG_7mo	1.44551		ENSMUSG00000063446	Plppr1	phospholipid phosphatase related 1 [Source:MGI Symbol;Acc:MGI:2445015]
-0.28923	2.67398	-2.4117	0.028322	0.99923	-4.15209	WTHG_WTLG_7mo	1.54788		ENSMUSG00000116180	Gm49492	predicted gene, 49492 [Source:MGI Symbol;Acc:MGI:6155169]
1.2753	-1.89927	0.63635	0.533593	0.99923	-4.61728	WTHG_WTLG_7mo	0.27279		ENSMUSG00000079297	Gm2223	predicted pseudogene 2223 [Source:MGI Symbol;Acc:MGI:3780393]
-0.480964	0.77046	-2.40125	0.0289172	0.99923	-4.32437	WTHG_WTLG_7mo	1.53884	Down	ENSMUSG00000040658	Dnph1	2'-deoxynucleoside 5'-phosphate N-hydrolase 1 [Source:MGI Symbol;Acc:MGI:3039376]
-0.290549	4.32239	-2.81396	0.0125233	0.99923	-3.70977	WTHG_WTLG_7mo	1.90228		ENSMUSG00000038872	Zfhx3	zinc finger homeobox 3 [Source:MGI Symbol;Acc:MGI:99948]
-0.291074	6.72529	-2.22363	0.0410034	0.99923	-3.92743	WTHG_WTLG_7mo	1.38718		ENSMUSG00000007655	Cav1	caveolin 1, caveolae protein [Source:MGI Symbol;Acc:MGI:102709]
-0.29364	4.8331	-2.16566	0.0458721	0.99923	-4.04046	WTHG_WTLG_7mo	1.33845		ENSMUSG00000050912	Tmem123	transmembrane protein 123 [Source:MGI Symbol;Acc:MGI:1919179]
-0.294015	4.03767	-2.95846	0.00928579	0.99923	-3.69116	WTHG_WTLG_7mo	2.03218		ENSMUSG00000000247	Lhx2	LIM homeobox protein 2 [Source:MGI Symbol;Acc:MGI:96785]
-0.29885	6.56756	-2.19169	0.043623	0.99923	-3.95011	WTHG_WTLG_7mo	1.36028		ENSMUSG00000110185	Igip	IgA inducing protein [Source:MGI Symbol;Acc:MGI:1924271]
-0.299216	5.24681	-2.31464	0.0343187	0.99923	-3.91546	WTHG_WTLG_7mo	1.46447		ENSMUSG00000001707	Eef1e1	eukaryotic translation elongation factor 1 epsilon 1 [Source:MGI Symbol;Acc:MGI:1913393]
-0.299486	6.46273	-2.97439	0.00898332	0.99923	-3.38874	WTHG_WTLG_7mo	2.04656		ENSMUSG00000045763	Basp1	brain abundant, membrane attached signal protein 1 [Source:MGI Symbol;Acc:MGI:1917600]
-0.30166	4.04688	-2.26269	0.0379986	0.99923	-4.05873	WTHG_WTLG_7mo	1.42023		ENSMUSG00000043668	Tox3	TOX high mobility group box family member 3 [Source:MGI Symbol;Acc:MGI:3039593]
-0.302085	6.79789	-3.11514	0.00669771	0.99923	-3.28427	WTHG_WTLG_7mo	2.17407		ENSMUSG00000087278	A930006I01Rik	RIKEN cDNA A930006I01 gene [Source:MGI Symbol;Acc:MGI:2442861]
-0.30372	4.82499	-2.14125	0.0480771	0.99923	-4.06275	WTHG_WTLG_7mo	1.31806		ENSMUSG00000046567	4930430F08Rik	RIKEN cDNA 4930430F08 gene [Source:MGI Symbol;Acc:MGI:1921197]
-0.306103	4.20017	-2.64792	0.017599	0.99923	-3.84253	WTHG_WTLG_7mo	1.75451		ENSMUSG00000072969	Armcx5	armadillo repeat containing, X-linked 5 [Source:MGI Symbol;Acc:MGI:2148026]
-0.308163	2.00444	-2.15084	0.0471991	0.99923	-4.29522	WTHG_WTLG_7mo	1.32607		ENSMUSG00000038132	Rbm24	RNA binding motif protein 24 [Source:MGI Symbol;Acc:MGI:3610364]
-0.308279	4.76725	-2.89397	0.010615	0.99923	-3.59151	WTHG_WTLG_7mo	1.97408		ENSMUSG00000041272	Tox	thymocyte selection-associated high mobility group box [Source:MGI Symbol;Acc:MGI:2181659]
-0.309	4.5815	-2.70451	0.0156793	0.99923	-3.76018	WTHG_WTLG_7mo	1.80467		ENSMUSG00000058317	Ube2e2	ubiquitin-conjugating enzyme E2E 2 [Source:MGI Symbol;Acc:MGI:2384997]
-0.309008	4.41298	-2.17154	0.0453547	0.99923	-4.06983	WTHG_WTLG_7mo	1.34338		ENSMUSG00000037653	Kctd8	potassium channel tetramerisation domain containing 8 [Source:MGI Symbol;Acc:MGI:2443804]
-0.30911	1.92538	-2.29226	0.0358617	0.99923	-4.27478	WTHG_WTLG_7mo	1.44537		ENSMUSG00000110373	Gm42303	predicted gene, 42303 [Source:MGI Symbol;Acc:MGI:5625188]
1.19449	-0.628322	1.64032	0.120546	0.99923	-4.5176	WTHG_WTLG_7mo	0.918846		ENSMUSG00000005917	Otx1	orthodenticle homeobox 1 [Source:MGI Symbol;Acc:MGI:97450]
-0.312775	2.83316	-2.22094	0.0412181	0.99923	-4.20399	WTHG_WTLG_7mo	1.38491		ENSMUSG00000098702	1500015A07Rik	RIKEN cDNA 1500015A07 gene [Source:MGI Symbol;Acc:MGI:1916232]
-0.31478	3.6437	-2.27115	0.0373749	0.99923	-4.09889	WTHG_WTLG_7mo	1.42742		ENSMUSG00000057706	Mex3b	mex3 RNA binding family member B [Source:MGI Symbol;Acc:MGI:1918252]
-0.315255	5.09938	-2.15082	0.0472011	0.99923	-4.02858	WTHG_WTLG_7mo	1.32605		ENSMUSG00000032757	Bet1	Bet1 golgi vesicular membrane trafficking protein [Source:MGI Symbol;Acc:MGI:1343104]
1.19155	-0.191076	0.457106	0.653771	0.99923	-4.6449	WTHG_WTLG_7mo	0.184574		ENSMUSG00000116875	Morf4l1-ps1	mortality factor 4 like 1, pseudogene 1 [Source:MGI Symbol;Acc:MGI:3612158]
-0.315695	6.43731	-2.42912	0.027356	0.99923	-3.78215	WTHG_WTLG_7mo	1.56295		ENSMUSG00000026484	Rnf2	ring finger protein 2 [Source:MGI Symbol;Acc:MGI:1101759]
-0.31616	3.73798	-2.78852	0.0131968	0.99923	-3.83371	WTHG_WTLG_7mo	1.87953		ENSMUSG00000055717	Slain1	SLAIN motif family, member 1 [Source:MGI Symbol;Acc:MGI:2145578]
-0.316995	3.3713	-2.63089	0.0182193	0.99923	-3.97679	WTHG_WTLG_7mo	1.73947		ENSMUSG00000054679	Srsf12	serine and arginine-rich splicing factor 12 [Source:MGI Symbol;Acc:MGI:2661424]
-0.31876	5.46746	-2.41704	0.0280226	0.99923	-3.82695	WTHG_WTLG_7mo	1.55249		ENSMUSG00000028221	Pip4p2	phosphatidylinositol-4,5-bisphosphate 4-phosphatase 2 [Source:MGI Symbol;Acc:MGI:1919769]
-0.319319	4.68082	-3.17511	0.00590734	0.99923	-3.44543	WTHG_WTLG_7mo	2.22861		ENSMUSG00000015127	Unkl	unkempt family like zinc finger [Source:MGI Symbol;Acc:MGI:1921404]
0.505578	0.644341	2.35362	0.0317803	0.99923	-4.35089	WTHG_WTLG_7mo	1.49784	Up	ENSMUSG00000000732	Icosl	icos ligand [Source:MGI Symbol;Acc:MGI:1354701]
-0.319648	2.4059	-2.65037	0.0175112	0.99923	-4.10107	WTHG_WTLG_7mo	1.75668		ENSMUSG00000044362	Ccdc89	coiled-coil domain containing 89 [Source:MGI Symbol;Acc:MGI:1917304]
-0.321056	1.9327	-2.1328	0.0488632	0.99923	-4.30845	WTHG_WTLG_7mo	1.31102		ENSMUSG00000058351	Smim4	small integral membrane protein 4 [Source:MGI Symbol;Acc:MGI:1913737]
-0.513516	0.161975	-2.33934	0.0326892	0.99923	-4.37124	WTHG_WTLG_7mo	1.4856	Down	ENSMUSG00000097325	Gm16897	predicted gene, 16897 [Source:MGI Symbol;Acc:MGI:4439821]
-0.322315	2.43683	-2.30089	0.0352592	0.99923	-4.208	WTHG_WTLG_7mo	1.45273	Down	ENSMUSG00000097787	2700046G09Rik	RIKEN cDNA 2700046G09 gene [Source:MGI Symbol;Acc:MGI:1914438]
-0.323493	8.151	-2.16037	0.0463417	0.99923	-3.97293	WTHG_WTLG_7mo	1.33403	Down	ENSMUSG00000048015	Neurod4	neurogenic differentiation 4 [Source:MGI Symbol;Acc:MGI:108055]
-0.323664	2.78279	-2.21812	0.041445	0.99923	-4.207	WTHG_WTLG_7mo	1.38253	Down	ENSMUSG00000086350	B230369F24Rik	RIKEN cDNA B230369F24 gene [Source:MGI Symbol;Acc:MGI:2443392]
-0.324239	2.67853	-2.36099	0.0313199	0.99923	-4.17253	WTHG_WTLG_7mo	1.50418	Down	ENSMUSG00000042684	Npl	N-acetylneuraminate pyruvate lyase [Source:MGI Symbol;Acc:MGI:1921341]
-0.32786	5.06802	-2.14789	0.0474673	0.99923	-4.03083	WTHG_WTLG_7mo	1.32361	Down	ENSMUSG00000029290	Zfp326	zinc finger protein 326 [Source:MGI Symbol;Acc:MGI:1927246]
-0.328567	6.56862	-2.62726	0.0183544	0.99923	-3.63838	WTHG_WTLG_7mo	1.73626	Down	ENSMUSG00000042712	Tceal9	transcription elongation factor A like 9 [Source:MGI Symbol;Acc:MGI:109567]
-0.32858	3.51559	-2.29857	0.0354203	0.99923	-4.12041	WTHG_WTLG_7mo	1.45075	Down	ENSMUSG00000024228	Nudt12	nudix (nucleoside diphosphate linked moiety X)-type motif 12 [Source:MGI Symbol;Acc:MGI:1915243]
-0.329099	4.4568	-2.40019	0.0289779	0.99923	-3.93786	WTHG_WTLG_7mo	1.53793	Down	ENSMUSG00000026960	Arl6ip6	ADP-ribosylation factor-like 6 interacting protein 6 [Source:MGI Symbol;Acc:MGI:1929507]
-0.329684	6.91449	-2.1492	0.0473486	0.99923	-3.97935	WTHG_WTLG_7mo	1.32469	Down	ENSMUSG00000079658	Eloc	elongin C [Source:MGI Symbol;Acc:MGI:1915173]
-0.332706	5.81541	-2.13366	0.0487819	0.99923	-4.00367	WTHG_WTLG_7mo	1.31174	Down	ENSMUSG00000029267	Mtf2	metal response element binding transcription factor 2 [Source:MGI Symbol;Acc:MGI:105050]
-0.332883	4.35658	-2.21541	0.0416636	0.99923	-4.04242	WTHG_WTLG_7mo	1.38024	Down	ENSMUSG00000074637	Sox2	SRY (sex determining region Y)-box 2 [Source:MGI Symbol;Acc:MGI:98364]
-0.332954	4.87918	-2.47015	0.0252029	0.99923	-3.84402	WTHG_WTLG_7mo	1.59855	Down	ENSMUSG00000031352	Hccs	holocytochrome c synthetase [Source:MGI Symbol;Acc:MGI:106911]
-0.33327	5.96435	-2.26064	0.0381511	0.99923	-3.91229	WTHG_WTLG_7mo	1.41849	Down	ENSMUSG00000039782	Cpeb2	cytoplasmic polyadenylation element binding protein 2 [Source:MGI Symbol;Acc:MGI:2442640]
-0.333443	2.99247	-2.47168	0.0251254	0.99923	-4.0926	WTHG_WTLG_7mo	1.59989	Down	ENSMUSG00000078317	F8a	factor 8-associated gene A [Source:MGI Symbol;Acc:MGI:95474]
-0.33378	4.64768	-3.27187	0.00482182	0.99923	-3.40184	WTHG_WTLG_7mo	2.31679	Down	ENSMUSG00000022679	Mpv17l	Mpv17 transgene, kidney disease mutant-like [Source:MGI Symbol;Acc:MGI:2135951]
-0.337788	3.2577	-3.3993	0.00368814	0.99923	-3.70395	WTHG_WTLG_7mo	2.43319	Down	ENSMUSG00000047881	Rell1	RELT-like 1 [Source:MGI Symbol;Acc:MGI:2140767]
-0.770708	0.724036	-2.30864	0.0347265	0.99923	-4.34104	WTHG_WTLG_7mo	1.45934	Down	ENSMUSG00000052468	Pmp2	peripheral myelin protein 2 [Source:MGI Symbol;Acc:MGI:102667]
-0.337927	4.95138	-2.66165	0.0171133	0.99923	-3.72244	WTHG_WTLG_7mo	1.76667	Down	ENSMUSG00000089862	Umad1	UMAP1-MVP12 associated (UMA) domain containing 1 [Source:MGI Symbol;Acc:MGI:3840148]
-0.338572	5.05248	-2.3952	0.0292667	0.99923	-3.86807	WTHG_WTLG_7mo	1.53363	Down	ENSMUSG00000109901	Chmp1b	charged multivesicular body protein 1B [Source:MGI Symbol;Acc:MGI:1914314]
-0.339628	5.93988	-2.27192	0.0373192	0.99923	-3.90425	WTHG_WTLG_7mo	1.42807	Down	ENSMUSG00000047368	Abhd17b	abhydrolase domain containing 17B [Source:MGI Symbol;Acc:MGI:1917816]
-0.341566	6.21132	-2.49112	0.024165	0.99923	-3.74206	WTHG_WTLG_7mo	1.61681	Down	ENSMUSG00000039968	Rsbn1l	round spermatid basic protein 1-like [Source:MGI Symbol;Acc:MGI:3036237]
-0.343951	7.60372	-2.19895	0.0430144	0.99923	-3.94417	WTHG_WTLG_7mo	1.36639	Down	ENSMUSG00000073639	Rab18	RAB18, member RAS oncogene family [Source:MGI Symbol;Acc:MGI:102790]
-0.344145	1.28437	-2.16325	0.0460849	0.99923	-4.35435	WTHG_WTLG_7mo	1.33644	Down	ENSMUSG00000045467	Ttll13	tubulin tyrosine ligase-like family, member 13 [Source:MGI Symbol;Acc:MGI:1920845]
-0.344866	5.76211	-2.31314	0.0344206	0.99923	-3.88203	WTHG_WTLG_7mo	1.46318	Down	ENSMUSG00000043542	Zc2hc1a	zinc finger, C2HC-type containing 1A [Source:MGI Symbol;Acc:MGI:1914556]
-0.345053	6.77761	-2.20164	0.0427909	0.99923	-3.94277	WTHG_WTLG_7mo	1.36865	Down	ENSMUSG00000058258	Idi1	isopentenyl-diphosphate delta isomerase [Source:MGI Symbol;Acc:MGI:2442264]
-0.346738	3.50109	-2.37868	0.0302417	0.99923	-4.06852	WTHG_WTLG_7mo	1.51939	Down	ENSMUSG00000043398	Gpr135	G protein-coupled receptor 135 [Source:MGI Symbol;Acc:MGI:2676315]
-0.348167	5.78686	-2.1728	0.0452446	0.99923	-3.97763	WTHG_WTLG_7mo	1.34443	Down	ENSMUSG00000057614	Gnai1	guanine nucleotide binding protein (G protein), alpha inhibiting 1 [Source:MGI Symbol;Acc:MGI:95771]
-0.352397	4.61333	-2.86504	0.01127	0.99923	-3.63212	WTHG_WTLG_7mo	1.94808	Down	ENSMUSG00000014075	Dynlt2b	dynein light chain Tctex-type 2B [Source:MGI Symbol;Acc:MGI:1913311]
-0.354563	6.64296	-2.32503	0.0336243	0.99923	-3.85552	WTHG_WTLG_7mo	1.47335	Down	ENSMUSG00000062373	Tmem65	transmembrane protein 65 [Source:MGI Symbol;Acc:MGI:1922118]
-0.35488	4.57983	-2.90033	0.0104761	0.99923	-3.60945	WTHG_WTLG_7mo	1.9798	Down	ENSMUSG00000021359	Tfap2a	transcription factor AP-2, alpha [Source:MGI Symbol;Acc:MGI:104671]
-0.355379	8.18089	-2.30927	0.0346836	0.99923	-3.8675	WTHG_WTLG_7mo	1.45988	Down	ENSMUSG00000020738	Sumo2	small ubiquitin-like modifier 2 [Source:MGI Symbol;Acc:MGI:2158813]
-0.355578	5.87561	-2.9767	0.00894031	0.99923	-3.40908	WTHG_WTLG_7mo	2.04865	Down	ENSMUSG00000023861	Mpc1	mitochondrial pyruvate carrier 1 [Source:MGI Symbol;Acc:MGI:1915240]
-0.357131	7.68012	-2.21668	0.0415605	0.99923	-3.93168	WTHG_WTLG_7mo	1.38132	Down	ENSMUSG00000026158	Ogfrl1	opioid growth factor receptor-like 1 [Source:MGI Symbol;Acc:MGI:1917405]
-0.360389	6.40468	-2.9888	0.00871804	0.99923	-3.37976	WTHG_WTLG_7mo	2.05958	Down	ENSMUSG00000037573	Tob1	transducer of ErbB-2.1 [Source:MGI Symbol;Acc:MGI:1349721]
0.565916	0.811508	2.29087	0.0359593	0.99923	-4.35334	WTHG_WTLG_7mo	1.44419	Up	ENSMUSG00000023905	Tnfrsf12a	tumor necrosis factor receptor superfamily, member 12a [Source:MGI Symbol;Acc:MGI:1351484]
-0.36186	3.35759	-2.12745	0.0493663	0.99923	-4.18806	WTHG_WTLG_7mo	1.30657	Down	ENSMUSG00000109764	Klkb1	kallikrein B, plasma 1 [Source:MGI Symbol;Acc:MGI:102849]
-0.362666	7.65065	-2.31069	0.0345865	0.99923	-3.86476	WTHG_WTLG_7mo	1.46109	Down	ENSMUSG00000027763	Mbnl1	muscleblind like splicing factor 1 [Source:MGI Symbol;Acc:MGI:1928482]
1.15411	-0.379012	2.65508	0.0173442	0.99923	-4.35516	WTHG_WTLG_7mo	1.76085	Up	ENSMUSG00000022203	Efs	embryonal Fyn-associated substrate [Source:MGI Symbol;Acc:MGI:105311]
-0.520306	0.553919	-2.28636	0.0362785	0.99923	-4.3506	WTHG_WTLG_7mo	1.44035	Down	ENSMUSG00000078967	Gapdh-ps16	glyceraldehyde-3-phosphate dehydrogenase, pseudogene 16 [Source:MGI Symbol;Acc:MGI:3781450]
-0.364233	5.78173	-2.29703	0.0355275	0.99923	-3.89268	WTHG_WTLG_7mo	1.44944	Down	ENSMUSG00000020948	Klhl28	kelch-like 28 [Source:MGI Symbol;Acc:MGI:1913939]
-0.367117	9.75472	-2.70034	0.0158134	0.99923	-3.61485	WTHG_WTLG_7mo	1.80097	Down	ENSMUSG00000027589	Pcmtd2	protein-L-isoaspartate (D-aspartate) O-methyltransferase domain containing 2 [Source:MGI Symbol;Acc:MGI:1923927]
0.517142	0.728293	2.28295	0.0365221	0.99923	-4.36041	WTHG_WTLG_7mo	1.43744	Up	ENSMUSG00000086401	Gm15559	predicted gene 15559 [Source:MGI Symbol;Acc:MGI:3783008]
-0.368165	4.49472	-2.67072	0.0167998	0.99923	-3.77505	WTHG_WTLG_7mo	1.7747	Down	ENSMUSG00000032251	Irak1bp1	interleukin-1 receptor-associated kinase 1 binding protein 1 [Source:MGI Symbol;Acc:MGI:1929475]
-0.369969	5.51605	-2.16557	0.0458795	0.99923	-3.99032	WTHG_WTLG_7mo	1.33838	Down	ENSMUSG00000111080	Gm20300	predicted gene, 20300 [Source:MGI Symbol;Acc:MGI:5012485]
-0.372557	7.79657	-2.19482	0.0433601	0.99923	-3.94755	WTHG_WTLG_7mo	1.36291	Down	ENSMUSG00000021072	Tmx1	thioredoxin-related transmembrane protein 1 [Source:MGI Symbol;Acc:MGI:1919986]
-0.372756	7.06569	-2.21147	0.0419829	0.99923	-3.93505	WTHG_WTLG_7mo	1.37693	Down	ENSMUSG00000000838	Fmr1	FMRP translational regulator 1 [Source:MGI Symbol;Acc:MGI:95564]
-0.372851	3.02603	-2.81775	0.0124258	0.99923	-3.95419	WTHG_WTLG_7mo	1.90567	Down	ENSMUSG00000029279	Brdt	bromodomain, testis-specific [Source:MGI Symbol;Acc:MGI:1891374]
-0.375315	1.81449	-2.22243	0.0410996	0.99923	-4.29538	WTHG_WTLG_7mo	1.38616	Down	ENSMUSG00000019876	Pkib	protein kinase inhibitor beta, cAMP dependent, testis specific [Source:MGI Symbol;Acc:MGI:101937]
-0.376075	8.18296	-2.23338	0.0402336	0.99923	-3.92141	WTHG_WTLG_7mo	1.39541	Down	ENSMUSG00000028557	Rnf11	ring finger protein 11 [Source:MGI Symbol;Acc:MGI:1352759]
0.444305	0.112021	2.2674	0.0376505	0.99923	-4.39043	WTHG_WTLG_7mo	1.42423	Up	ENSMUSG00000073733	Cplane2	ciliogenesis and planar polarity effector 2 [Source:MGI Symbol;Acc:MGI:1923416]
-0.377662	6.2473	-2.63103	0.0182143	0.99923	-3.64076	WTHG_WTLG_7mo	1.73959	Down	ENSMUSG00000025040	Fundc1	FUN14 domain containing 1 [Source:MGI Symbol;Acc:MGI:1919268]
-0.37937	5.39122	-2.18697	0.0440234	0.99923	-3.98467	WTHG_WTLG_7mo	1.35632	Down	ENSMUSG00000009207	Lnpk	lunapark, ER junction formation factor [Source:MGI Symbol;Acc:MGI:1918115]
-0.379977	5.32978	-2.89734	0.0105412	0.99923	-3.52634	WTHG_WTLG_7mo	1.97711	Down	ENSMUSG00000029638	Glcci1	glucocorticoid induced transcript 1 [Source:MGI Symbol;Acc:MGI:2179717]
-0.380266	5.85539	-2.37283	0.0305945	0.99923	-3.83363	WTHG_WTLG_7mo	1.51436	Down	ENSMUSG00000055639	Dach1	dachshund family transcription factor 1 [Source:MGI Symbol;Acc:MGI:1277991]
0.975164	-0.95902	0.385782	0.704765	0.99923	-4.64031	WTHG_WTLG_7mo	0.151955		ENSMUSG00000102627	Snurf	SNRPN upstream reading frame [Source:MGI Symbol;Acc:MGI:1891236]
-0.380277	3.76714	-2.23909	0.0397886	0.99923	-4.10499	WTHG_WTLG_7mo	1.40024	Down	ENSMUSG00000051319	Mtln	mitoregulin [Source:MGI Symbol;Acc:MGI:1915135]
-0.380854	5.46896	-2.306	0.0349067	0.99923	-3.90128	WTHG_WTLG_7mo	1.45709	Down	ENSMUSG00000060935	Tmem263	transmembrane protein 263 [Source:MGI Symbol;Acc:MGI:2143652]
0.523677	0.0614931	2.25548	0.0385371	0.99923	-4.38868	WTHG_WTLG_7mo	1.41412	Up	ENSMUSG00000060275	Nrg2	neuregulin 2 [Source:MGI Symbol;Acc:MGI:1098246]
-0.381781	2.0517	-2.30537	0.0349501	0.99923	-4.23736	WTHG_WTLG_7mo	1.45655	Down	ENSMUSG00000049086	Bmyc	brain expressed myelocytomatosis oncogene [Source:MGI Symbol;Acc:MGI:88184]
-0.382591	7.17541	-2.95236	0.00940416	0.99923	-3.39975	WTHG_WTLG_7mo	2.02668	Down	ENSMUSG00000024268	Celf4	CUGBP, Elav-like family member 4 [Source:MGI Symbol;Acc:MGI:1932407]
-0.384818	2.04765	-2.45768	0.0258394	0.99923	-4.19725	WTHG_WTLG_7mo	1.58772	Down	ENSMUSG00000087413	Gm11266	predicted gene 11266 [Source:MGI Symbol;Acc:MGI:3649705]
-0.386204	2.4702	-2.2827	0.03654	0.99923	-4.22451	WTHG_WTLG_7mo	1.43723	Down	ENSMUSG00000094707	A830019P07Rik	RIKEN cDNA A830019P07 gene [Source:MGI Symbol;Acc:MGI:3028035]
0.969972	-0.104359	2.40786	0.0285391	0.99923	-4.37087	WTHG_WTLG_7mo	1.54456	Up	ENSMUSG00000023990	Tfeb	transcription factor EB [Source:MGI Symbol;Acc:MGI:103270]
-0.531837	0.35346	-2.25199	0.0388007	0.99923	-4.38676	WTHG_WTLG_7mo	1.41116	Down	ENSMUSG00000023935	Spats1	spermatogenesis associated, serine-rich 1 [Source:MGI Symbol;Acc:MGI:1918270]
-0.386674	3.23379	-2.99233	0.00865425	0.99923	-3.82393	WTHG_WTLG_7mo	2.06277	Down	ENSMUSG00000000567	Sox9	SRY (sex determining region Y)-box 9 [Source:MGI Symbol;Acc:MGI:98371]
-0.387972	4.7357	-2.49539	0.0239587	0.99923	-3.84484	WTHG_WTLG_7mo	1.62054	Down	ENSMUSG00000051098	Mblac2	metallo-beta-lactamase domain containing 2 [Source:MGI Symbol;Acc:MGI:1920102]
-0.3883	6.99586	-2.34799	0.0321355	0.99923	-3.83761	WTHG_WTLG_7mo	1.49301	Down	ENSMUSG00000054162	Spock3	sparc/osteonectin, cwcv and kazal-like domains proteoglycan 3 [Source:MGI Symbol;Acc:MGI:1920152]
-0.389687	4.77341	-2.39749	0.0291336	0.99923	-3.89776	WTHG_WTLG_7mo	1.53561	Down	ENSMUSG00000050029	Rap2c	RAP2C, member of RAS oncogene family [Source:MGI Symbol;Acc:MGI:1919315]
-0.38972	2.60536	-2.49074	0.0241835	0.99923	-4.13096	WTHG_WTLG_7mo	1.61648	Down	ENSMUSG00000110866	Gm48362	predicted gene, 48362 [Source:MGI Symbol;Acc:MGI:6097831]
0.387	0.728475	2.2468	0.0391955	0.99923	-4.35502	WTHG_WTLG_7mo	1.40676	Up	ENSMUSG00000074793	Hspa12b	heat shock protein 12B [Source:MGI Symbol;Acc:MGI:1919880]
0.491839	0.451439	2.24679	0.0391964	0.99923	-4.37572	WTHG_WTLG_7mo	1.40675	Up	ENSMUSG00000059762	Olfr767	olfactory receptor 767 [Source:MGI Symbol;Acc:MGI:3030601]
-0.392024	5.97116	-3.16459	0.00603907	0.99923	-3.27262	WTHG_WTLG_7mo	2.21903	Down	ENSMUSG00000029838	Ptn	pleiotrophin [Source:MGI Symbol;Acc:MGI:97804]
-0.394471	1.22573	-2.46389	0.0255207	0.99923	-4.27846	WTHG_WTLG_7mo	1.59311	Down	ENSMUSG00000113467	Gm46350	predicted gene, 46350 [Source:MGI Symbol;Acc:MGI:5825987]
-0.394946	6.27214	-2.1344	0.0487134	0.99923	-3.9931	WTHG_WTLG_7mo	1.31235	Down	ENSMUSG00000063694	Cycs	cytochrome c, somatic [Source:MGI Symbol;Acc:MGI:88578]
-0.397277	6.89284	-3.2638	0.00490424	0.99923	-3.17825	WTHG_WTLG_7mo	2.30943	Down	ENSMUSG00000050148	Ubqln2	ubiquilin 2 [Source:MGI Symbol;Acc:MGI:1860283]
-0.397284	6.94087	-2.52084	0.0227639	0.99923	-3.71289	WTHG_WTLG_7mo	1.64275	Down	ENSMUSG00000039910	Cited2	Cbp/p300-interacting transactivator, with Glu/Asp-rich carboxy-terminal domain, 2 [Source:MGI Symbol;Acc:MGI:1306784]
0.960865	0.0202398	1.50485	0.151944	0.99923	-4.5261	WTHG_WTLG_7mo	0.818315		ENSMUSG00000054537	Tmprss11e	transmembrane protease, serine 11e [Source:MGI Symbol;Acc:MGI:3513175]
-0.438143	0.412825	-2.23933	0.0397701	0.99923	-4.38048	WTHG_WTLG_7mo	1.40044	Down	ENSMUSG00000071722	Spin4	spindlin family, member 4 [Source:MGI Symbol;Acc:MGI:2444925]
-0.399931	3.2478	-2.38655	0.0297733	0.99923	-4.09982	WTHG_WTLG_7mo	1.52617	Down	ENSMUSG00000097574	C920006O11Rik	RIKEN cDNA C920006O11 gene [Source:MGI Symbol;Acc:MGI:2443759]
-0.400137	1.91892	-2.27161	0.0373414	0.99923	-4.28312	WTHG_WTLG_7mo	1.42781	Down	ENSMUSG00000094076	Gm4767	predicted gene 4767 [Source:MGI Symbol;Acc:MGI:3644409]
0.910788	-0.0616854	2.42775	0.0274313	0.99923	-4.35787	WTHG_WTLG_7mo	1.56175	Up	ENSMUSG00000056418	BC043934	cDNA sequence BC043934 [Source:MGI Symbol;Acc:MGI:2679715]
-0.402121	2.51745	-2.3121	0.0344906	0.99923	-4.2114	WTHG_WTLG_7mo	1.4623	Down	ENSMUSG00000033022	Cdo1	cysteine dioxygenase 1, cytosolic [Source:MGI Symbol;Acc:MGI:105925]
-0.406635	4.20101	-2.56	0.0210349	0.99923	-3.8823	WTHG_WTLG_7mo	1.67706	Down	ENSMUSG00000113440	Gm46404	predicted gene, 46404 [Source:MGI Symbol;Acc:MGI:5826041]
-0.408817	4.9042	-2.67214	0.0167512	0.99923	-3.71749	WTHG_WTLG_7mo	1.77595	Down	ENSMUSG00000044934	Zfp367	zinc finger protein 367 [Source:MGI Symbol;Acc:MGI:2442266]
-0.409151	3.95251	-2.24702	0.0391786	0.99923	-4.07991	WTHG_WTLG_7mo	1.40695	Down	ENSMUSG00000053916	Nanp	N-acetylneuraminic acid phosphatase [Source:MGI Symbol;Acc:MGI:1914561]
-0.409423	3.6318	-2.39955	0.0290149	0.99923	-4.02447	WTHG_WTLG_7mo	1.53738	Down	ENSMUSG00000076431	Sox4	SRY (sex determining region Y)-box 4 [Source:MGI Symbol;Acc:MGI:98366]
-0.411395	8.92901	-3.25111	0.00503675	0.99923	-3.20693	WTHG_WTLG_7mo	2.29785	Down	ENSMUSG00000060743	H3f3a	H3.3 histone A [Source:MGI Symbol;Acc:MGI:1097686]
-0.412377	5.17931	-2.82755	0.0121772	0.99923	-3.57264	WTHG_WTLG_7mo	1.91445	Down	ENSMUSG00000043929	Klhl15	kelch-like 15 [Source:MGI Symbol;Acc:MGI:1923400]
0.893038	-1.61586	0.361108	0.722766	0.99923	-4.63019	WTHG_WTLG_7mo	0.141002		ENSMUSG00000079884	Tmed2b	transmembrane p24 trafficking protein 2B [Source:MGI Symbol;Acc:MGI:5434895]
-0.413214	6.87628	-2.41006	0.0284148	0.99923	-3.79312	WTHG_WTLG_7mo	1.54646	Down	ENSMUSG00000025903	Lypla1	lysophospholipase 1 [Source:MGI Symbol;Acc:MGI:1344588]
-0.415413	5.37092	-3.52864	0.00280845	0.99923	-3.09354	WTHG_WTLG_7mo	2.55153	Down	ENSMUSG00000051579	Tceal8	transcription elongation factor A (SII)-like 8 [Source:MGI Symbol;Acc:MGI:1913934]
-0.415902	8.34542	-2.33056	0.0332599	0.99923	-3.85377	WTHG_WTLG_7mo	1.47808	Down	ENSMUSG00000064115	Cadm2	cell adhesion molecule 2 [Source:MGI Symbol;Acc:MGI:2442722]
-0.416051	5.76457	-2.25411	0.0386402	0.99923	-3.92104	WTHG_WTLG_7mo	1.41296	Down	ENSMUSG00000024480	Ap3s1	adaptor-related protein complex 3, sigma 1 subunit [Source:MGI Symbol;Acc:MGI:1337062]
-0.416683	7.41748	-2.28567	0.0363275	0.99923	-3.8824	WTHG_WTLG_7mo	1.43976	Down	ENSMUSG00000069662	Marcks	myristoylated alanine rich protein kinase C substrate [Source:MGI Symbol;Acc:MGI:96907]
-0.421252	4.97436	-2.2263	0.0407914	0.99923	-3.99034	WTHG_WTLG_7mo	1.38943	Down	ENSMUSG00000024726	Carnmt1	carnosine N-methyltransferase 1 [Source:MGI Symbol;Acc:MGI:1914633]
-0.421778	2.78625	-2.55917	0.0210702	0.99923	-4.0812	WTHG_WTLG_7mo	1.67633	Down	ENSMUSG00000039081	Zfp503	zinc finger protein 503 [Source:MGI Symbol;Acc:MGI:1353644]
-0.423484	3.91278	-2.23316	0.0402511	0.99923	-4.07227	WTHG_WTLG_7mo	1.39522	Down	ENSMUSG00000032846	Zswim6	zinc finger SWIM-type containing 6 [Source:MGI Symbol;Acc:MGI:1914513]
0.453346	0.83209	2.21492	0.0417031	0.99923	-4.36607	WTHG_WTLG_7mo	1.37983	Up	ENSMUSG00000038295	Atg9b	autophagy related 9B [Source:MGI Symbol;Acc:MGI:2685420]
2.02613	0.321078	2.2138	0.0417936	0.99923	-4.42076	WTHG_WTLG_7mo	1.37889	Up	ENSMUSG00000118660	ENSMUSG00000118660	novel pseudogene, ortholog of ZNF660
-0.435805	1.6008	-2.25104	0.0388728	0.99923	-4.30064	WTHG_WTLG_7mo	1.41035	Down	ENSMUSG00000052525	Spdya	speedy/RINGO cell cycle regulator family, member A [Source:MGI Symbol;Acc:MGI:1918141]
-0.436041	6.9778	-2.85784	0.011439	0.99923	-3.46811	WTHG_WTLG_7mo	1.94161	Down	ENSMUSG00000007836	Hnrnpa0	heterogeneous nuclear ribonucleoprotein A0 [Source:MGI Symbol;Acc:MGI:1924384]
-0.436276	2.20837	-2.9748	0.00897568	0.99923	-4.02361	WTHG_WTLG_7mo	2.04693	Down	ENSMUSG00000100017	2410022M11Rik	RIKEN cDNA 2410022M11 gene [Source:MGI Symbol;Acc:MGI:1917005]
-0.437253	6.01601	-2.84432	0.0117628	0.99923	-3.4938	WTHG_WTLG_7mo	1.92949	Down	ENSMUSG00000022634	Yaf2	YY1 associated factor 2 [Source:MGI Symbol;Acc:MGI:1914307]
-0.437277	5.82554	-3.38802	0.00377673	0.99923	-3.13065	WTHG_WTLG_7mo	2.42288	Down	ENSMUSG00000038646	Ramac	RNA guanine-7 methyltransferase activating subunit [Source:MGI Symbol;Acc:MGI:1914398]
-0.437775	2.42268	-2.28133	0.0366376	0.99923	-4.22288	WTHG_WTLG_7mo	1.43607	Down	ENSMUSG00000073293	Nudt10	nudix (nucleoside diphosphate linked moiety X)-type motif 10 [Source:MGI Symbol;Acc:MGI:2147931]
0.879064	-0.270886	3.03178	0.00797147	0.99923	-4.28145	WTHG_WTLG_7mo	2.09846	Up	ENSMUSG00000085623	Gm16041	predicted gene 16041 [Source:MGI Symbol;Acc:MGI:3801909]
-0.437961	4.09448	-2.59355	0.0196544	0.99923	-3.86604	WTHG_WTLG_7mo	1.70654	Down	ENSMUSG00000045284	Dcaf12l1	DDB1 and CUL4 associated factor 12-like 1 [Source:MGI Symbol;Acc:MGI:2444462]
-0.44011	7.33246	-2.22058	0.0412473	0.99923	-3.9286	WTHG_WTLG_7mo	1.3846	Down	ENSMUSG00000073131	Vma21	VMA21 vacuolar H+-ATPase homolog (S. cerevisiae) [Source:MGI Symbol;Acc:MGI:1914298]
0.672428	0.702512	2.19681	0.0431927	0.99923	-4.38902	WTHG_WTLG_7mo	1.36459	Up	ENSMUSG00000054453	Sytl5	synaptotagmin-like 5 [Source:MGI Symbol;Acc:MGI:2668451]
-0.440609	3.52757	-2.33665	0.0328632	0.99923	-4.09142	WTHG_WTLG_7mo	1.48329	Down	ENSMUSG00000028578	Caap1	caspase activity and apoptosis inhibitor 1 [Source:MGI Symbol;Acc:MGI:1915020]
-0.441057	3.84144	-2.91768	0.0101061	0.99923	-3.7442	WTHG_WTLG_7mo	1.99542	Down	ENSMUSG00000097443	Gm17529	predicted gene, 17529 [Source:MGI Symbol;Acc:MGI:4937163]
-0.443071	4.081	-2.30236	0.0351577	0.99923	-4.04008	WTHG_WTLG_7mo	1.45398	Down	ENSMUSG00000043415	Otud1	OTU domain containing 1 [Source:MGI Symbol;Acc:MGI:1918448]
-0.444193	5.61902	-2.97781	0.00891962	0.99923	-3.45428	WTHG_WTLG_7mo	2.04965	Down	ENSMUSG00000060802	B2m	beta-2 microglobulin [Source:MGI Symbol;Acc:MGI:88127]
-0.447007	5.94081	-2.36767	0.0309086	0.99923	-3.83732	WTHG_WTLG_7mo	1.50992	Down	ENSMUSG00000000058	Cav2	caveolin 2 [Source:MGI Symbol;Acc:MGI:107571]
1.05182	0.707796	2.18808	0.0439287	0.99923	-4.40034	WTHG_WTLG_7mo	1.35725	Up	ENSMUSG00000081254	Gm12112	predicted gene 12112 [Source:MGI Symbol;Acc:MGI:3650115]
-0.455865	6.59135	-2.21832	0.0414283	0.99923	-3.93144	WTHG_WTLG_7mo	1.3827	Down	ENSMUSG00000031246	Sh3bgrl	SH3-binding domain glutamic acid-rich protein like [Source:MGI Symbol;Acc:MGI:1930849]
-0.614381	0.536048	-2.18528	0.0441669	0.99923	-4.38753	WTHG_WTLG_7mo	1.3549	Down	ENSMUSG00000103428	Gm20754	predicted gene, 20754 [Source:MGI Symbol;Acc:MGI:5434110]
-0.456393	5.05817	-2.60044	0.0193816	0.99923	-3.7356	WTHG_WTLG_7mo	1.71261	Down	ENSMUSG00000051185	Fam174a	family with sequence similarity 174, member A [Source:MGI Symbol;Acc:MGI:1914948]
-0.463538	3.0654	-2.72898	0.0149133	0.99923	-3.98451	WTHG_WTLG_7mo	1.82643	Down	ENSMUSG00000060923	Acyp2	acylphosphatase 2, muscle type [Source:MGI Symbol;Acc:MGI:1922822]
-0.464425	1.54379	-2.3538	0.0317685	0.99923	-4.26205	WTHG_WTLG_7mo	1.498	Down	ENSMUSG00000115124	Gm49201	predicted gene, 49201 [Source:MGI Symbol;Acc:MGI:6118649]
-0.477328	4.87944	-2.38817	0.0296782	0.99923	-3.89655	WTHG_WTLG_7mo	1.52756	Down	ENSMUSG00000024317	Rnf138	ring finger protein 138 [Source:MGI Symbol;Acc:MGI:1929211]
-0.482028	2.08018	-3.16713	0.00600704	0.99923	-3.97537	WTHG_WTLG_7mo	2.22134	Down	ENSMUSG00000075284	Wipf1	WAS/WASL interacting protein family, member 1 [Source:MGI Symbol;Acc:MGI:2178801]
-0.482916	2.0901	-2.42331	0.0276746	0.99923	-4.20945	WTHG_WTLG_7mo	1.55792	Down	ENSMUSG00000097825	9630001P10Rik	RIKEN cDNA 9630001P10 gene [Source:MGI Symbol;Acc:MGI:2441755]
-0.486507	2.84104	-3.704	0.00194074	0.99923	-3.64931	WTHG_WTLG_7mo	2.71203	Down	ENSMUSG00000042857	Gm9776	predicted gene 9776 [Source:MGI Symbol;Acc:MGI:3641792]
-0.487218	3.10865	-3.10028	0.00690918	0.99923	-3.89149	WTHG_WTLG_7mo	2.16057	Down	ENSMUSG00000027699	Ect2	ect2 oncogene [Source:MGI Symbol;Acc:MGI:95281]
-0.487731	1.1083	-2.98226	0.00883742	0.99923	-4.14508	WTHG_WTLG_7mo	2.05367	Down	ENSMUSG00000074934	Grem1	gremlin 1, DAN family BMP antagonist [Source:MGI Symbol;Acc:MGI:1344337]
-0.496437	1.00675	-3.25685	0.00497637	0.99923	-4.09504	WTHG_WTLG_7mo	2.30309	Down	ENSMUSG00000112547	Gm47096	predicted gene, 47096 [Source:MGI Symbol;Acc:MGI:6095829]
-0.497122	4.0107	-2.66447	0.0170154	0.99923	-3.85076	WTHG_WTLG_7mo	1.76916	Down	ENSMUSG00000048004	Tmem196	transmembrane protein 196 [Source:MGI Symbol;Acc:MGI:2685374]
-0.512374	3.77657	-3.66041	0.00212742	0.99923	-3.42324	WTHG_WTLG_7mo	2.67215	Down	ENSMUSG00000030551	Nr2f2	nuclear receptor subfamily 2, group F, member 2 [Source:MGI Symbol;Acc:MGI:1352452]
-0.515627	1.55471	-2.30412	0.0350359	0.99923	-4.28863	WTHG_WTLG_7mo	1.45549	Down	ENSMUSG00000066000	Zfp979	zinc finger protein 979 [Source:MGI Symbol;Acc:MGI:2148252]
-0.521038	3.88801	-3.51417	0.00289538	0.99923	-3.45142	WTHG_WTLG_7mo	2.53829	Down	ENSMUSG00000063412	Gm10131	predicted pseudogene 10131 [Source:MGI Symbol;Acc:MGI:3704308]
-0.524299	2.77977	-3.08374	0.00715213	0.99923	-3.90327	WTHG_WTLG_7mo	2.14556	Down	ENSMUSG00000086914	Gm16124	predicted gene 16124 [Source:MGI Symbol;Acc:MGI:3802001]
-0.527894	7.16938	-4.41534	0.000438243	0.99923	-2.43185	WTHG_WTLG_7mo	3.35829	Down	ENSMUSG00000031167	Rbm3	RNA binding motif (RNP1, RRM) protein 3 [Source:MGI Symbol;Acc:MGI:1099460]
0.863767	-0.204337	0.818165	0.425341	0.99923	-4.61649	WTHG_WTLG_7mo	0.371262		ENSMUSG00000117098	Gm49909	predicted gene, 49909 [Source:MGI Symbol;Acc:MGI:6270609]
-0.543913	1.16965	-2.18451	0.0442333	0.99923	-4.32811	WTHG_WTLG_7mo	1.35425	Down	ENSMUSG00000101335	Gm28229	predicted gene 28229 [Source:MGI Symbol;Acc:MGI:5578935]
-0.546746	1.61284	-3.07954	0.00721511	0.99923	-4.06957	WTHG_WTLG_7mo	2.14176	Down	ENSMUSG00000002633	Shh	sonic hedgehog [Source:MGI Symbol;Acc:MGI:98297]
-0.548012	1.63158	-2.17661	0.0449131	0.99923	-4.31417	WTHG_WTLG_7mo	1.34763	Down	ENSMUSG00000086629	2810403D21Rik	RIKEN cDNA 2810403D21 gene [Source:MGI Symbol;Acc:MGI:1917214]
0.556743	0.937227	2.15441	0.0468763	0.99923	-4.36638	WTHG_WTLG_7mo	1.32905	Up	ENSMUSG00000031640	Gm45753	predicted gene 45753 [Source:MGI Symbol;Acc:MGI:5804868]
-0.5485	6.19985	-2.9045	0.0103859	0.99923	-3.44447	WTHG_WTLG_7mo	1.98355	Down	ENSMUSG00000033186	Mzt1	mitotic spindle organizing protein 1 [Source:MGI Symbol;Acc:MGI:1924039]
-0.548807	1.27444	-2.49901	0.0237853	0.99923	-4.2461	WTHG_WTLG_7mo	1.62369	Down	ENSMUSG00000097515	1700040D17Rik	RIKEN cDNA 1700040D17 gene [Source:MGI Symbol;Acc:MGI:1923852]
-0.551082	1.83474	-2.62995	0.0182542	0.99923	-4.16382	WTHG_WTLG_7mo	1.73864	Down	ENSMUSG00000050549	Fam241a	family with sequence similarity 241, member A [Source:MGI Symbol;Acc:MGI:1917867]
-0.560426	2.5126	-2.77024	0.0137023	0.99923	-4.03743	WTHG_WTLG_7mo	1.86321	Down	ENSMUSG00000034311	Kif4	kinesin family member 4 [Source:MGI Symbol;Acc:MGI:108389]
-0.579956	4.89262	-3.86753	0.00137555	0.99923	-2.97055	WTHG_WTLG_7mo	2.86152	Down	ENSMUSG00000074607	Tox2	TOX high mobility group box family member 2 [Source:MGI Symbol;Acc:MGI:3611233]
-0.581367	7.87875	-3.67502	0.00206293	0.99923	-2.90057	WTHG_WTLG_7mo	2.68552	Down	ENSMUSG00000034701	Neurod1	neurogenic differentiation 1 [Source:MGI Symbol;Acc:MGI:1339708]
-0.531381	0.976572	-2.14333	0.0478854	0.99923	-4.36825	WTHG_WTLG_7mo	1.3198	Down	ENSMUSG00000042717	Ppp1r3a	protein phosphatase 1, regulatory subunit 3A [Source:MGI Symbol;Acc:MGI:2153588]
-0.624434	1.35584	-2.29398	0.0357406	0.99923	-4.29704	WTHG_WTLG_7mo	1.44684	Down	ENSMUSG00000110723	Gm49353	predicted gene, 49353 [Source:MGI Symbol;Acc:MGI:6121556]
-0.440846	0.357518	-2.14227	0.0479832	0.99923	-4.39546	WTHG_WTLG_7mo	1.31891	Down	ENSMUSG00000113722	Snhg10	small nucleolar RNA host gene 10 [Source:MGI Symbol;Acc:MGI:1916684]
-0.627201	4.75601	-3.05974	0.00751969	0.99923	-3.48971	WTHG_WTLG_7mo	2.1238	Down	ENSMUSG00000087403	Kantr	Kdm5c adjacent non-coding transcript [Source:MGI Symbol;Acc:MGI:1920247]
-0.681006	3.34078	-2.58214	0.0201139	0.99923	-4.01431	WTHG_WTLG_7mo	1.6965	Down	ENSMUSG00000078887	Gm6710	predicted gene 6710 [Source:MGI Symbol;Acc:MGI:3779623]
-0.710446	1.20462	-3.86614	0.00137956	0.99923	-3.93761	WTHG_WTLG_7mo	2.86026	Down	ENSMUSG00000050473	Slc35d3	solute carrier family 35, member D3 [Source:MGI Symbol;Acc:MGI:1923407]
-0.477926	0.989051	-2.13784	0.0483926	0.99923	-4.37059	WTHG_WTLG_7mo	1.31522	Down	ENSMUSG00000115373	Gm49194	predicted gene, 49194 [Source:MGI Symbol;Acc:MGI:6118637]
-0.732471	10.75	-3.3486	0.00410345	0.99923	-3.20926	WTHG_WTLG_7mo	2.38685	Down	ENSMUSG00000064354	mt-Co2	mitochondrially encoded cytochrome c oxidase II [Source:MGI Symbol;Acc:MGI:102503]
-0.776586	5.89352	-2.45302	0.0260815	0.99923	-3.78322	WTHG_WTLG_7mo	1.58367	Down	ENSMUSG00000022899	Slc15a2	solute carrier family 15 (H+/peptide transporter), member 2 [Source:MGI Symbol;Acc:MGI:1890457]
-0.77824	4.43829	-3.06482	0.00744039	0.99923	-3.55544	WTHG_WTLG_7mo	2.1284	Down	ENSMUSG00000078886	Gm2026	predicted gene 2026 [Source:MGI Symbol;Acc:MGI:3780195]
-0.812125	2.92679	-3.8366	0.00146799	0.99923	-3.56269	WTHG_WTLG_7mo	2.83328	Down	ENSMUSG00000101856	1700096K18Rik	RIKEN cDNA 1700096K18 gene [Source:MGI Symbol;Acc:MGI:1920821]
-0.508377	0.393001	-2.13129	0.0490043	0.99923	-4.39241	WTHG_WTLG_7mo	1.30977	Down	ENSMUSG00000115783	Bc1	brain cytoplasmic RNA 1 [Source:MGI Symbol;Acc:MGI:104905]
-0.456063	0.930183	-2.12959	0.0491641	0.99923	-4.37448	WTHG_WTLG_7mo	1.30835	Down	ENSMUSG00000087082	Gm15423	predicted gene 15423 [Source:MGI Symbol;Acc:MGI:3705184]
-0.815078	4.21751	-2.79476	0.0130284	0.99923	-3.72259	WTHG_WTLG_7mo	1.88511	Down	ENSMUSG00000086429	Gt(ROSA)26Sor	gene trap ROSA 26, Philippe Soriano [Source:MGI Symbol;Acc:MGI:104735]
0.838227	-0.22828	1.74744	0.0998207	0.99923	-4.49222	WTHG_WTLG_7mo	1.00078		ENSMUSG00000028763	Hspg2	perlecan (heparan sulfate proteoglycan 2) [Source:MGI Symbol;Acc:MGI:96257]
-0.913198	2.42328	-2.40858	0.0284986	0.99923	-4.13645	WTHG_WTLG_7mo	1.54518	Down	ENSMUSG00000074643	Cpne1	copine I [Source:MGI Symbol;Acc:MGI:2386621]
0.814824	-0.254387	2.04906	0.0573134	0.99923	-4.4588	WTHG_WTLG_7mo	1.24174		ENSMUSG00000067235	H2-Q10	histocompatibility 2, Q region locus 10 [Source:MGI Symbol;Acc:MGI:95929]
-1.24755	2.65032	-2.63597	0.0180322	0.99923	-4.10009	WTHG_WTLG_7mo	1.74395	Down	ENSMUSG00000083012	Fam220a	family with sequence similarity 220, member A [Source:MGI Symbol;Acc:MGI:1914488]
-1.55953	1.10308	-2.2974	0.0355016	0.99923	-4.38367	WTHG_WTLG_7mo	1.44975	Down	ENSMUSG00000091155	Serpine3	serpin peptidase inhibitor, clade E (nexin, plasminogen activator inhibitor type 1), member 3 [Source:MGI Symbol;Acc:MGI:2442020]
0.289913	4.02889	2.12057	0.0500214	0.99923	-4.1564	WTHG_WTLG_7mo	1.30084		ENSMUSG00000102742	Pcdhga11	protocadherin gamma subfamily A, 11 [Source:MGI Symbol;Acc:MGI:1935228]
0.152868	5.68903	2.11985	0.0500902	0.99923	-4.02367	WTHG_WTLG_7mo	1.30025		ENSMUSG00000034235	Usp54	ubiquitin specific peptidase 54 [Source:MGI Symbol;Acc:MGI:1926037]
-0.228679	3.72519	-2.11835	0.0502341	0.99923	-4.1673	WTHG_WTLG_7mo	1.299		ENSMUSG00000038459	Abhd17c	abhydrolase domain containing 17C [Source:MGI Symbol;Acc:MGI:1917428]
-0.190896	5.52851	-2.1177	0.0502966	0.99923	-4.02741	WTHG_WTLG_7mo	1.29846		ENSMUSG00000014177	Tvp23b	trans-golgi network vesicle protein 23B [Source:MGI Symbol;Acc:MGI:1914760]
0.364867	1.57507	2.1159	0.0504704	0.99923	-4.33773	WTHG_WTLG_7mo	1.29696		ENSMUSG00000109108	Gm36371	predicted gene, 36371 [Source:MGI Symbol;Acc:MGI:5595530]
0.341593	2.27679	2.11482	0.0505749	0.99923	-4.2826	WTHG_WTLG_7mo	1.29606		ENSMUSG00000042510	AA986860	expressed sequence AA986860 [Source:MGI Symbol;Acc:MGI:2138143]
-0.201476	4.71135	-2.11479	0.0505773	0.99923	-4.08099	WTHG_WTLG_7mo	1.29604		ENSMUSG00000020925	Ccdc43	coiled-coil domain containing 43 [Source:MGI Symbol;Acc:MGI:1289318]
-0.28678	2.27025	-2.11284	0.0507662	0.99923	-4.29218	WTHG_WTLG_7mo	1.29443		ENSMUSG00000101225	1700008J07Rik	RIKEN cDNA 1700008J07 gene [Source:MGI Symbol;Acc:MGI:1916610]
0.304535	8.49468	2.11265	0.050785	0.99923	-4.00792	WTHG_WTLG_7mo	1.29426		ENSMUSG00000018707	Dync1h1	dynein cytoplasmic 1 heavy chain 1 [Source:MGI Symbol;Acc:MGI:103147]
-0.963603	1.12379	-2.11208	0.0508405	0.99923	-4.35269	WTHG_WTLG_7mo	1.29379		ENSMUSG00000089951	Zfp968-ps	zinc finger protein 968, pseudogene [Source:MGI Symbol;Acc:MGI:3702420]
0.162214	5.95654	2.10866	0.0511734	0.99923	-4.01984	WTHG_WTLG_7mo	1.29096		ENSMUSG00000020576	Nbas	neuroblastoma amplified sequence [Source:MGI Symbol;Acc:MGI:1918419]
0.810358	-0.861067	1.48854	0.156151	0.99923	-4.54975	WTHG_WTLG_7mo	0.806455		ENSMUSG00000104217	Gm37988	predicted gene, 37988 [Source:MGI Symbol;Acc:MGI:5611216]
-0.31304	4.08883	-2.10755	0.0512823	0.99923	-4.15377	WTHG_WTLG_7mo	1.29003		ENSMUSG00000001542	Ell2	elongation factor for RNA polymerase II 2 [Source:MGI Symbol;Acc:MGI:2183438]
0.323381	1.64994	2.10669	0.0513661	0.99923	-4.33683	WTHG_WTLG_7mo	1.28932		ENSMUSG00000031465	Angpt2	angiopoietin 2 [Source:MGI Symbol;Acc:MGI:1202890]
-0.203233	9.62739	-2.10662	0.0513733	0.99923	-4.02374	WTHG_WTLG_7mo	1.28926		ENSMUSG00000015749	Anp32e	acidic (leucine-rich) nuclear phosphoprotein 32 family, member E [Source:MGI Symbol;Acc:MGI:1913721]
-0.375643	6.86096	-2.10625	0.0514094	0.99923	-4.00959	WTHG_WTLG_7mo	1.28896		ENSMUSG00000022674	Ube2v2	ubiquitin-conjugating enzyme E2 variant 2 [Source:MGI Symbol;Acc:MGI:1917870]
0.579243	0.295954	2.10546	0.051487	0.99923	-4.41471	WTHG_WTLG_7mo	1.2883		ENSMUSG00000026380	Tfcp2l1	transcription factor CP2-like 1 [Source:MGI Symbol;Acc:MGI:2444691]
0.226302	9.27391	2.10258	0.0517711	0.99923	-4.02162	WTHG_WTLG_7mo	1.28591		ENSMUSG00000028649	Macf1	microtubule-actin crosslinking factor 1 [Source:MGI Symbol;Acc:MGI:108559]
0.801161	0.00951122	2.12678	0.0494302	0.99923	-4.44003	WTHG_WTLG_7mo	1.30601	Up	ENSMUSG00000037405	Icam1	intercellular adhesion molecule 1 [Source:MGI Symbol;Acc:MGI:96392]
0.231601	6.95748	2.10059	0.0519674	0.99923	-4.014	WTHG_WTLG_7mo	1.28427		ENSMUSG00000002052	Supt6	SPT6, histone chaperone and transcription elongation factor [Source:MGI Symbol;Acc:MGI:107726]
-0.445037	0.232164	-2.10049	0.0519781	0.99923	-4.4166	WTHG_WTLG_7mo	1.28418		ENSMUSG00000105686	Gm35394	predicted gene, 35394 [Source:MGI Symbol;Acc:MGI:5594553]
-0.250785	7.09107	-2.09852	0.0521733	0.99923	-4.0147	WTHG_WTLG_7mo	1.28255		ENSMUSG00000039105	Atp6v1g1	ATPase, H+ transporting, lysosomal V1 subunit G1 [Source:MGI Symbol;Acc:MGI:1913540]
0.509462	1.7641	2.09551	0.052474	0.99923	-4.35055	WTHG_WTLG_7mo	1.28006		ENSMUSG00000047959	Kcna3	potassium voltage-gated channel, shaker-related subfamily, member 3 [Source:MGI Symbol;Acc:MGI:96660]
-0.384821	6.19504	-2.095	0.052525	0.99923	-4.02155	WTHG_WTLG_7mo	1.27963		ENSMUSG00000021379	Id4	inhibitor of DNA binding 4 [Source:MGI Symbol;Acc:MGI:99414]
-0.358592	6.91193	-2.09302	0.0527233	0.99923	-4.01877	WTHG_WTLG_7mo	1.278		ENSMUSG00000062078	Qk	quaking, KH domain containing RNA binding [Source:MGI Symbol;Acc:MGI:97837]
-0.515064	0.301658	-2.08907	0.0531213	0.99923	-4.41099	WTHG_WTLG_7mo	1.27473		ENSMUSG00000071362	Gm10330	predicted gene 10330 [Source:MGI Symbol;Acc:MGI:3642221]
-0.342098	4.92164	-2.08847	0.0531819	0.99923	-4.08128	WTHG_WTLG_7mo	1.27424		ENSMUSG00000034998	Foxn2	forkhead box N2 [Source:MGI Symbol;Acc:MGI:1347478]
-0.42556	1.35969	-2.0881	0.0532195	0.99923	-4.35712	WTHG_WTLG_7mo	1.27393		ENSMUSG00000045291	E330021D16Rik	RIKEN cDNA E330021D16 gene [Source:MGI Symbol;Acc:MGI:2141773]
-0.318541	3.40327	-2.08697	0.0533349	0.99923	-4.21354	WTHG_WTLG_7mo	1.27299		ENSMUSG00000038607	Gng10	guanine nucleotide binding protein (G protein), gamma 10 [Source:MGI Symbol;Acc:MGI:1336169]
-0.228244	5.25303	-2.08611	0.0534214	0.99923	-4.06159	WTHG_WTLG_7mo	1.27228		ENSMUSG00000048355	Arxes1	adipocyte-related X-chromosome expressed sequence 1 [Source:MGI Symbol;Acc:MGI:1923469]
0.458808	1.12333	2.08544	0.0534901	0.99923	-4.37322	WTHG_WTLG_7mo	1.27173		ENSMUSG00000052407	Ccdc171	coiled-coil domain containing 171 [Source:MGI Symbol;Acc:MGI:1922152]
0.162949	5.94958	2.08481	0.0535546	0.99923	-4.03565	WTHG_WTLG_7mo	1.2712		ENSMUSG00000066643	Wdr35	WD repeat domain 35 [Source:MGI Symbol;Acc:MGI:1921932]
-0.228969	6.64383	-2.08396	0.0536413	0.99923	-4.02631	WTHG_WTLG_7mo	1.2705		ENSMUSG00000022378	Cyrib	CYFIP related Rac1 interactor B [Source:MGI Symbol;Acc:MGI:1923520]
-0.19605	6.24598	-2.08283	0.0537564	0.99923	-4.03011	WTHG_WTLG_7mo	1.26957		ENSMUSG00000000168	Dlat	dihydrolipoamide S-acetyltransferase (E2 component of pyruvate dehydrogenase complex) [Source:MGI Symbol;Acc:MGI:2385311]
-0.218295	8.8778	-2.08242	0.0537985	0.99923	-4.03136	WTHG_WTLG_7mo	1.26923		ENSMUSG00000069769	Msi2	musashi RNA-binding protein 2 [Source:MGI Symbol;Acc:MGI:1923876]
0.20201	4.99508	2.08229	0.0538111	0.99923	-4.08304	WTHG_WTLG_7mo	1.26913		ENSMUSG00000037148	Arhgap10	Rho GTPase activating protein 10 [Source:MGI Symbol;Acc:MGI:1925764]
-0.237805	4.36895	-2.08173	0.0538693	0.99923	-4.12817	WTHG_WTLG_7mo	1.26866		ENSMUSG00000037395	Rcor3	REST corepressor 3 [Source:MGI Symbol;Acc:MGI:2441920]
-0.283873	6.8103	-2.08123	0.0539201	0.99923	-4.02732	WTHG_WTLG_7mo	1.26825		ENSMUSG00000022338	Eny2	ENY2 transcription and export complex 2 subunit [Source:MGI Symbol;Acc:MGI:1919286]
0.168884	5.93218	2.08085	0.0539591	0.99923	-4.04186	WTHG_WTLG_7mo	1.26794		ENSMUSG00000055670	Zzef1	zinc finger, ZZ-type with EF hand domain 1 [Source:MGI Symbol;Acc:MGI:2444286]
-0.304966	4.4015	-2.08052	0.0539929	0.99923	-4.1266	WTHG_WTLG_7mo	1.26766		ENSMUSG00000050312	Nsun3	NOL1/NOP2/Sun domain family member 3 [Source:MGI Symbol;Acc:MGI:2146565]
-0.190949	4.38066	-2.07998	0.0540483	0.99923	-4.12838	WTHG_WTLG_7mo	1.26722		ENSMUSG00000044155	Lsm8	LSM8 homolog, U6 small nuclear RNA associated [Source:MGI Symbol;Acc:MGI:1923772]
0.157561	6.78222	2.07937	0.0541107	0.99923	-4.02927	WTHG_WTLG_7mo	1.26672		ENSMUSG00000029505	Ep400	E1A binding protein p400 [Source:MGI Symbol;Acc:MGI:1276124]
0.167391	6.37301	2.07827	0.054224	0.99923	-4.0339	WTHG_WTLG_7mo	1.26581		ENSMUSG00000041341	Atg2b	autophagy related 2B [Source:MGI Symbol;Acc:MGI:1923809]
-0.197382	6.54857	-2.07822	0.0542296	0.99923	-4.03043	WTHG_WTLG_7mo	1.26576		ENSMUSG00000021264	Yy1	YY1 transcription factor [Source:MGI Symbol;Acc:MGI:99150]
0.783833	-0.503253	1.66522	0.115424	0.99923	-4.51009	WTHG_WTLG_7mo	0.937705		ENSMUSG00000052117	D630039A03Rik	RIKEN cDNA D630039A03 gene [Source:MGI Symbol;Acc:MGI:2442889]
-0.23822	6.52348	-2.07517	0.0545449	0.99923	-4.0326	WTHG_WTLG_7mo	1.26325		ENSMUSG00000025935	Tram1	translocating chain-associating membrane protein 1 [Source:MGI Symbol;Acc:MGI:1919515]
0.25543	4.24005	2.07421	0.0546443	0.99923	-4.1575	WTHG_WTLG_7mo	1.26246		ENSMUSG00000027422	Rrbp1	ribosome binding protein 1 [Source:MGI Symbol;Acc:MGI:1932395]
-0.212612	2.67308	-2.07378	0.0546894	0.99923	-4.28126	WTHG_WTLG_7mo	1.2621		ENSMUSG00000116508	Gm49463	predicted gene, 49463 [Source:MGI Symbol;Acc:MGI:6155122]
-0.349193	4.68685	-2.07373	0.0546943	0.99923	-4.10915	WTHG_WTLG_7mo	1.26206		ENSMUSG00000060090	Rp2	retinitis pigmentosa 2 homolog [Source:MGI Symbol;Acc:MGI:1277953]
-0.501612	0.314777	-2.07207	0.0548672	0.99923	-4.41215	WTHG_WTLG_7mo	1.26069		ENSMUSG00000026039	Sgo2a	shugoshin 2A [Source:MGI Symbol;Acc:MGI:1098767]
-0.321389	6.01141	-2.06975	0.0551092	0.99923	-4.04192	WTHG_WTLG_7mo	1.25878		ENSMUSG00000054976	Nyap2	neuronal tyrosine-phophorylated phosphoinositide 3-kinase adaptor 2 [Source:MGI Symbol;Acc:MGI:2443135]
0.291582	6.26163	2.06974	0.0551105	0.99923	-4.04298	WTHG_WTLG_7mo	1.25877		ENSMUSG00000079499	6530402F18Rik	RIKEN cDNA 6530402F18 gene [Source:MGI Symbol;Acc:MGI:1923470]
-0.24014	6.74038	-2.06693	0.0554051	0.99923	-4.03741	WTHG_WTLG_7mo	1.25645		ENSMUSG00000009030	Pdcl	phosducin-like [Source:MGI Symbol;Acc:MGI:1914716]
0.709067	-0.488	2.75851	0.0140366	0.99923	-4.35456	WTHG_WTLG_7mo	1.85274	Up	ENSMUSG00000027995	Tlr2	toll-like receptor 2 [Source:MGI Symbol;Acc:MGI:1346060]
-0.347512	3.78237	-2.06627	0.0554747	0.99923	-4.18221	WTHG_WTLG_7mo	1.25591		ENSMUSG00000029376	Mthfd2l	methylenetetrahydrofolate dehydrogenase (NADP+ dependent) 2-like [Source:MGI Symbol;Acc:MGI:1915871]
-0.222353	5.13977	-2.06461	0.0556497	0.99923	-4.0776	WTHG_WTLG_7mo	1.25454		ENSMUSG00000084885	3010001F23Rik	RIKEN cDNA 3010001F23 gene [Source:MGI Symbol;Acc:MGI:1922943]
-0.216056	4.85911	-2.06299	0.0558211	0.99923	-4.10249	WTHG_WTLG_7mo	1.2532		ENSMUSG00000001300	Efnb2	ephrin B2 [Source:MGI Symbol;Acc:MGI:105097]
0.157914	7.06659	2.06277	0.0558437	0.99923	-4.04008	WTHG_WTLG_7mo	1.25303		ENSMUSG00000041852	Tcf20	transcription factor 20 [Source:MGI Symbol;Acc:MGI:108399]
-0.230914	6.48202	-2.06248	0.0558751	0.99923	-4.04197	WTHG_WTLG_7mo	1.25278		ENSMUSG00000021774	Ube2e1	ubiquitin-conjugating enzyme E2E 1 [Source:MGI Symbol;Acc:MGI:107411]
0.473528	0.123676	2.06242	0.0558807	0.99923	-4.42695	WTHG_WTLG_7mo	1.25274		ENSMUSG00000040350	Trim7	tripartite motif-containing 7 [Source:MGI Symbol;Acc:MGI:2137353]
-0.307063	1.57086	-2.06192	0.0559335	0.99923	-4.35328	WTHG_WTLG_7mo	1.25233		ENSMUSG00000031258	Xkrx	X-linked Kx blood group related, X-linked [Source:MGI Symbol;Acc:MGI:3584011]
-0.319417	1.51315	-2.06129	0.0560004	0.99923	-4.34796	WTHG_WTLG_7mo	1.25181		ENSMUSG00000036169	Sostdc1	sclerostin domain containing 1 [Source:MGI Symbol;Acc:MGI:1913292]
-0.21941	3.98439	-2.05831	0.0563182	0.99923	-4.17844	WTHG_WTLG_7mo	1.24935		ENSMUSG00000039096	Rsad1	radical S-adenosyl methionine domain containing 1 [Source:MGI Symbol;Acc:MGI:3039628]
-0.321125	1.7103	-2.05791	0.056361	0.99923	-4.34721	WTHG_WTLG_7mo	1.24902		ENSMUSG00000097577	6230400D17Rik	RIKEN cDNA 6230400D17 gene [Source:MGI Symbol;Acc:MGI:1923383]
0.307915	2.82312	2.057	0.0564576	0.99923	-4.28267	WTHG_WTLG_7mo	1.24828		ENSMUSG00000045594	Glb1	galactosidase, beta 1 [Source:MGI Symbol;Acc:MGI:88151]
0.359491	4.27963	2.05654	0.056507	0.99923	-4.16557	WTHG_WTLG_7mo	1.2479		ENSMUSG00000031376	Atp2b3	ATPase, Ca++ transporting, plasma membrane 3 [Source:MGI Symbol;Acc:MGI:1347353]
0.349178	3.53182	2.05461	0.0567137	0.99923	-4.22352	WTHG_WTLG_7mo	1.24631		ENSMUSG00000030761	Myo7a	myosin VIIA [Source:MGI Symbol;Acc:MGI:104510]
-0.306698	5.80964	-2.05437	0.0567402	0.99923	-4.05821	WTHG_WTLG_7mo	1.24611		ENSMUSG00000022292	Rrm2b	ribonucleotide reductase M2 B (TP53 inducible) [Source:MGI Symbol;Acc:MGI:2155865]
-0.401858	1.41432	-2.05304	0.0568825	0.99923	-4.36001	WTHG_WTLG_7mo	1.24502		ENSMUSG00000106978	N4bp2os	NEDD4 binding protein 2, opposite strand [Source:MGI Symbol;Acc:MGI:1921484]
-0.152829	5.7166	-2.05281	0.0569079	0.99923	-4.06112	WTHG_WTLG_7mo	1.24483		ENSMUSG00000044573	Acp1	acid phosphatase 1, soluble [Source:MGI Symbol;Acc:MGI:87881]
0.226386	3.03847	2.05263	0.0569272	0.99923	-4.26585	WTHG_WTLG_7mo	1.24468		ENSMUSG00000051346	Spryd4	SPRY domain containing 4 [Source:MGI Symbol;Acc:MGI:1913951]
-0.429198	10.5665	-2.05227	0.0569654	0.99923	-4.07249	WTHG_WTLG_7mo	1.24439		ENSMUSG00000064360	mt-Nd3	mitochondrially encoded NADH dehydrogenase 3 [Source:MGI Symbol;Acc:MGI:102499]
0.315959	5.33386	2.05137	0.0570629	0.99923	-4.08722	WTHG_WTLG_7mo	1.24365		ENSMUSG00000040761	Spen	spen family transcription repressor [Source:MGI Symbol;Acc:MGI:1891706]
-0.302369	2.58818	-2.05076	0.0571289	0.99923	-4.29174	WTHG_WTLG_7mo	1.24314		ENSMUSG00000019122	Ccl9	chemokine (C-C motif) ligand 9 [Source:MGI Symbol;Acc:MGI:104533]
0.676417	-0.670611	1.60959	0.127137	0.99923	-4.52626	WTHG_WTLG_7mo	0.895729		ENSMUSG00000040701	Ap1g2	adaptor protein complex AP-1, gamma 2 subunit [Source:MGI Symbol;Acc:MGI:1328307]
-0.335288	6.38591	-2.0482	0.0574063	0.99923	-4.05225	WTHG_WTLG_7mo	1.24104		ENSMUSG00000044408	Sptssa	serine palmitoyltransferase, small subunit A [Source:MGI Symbol;Acc:MGI:1913399]
-0.330218	7.89916	-2.04675	0.0575636	0.99923	-4.0515	WTHG_WTLG_7mo	1.23985		ENSMUSG00000066551	Hmgb1	high mobility group box 1 [Source:MGI Symbol;Acc:MGI:96113]
-0.272753	2.02965	-2.04407	0.0578566	0.99923	-4.33252	WTHG_WTLG_7mo	1.23765		ENSMUSG00000085030	2810455O05Rik	RIKEN cDNA 2810455O05 gene [Source:MGI Symbol;Acc:MGI:1920072]
-0.311086	8.26191	-2.04249	0.0580298	0.99923	-4.05544	WTHG_WTLG_7mo	1.23635		ENSMUSG00000075700	Selenot	selenoprotein T [Source:MGI Symbol;Acc:MGI:1916477]
0.18087	7.72127	2.04158	0.0581297	0.99923	-4.0546	WTHG_WTLG_7mo	1.2356		ENSMUSG00000034088	Hdlbp	high density lipoprotein (HDL) binding protein [Source:MGI Symbol;Acc:MGI:99256]
-0.408761	1.59113	-2.04093	0.0582004	0.99923	-4.35375	WTHG_WTLG_7mo	1.23507		ENSMUSG00000078453	Abracl	ABRA C-terminal like [Source:MGI Symbol;Acc:MGI:1920362]
-0.24827	2.95756	-2.03975	0.0583304	0.99923	-4.26891	WTHG_WTLG_7mo	1.2341		ENSMUSG00000047669	Msl3l2	MSL3 like 2 [Source:MGI Symbol;Acc:MGI:1920640]
-0.319752	5.14851	-2.0377	0.0585572	0.99923	-4.09574	WTHG_WTLG_7mo	1.23242		ENSMUSG00000031885	Cbfb	core binding factor beta [Source:MGI Symbol;Acc:MGI:99851]
-0.238881	7.44105	-2.03725	0.0586064	0.99923	-4.0574	WTHG_WTLG_7mo	1.23205		ENSMUSG00000063659	Zbtb18	zinc finger and BTB domain containing 18 [Source:MGI Symbol;Acc:MGI:1353609]
0.196564	7.0202	2.03712	0.0586207	0.99923	-4.05787	WTHG_WTLG_7mo	1.23195		ENSMUSG00000045983	Eif4g1	eukaryotic translation initiation factor 4, gamma 1 [Source:MGI Symbol;Acc:MGI:2384784]
-0.179049	5.07099	-2.03507	0.058848	0.99923	-4.10959	WTHG_WTLG_7mo	1.23027		ENSMUSG00000039197	Adk	adenosine kinase [Source:MGI Symbol;Acc:MGI:87930]
-0.246402	4.32386	-2.03481	0.0588768	0.99923	-4.16084	WTHG_WTLG_7mo	1.23006		ENSMUSG00000098650	Commd1b	COMM domain containing 1B [Source:MGI Symbol;Acc:MGI:5547784]
-0.551663	12.2031	-2.03439	0.0589238	0.99923	-4.1048	WTHG_WTLG_7mo	1.22971		ENSMUSG00000064357	mt-Atp6	mitochondrially encoded ATP synthase 6 [Source:MGI Symbol;Acc:MGI:99927]
-0.27261	6.05598	-2.03336	0.0590387	0.99923	-4.06606	WTHG_WTLG_7mo	1.22886		ENSMUSG00000049100	Pcdh10	protocadherin 10 [Source:MGI Symbol;Acc:MGI:1338042]
-0.176446	4.2358	-2.03312	0.0590653	0.99923	-4.16739	WTHG_WTLG_7mo	1.22867		ENSMUSG00000031584	Gsr	glutathione reductase [Source:MGI Symbol;Acc:MGI:95804]
-0.403397	0.550347	-2.03112	0.059288	0.99923	-4.41277	WTHG_WTLG_7mo	1.22703		ENSMUSG00000027306	Nusap1	nucleolar and spindle associated protein 1 [Source:MGI Symbol;Acc:MGI:2675669]
-0.181778	7.05632	-2.02889	0.059538	0.99923	-4.0632	WTHG_WTLG_7mo	1.22521		ENSMUSG00000027180	Fbxo3	F-box protein 3 [Source:MGI Symbol;Acc:MGI:1929084]
0.570952	3.32092	2.02715	0.0597341	0.99923	-4.26065	WTHG_WTLG_7mo	1.22378		ENSMUSG00000110195	Pde2a	phosphodiesterase 2A, cGMP-stimulated [Source:MGI Symbol;Acc:MGI:2446107]
-0.528302	1.56824	-2.02684	0.0597691	0.99923	-4.35572	WTHG_WTLG_7mo	1.22352		ENSMUSG00000097777	Gm16794	predicted gene, 16794 [Source:MGI Symbol;Acc:MGI:4439718]
-0.187849	4.75656	-2.02624	0.059836	0.99923	-4.11982	WTHG_WTLG_7mo	1.22304		ENSMUSG00000022114	Spry2	sprouty RTK signaling antagonist 2 [Source:MGI Symbol;Acc:MGI:1345138]
-0.625954	0.87793	-2.02613	0.0598486	0.99923	-4.40034	WTHG_WTLG_7mo	1.22295		ENSMUSG00000098206	Mir181a-1hg	Mir181a-1 and Mir181b-1 host gene [Source:MGI Symbol;Acc:MGI:2443823]
0.818673	0.340372	2.02613	0.059849	0.99923	-4.42581	WTHG_WTLG_7mo	1.22294		ENSMUSG00000113581	Dio3os	deiodinase, iodothyronine type III, opposite strand [Source:MGI Symbol;Acc:MGI:2664395]
-0.179841	7.12186	-2.02571	0.0598958	0.99923	-4.06533	WTHG_WTLG_7mo	1.2226		ENSMUSG00000031299	Pdha1	pyruvate dehydrogenase E1 alpha 1 [Source:MGI Symbol;Acc:MGI:97532]
0.632146	0.177105	2.02434	0.0600507	0.99923	-4.43237	WTHG_WTLG_7mo	1.22148		ENSMUSG00000105053	Gm43064	predicted gene 43064 [Source:MGI Symbol;Acc:MGI:5663201]
-0.289563	3.79562	-2.02358	0.0601373	0.99923	-4.20804	WTHG_WTLG_7mo	1.22086		ENSMUSG00000029669	Tspan12	tetraspanin 12 [Source:MGI Symbol;Acc:MGI:1889818]
0.669981	-0.0877375	1.45075	0.16627	0.99923	-4.53597	WTHG_WTLG_7mo	0.779185		ENSMUSG00000015134	Aldh1a3	aldehyde dehydrogenase family 1, subfamily A3 [Source:MGI Symbol;Acc:MGI:1861722]
-0.483173	1.42627	-2.02158	0.0603636	0.99923	-4.37876	WTHG_WTLG_7mo	1.21922		ENSMUSG00000063953	Amd2	S-adenosylmethionine decarboxylase 2 [Source:MGI Symbol;Acc:MGI:1333111]
-0.295564	2.72785	-2.02132	0.0603939	0.99923	-4.27288	WTHG_WTLG_7mo	1.21901		ENSMUSG00000048281	Dleu7	deleted in lymphocytic leukemia, 7 [Source:MGI Symbol;Acc:MGI:2447771]
-0.222329	8.22775	-2.01968	0.0605801	0.99923	-4.07099	WTHG_WTLG_7mo	1.21767		ENSMUSG00000027506	Tpd52	tumor protein D52 [Source:MGI Symbol;Acc:MGI:107749]
0.325052	7.19034	2.01895	0.0606633	0.99923	-4.07021	WTHG_WTLG_7mo	1.21707		ENSMUSG00000066036	Ubr4	ubiquitin protein ligase E3 component n-recognin 4 [Source:MGI Symbol;Acc:MGI:1916366]
0.305997	2.7215	2.01892	0.0606665	0.99923	-4.29774	WTHG_WTLG_7mo	1.21705		ENSMUSG00000031388	Naa10	N(alpha)-acetyltransferase 10, NatA catalytic subunit [Source:MGI Symbol;Acc:MGI:1915255]
-0.206679	3.66454	-2.01724	0.0608587	0.99923	-4.22378	WTHG_WTLG_7mo	1.21568		ENSMUSG00000106981	Gm45495	predicted gene 45495 [Source:MGI Symbol;Acc:MGI:5791331]
-0.147554	6.55996	-2.01626	0.0609715	0.99923	-4.07358	WTHG_WTLG_7mo	1.21487		ENSMUSG00000031563	Wwc2	WW, C2 and coiled-coil domain containing 2 [Source:MGI Symbol;Acc:MGI:1261872]
0.155294	7.17219	2.01562	0.0610444	0.99923	-4.07242	WTHG_WTLG_7mo	1.21435		ENSMUSG00000033732	Sf3b3	splicing factor 3b, subunit 3 [Source:MGI Symbol;Acc:MGI:1289341]
0.664576	0.472095	2.01448	0.0611754	0.99923	-4.42777	WTHG_WTLG_7mo	1.21342		ENSMUSG00000064307	Lrrc51	leucine rich repeat containing 51 [Source:MGI Symbol;Acc:MGI:1916608]
-0.19596	5.31559	-2.01372	0.0612636	0.99923	-4.10603	WTHG_WTLG_7mo	1.2128		ENSMUSG00000020134	Peli1	pellino 1 [Source:MGI Symbol;Acc:MGI:1914495]
-0.256189	5.46137	-2.01294	0.0613531	0.99923	-4.09751	WTHG_WTLG_7mo	1.21216		ENSMUSG00000021047	Nova1	NOVA alternative splicing regulator 1 [Source:MGI Symbol;Acc:MGI:104297]
0.568161	0.879026	2.01285	0.0613636	0.99923	-4.42053	WTHG_WTLG_7mo	1.21209		ENSMUSG00000111092	Gm17875	predicted gene, 17875 [Source:MGI Symbol;Acc:MGI:5010060]
-0.260262	3.64332	-2.01237	0.0614194	0.99923	-4.23061	WTHG_WTLG_7mo	1.21169		ENSMUSG00000022525	Plaat1	phospholipase A and acyltransferase 1 [Source:MGI Symbol;Acc:MGI:1351473]
-0.15516	6.5135	-2.00997	0.0616964	0.99923	-4.07804	WTHG_WTLG_7mo	1.20974		ENSMUSG00000036299	BC031181	cDNA sequence BC031181 [Source:MGI Symbol;Acc:MGI:3039614]
-0.39091	1.63238	-2.00828	0.0618923	0.99923	-4.36329	WTHG_WTLG_7mo	1.20836		ENSMUSG00000055069	Rab39	RAB39, member RAS oncogene family [Source:MGI Symbol;Acc:MGI:2442855]
0.372995	4.04939	2.00828	0.0618924	0.99923	-4.22176	WTHG_WTLG_7mo	1.20836		ENSMUSG00000038665	Dgki	diacylglycerol kinase, iota [Source:MGI Symbol;Acc:MGI:2443430]
0.205193	8.77619	2.00772	0.0619578	0.99923	-4.08184	WTHG_WTLG_7mo	1.2079		ENSMUSG00000020850	Prpf8	pre-mRNA processing factor 8 [Source:MGI Symbol;Acc:MGI:2179381]
-0.176568	5.12549	-2.00699	0.0620435	0.99923	-4.12053	WTHG_WTLG_7mo	1.2073		ENSMUSG00000028955	Vamp3	vesicle-associated membrane protein 3 [Source:MGI Symbol;Acc:MGI:1321389]
0.200055	5.2144	2.00638	0.0621136	0.99923	-4.12225	WTHG_WTLG_7mo	1.20681		ENSMUSG00000066151	Fkbp15	FK506 binding protein 15 [Source:MGI Symbol;Acc:MGI:2444782]
-0.157399	6.80106	-2.00538	0.0622313	0.99923	-4.07989	WTHG_WTLG_7mo	1.20599		ENSMUSG00000021364	Elovl2	elongation of very long chain fatty acids (FEN1/Elo2, SUR4/Elo3, yeast)-like 2 [Source:MGI Symbol;Acc:MGI:1858960]
-0.151534	5.63826	-2.00506	0.0622677	0.99923	-4.09709	WTHG_WTLG_7mo	1.20574		ENSMUSG00000020248	Nfyb	nuclear transcription factor-Y beta [Source:MGI Symbol;Acc:MGI:97317]
-0.454088	0.66381	-2.00377	0.0624192	0.99923	-4.41778	WTHG_WTLG_7mo	1.20468		ENSMUSG00000028033	Kcnq5	potassium voltage-gated channel, subfamily Q, member 5 [Source:MGI Symbol;Acc:MGI:1924937]
-0.273414	6.24719	-2.00222	0.062601	0.99923	-4.08455	WTHG_WTLG_7mo	1.20342		ENSMUSG00000051695	Pcbp1	poly(rC) binding protein 1 [Source:MGI Symbol;Acc:MGI:1345635]
-0.220431	7.25117	-2.002	0.0626265	0.99923	-4.08164	WTHG_WTLG_7mo	1.20324		ENSMUSG00000022124	Fbxl3	F-box and leucine-rich repeat protein 3 [Source:MGI Symbol;Acc:MGI:1354702]
-0.244279	3.55949	-2.00162	0.0626716	0.99923	-4.24559	WTHG_WTLG_7mo	1.20293		ENSMUSG00000035356	Nfkbiz	nuclear factor of kappa light polypeptide gene enhancer in B cells inhibitor, zeta [Source:MGI Symbol;Acc:MGI:1931595]
0.631902	2.37657	1.99986	0.0628786	0.99923	-4.33576	WTHG_WTLG_7mo	1.2015		ENSMUSG00000093445	Lrch4	leucine-rich repeats and calponin homology (CH) domain containing 4 [Source:MGI Symbol;Acc:MGI:1917193]
-0.368083	5.90569	-1.99901	0.0629789	0.99923	-4.09282	WTHG_WTLG_7mo	1.20081		ENSMUSG00000031367	Ap1s2	adaptor-related protein complex 1, sigma 2 subunit [Source:MGI Symbol;Acc:MGI:1889383]
0.194609	7.60454	1.99851	0.0630377	0.99923	-4.08423	WTHG_WTLG_7mo	1.2004		ENSMUSG00000005417	Mprip	myosin phosphatase Rho interacting protein [Source:MGI Symbol;Acc:MGI:1349438]
0.574571	2.00355	1.99802	0.0630965	0.99923	-4.36526	WTHG_WTLG_7mo	1.19999		ENSMUSG00000043013	Onecut1	one cut domain, family member 1 [Source:MGI Symbol;Acc:MGI:1196423]
0.796451	1.56472	1.99699	0.0632183	0.99923	-4.38861	WTHG_WTLG_7mo	1.19916		ENSMUSG00000051650	B3gnt2	UDP-GlcNAc:betaGal beta-1,3-N-acetylglucosaminyltransferase 2 [Source:MGI Symbol;Acc:MGI:1889505]
-0.280327	8.03721	-1.99631	0.0632991	0.99923	-4.08667	WTHG_WTLG_7mo	1.1986		ENSMUSG00000029836	Cbx3	chromobox 3 [Source:MGI Symbol;Acc:MGI:108515]
-0.352795	6.64946	-1.99598	0.0633375	0.99923	-4.0866	WTHG_WTLG_7mo	1.19834		ENSMUSG00000043881	Kbtbd7	kelch repeat and BTB (POZ) domain containing 7 [Source:MGI Symbol;Acc:MGI:2685141]
-0.302053	7.00782	-1.99598	0.0633376	0.99923	-4.08589	WTHG_WTLG_7mo	1.19834		ENSMUSG00000017831	Rab5a	RAB5A, member RAS oncogene family [Source:MGI Symbol;Acc:MGI:105926]
-0.189234	5.42136	-1.99484	0.0634733	0.99923	-4.10858	WTHG_WTLG_7mo	1.19741		ENSMUSG00000046668	Cxxc5	CXXC finger 5 [Source:MGI Symbol;Acc:MGI:1914643]
-0.322166	3.2997	-1.99377	0.0636006	0.99923	-4.25937	WTHG_WTLG_7mo	1.19654		ENSMUSG00000026058	Khdrbs2	KH domain containing, RNA binding, signal transduction associated 2 [Source:MGI Symbol;Acc:MGI:2159649]
-0.372031	0.429893	-1.99359	0.0636222	0.99923	-4.43393	WTHG_WTLG_7mo	1.19639		ENSMUSG00000029919	Hpgds	hematopoietic prostaglandin D synthase [Source:MGI Symbol;Acc:MGI:1859384]
-0.328486	7.15725	-1.99051	0.0639907	0.99923	-4.08958	WTHG_WTLG_7mo	1.19388		ENSMUSG00000047714	Ppp1r2	protein phosphatase 1, regulatory inhibitor subunit 2 [Source:MGI Symbol;Acc:MGI:1914099]
-0.393218	4.43515	-1.98965	0.0640941	0.99923	-4.15071	WTHG_WTLG_7mo	1.19318		ENSMUSG00000056870	Gulp1	GULP, engulfment adaptor PTB domain containing 1 [Source:MGI Symbol;Acc:MGI:1920407]
-0.282083	6.2129	-1.98964	0.0640944	0.99923	-4.09415	WTHG_WTLG_7mo	1.19318		ENSMUSG00000021930	Spryd7	SPRY domain containing 7 [Source:MGI Symbol;Acc:MGI:1913924]
-0.470986	0.0532858	-1.98829	0.0642569	0.99923	-4.44737	WTHG_WTLG_7mo	1.19208		ENSMUSG00000022548	Apod	apolipoprotein D [Source:MGI Symbol;Acc:MGI:88056]
0.183842	4.43387	1.98796	0.0642963	0.99923	-4.18501	WTHG_WTLG_7mo	1.19181		ENSMUSG00000001151	Pcnt	pericentrin (kendrin) [Source:MGI Symbol;Acc:MGI:102722]
-0.335199	6.83004	-1.98771	0.0643267	0.99923	-4.09178	WTHG_WTLG_7mo	1.19161		ENSMUSG00000047213	Ythdf3	YTH N6-methyladenosine RNA binding protein 3 [Source:MGI Symbol;Acc:MGI:1918850]
-0.207547	6.40123	-1.98758	0.0643419	0.99923	-4.09395	WTHG_WTLG_7mo	1.19151		ENSMUSG00000020132	Rab21	RAB21, member RAS oncogene family [Source:MGI Symbol;Acc:MGI:894308]
-0.230062	4.93507	-1.98535	0.0646115	0.99923	-4.14343	WTHG_WTLG_7mo	1.18969		ENSMUSG00000062797	Hikeshi	heat shock protein nuclear import factor [Source:MGI Symbol;Acc:MGI:96738]
-0.218488	6.71715	-1.9842	0.0647508	0.99923	-4.09475	WTHG_WTLG_7mo	1.18875		ENSMUSG00000031608	Galnt7	polypeptide N-acetylgalactosaminyltransferase 7 [Source:MGI Symbol;Acc:MGI:1349449]
0.211853	3.46087	1.98328	0.0648623	0.99923	-4.26272	WTHG_WTLG_7mo	1.18801		ENSMUSG00000019794	Katna1	katanin p60 (ATPase-containing) subunit A1 [Source:MGI Symbol;Acc:MGI:1344353]
-0.155736	6.05516	-1.98311	0.0648831	0.99923	-4.10145	WTHG_WTLG_7mo	1.18787		ENSMUSG00000031513	Leprotl1	leptin receptor overlapping transcript-like 1 [Source:MGI Symbol;Acc:MGI:1915442]
-0.197159	3.93292	-1.98295	0.0649027	0.99923	-4.21895	WTHG_WTLG_7mo	1.18774		ENSMUSG00000032184	Lysmd2	LysM, putative peptidoglycan-binding, domain containing 2 [Source:MGI Symbol;Acc:MGI:1917332]
-0.35926	5.81021	-1.98245	0.0649631	0.99923	-4.10503	WTHG_WTLG_7mo	1.18733		ENSMUSG00000036282	Naa30	N(alpha)-acetyltransferase 30, NatC catalytic subunit [Source:MGI Symbol;Acc:MGI:1922259]
0.35394	2.08612	1.98227	0.0649853	0.99923	-4.35209	WTHG_WTLG_7mo	1.18718		ENSMUSG00000027840	Wnt2b	wingless-type MMTV integration site family, member 2B [Source:MGI Symbol;Acc:MGI:1261834]
-0.177064	5.43909	-1.98079	0.0651646	0.99923	-4.12429	WTHG_WTLG_7mo	1.18599		ENSMUSG00000048706	Lurap1l	leucine rich adaptor protein 1-like [Source:MGI Symbol;Acc:MGI:106510]
0.156903	6.35882	1.97925	0.0653533	0.99923	-4.10171	WTHG_WTLG_7mo	1.18473		ENSMUSG00000035325	Sec31a	Sec31 homolog A (S. cerevisiae) [Source:MGI Symbol;Acc:MGI:1916412]
0.322145	0.840966	1.97849	0.065445	0.99923	-4.41223	WTHG_WTLG_7mo	1.18412		ENSMUSG00000033854	Kcnk10	potassium channel, subfamily K, member 10 [Source:MGI Symbol;Acc:MGI:1919508]
0.218265	9.06037	1.97831	0.0654677	0.99923	-4.10295	WTHG_WTLG_7mo	1.18397		ENSMUSG00000020599	Rgs9	regulator of G-protein signaling 9 [Source:MGI Symbol;Acc:MGI:1338824]
-0.174296	7.41232	-1.97726	0.0655965	0.99923	-4.09868	WTHG_WTLG_7mo	1.18312		ENSMUSG00000028603	Scp2	sterol carrier protein 2, liver [Source:MGI Symbol;Acc:MGI:98254]
-0.213681	5.05515	-1.97644	0.0656964	0.99923	-4.14207	WTHG_WTLG_7mo	1.18246		ENSMUSG00000079157	Fam155a	family with sequence similarity 155, member A [Source:MGI Symbol;Acc:MGI:2142765]
-0.226769	5.76379	-1.9761	0.0657388	0.99923	-4.11275	WTHG_WTLG_7mo	1.18218		ENSMUSG00000063052	Lrrc40	leucine rich repeat containing 40 [Source:MGI Symbol;Acc:MGI:1914394]
0.21696	8.37321	1.97412	0.0659814	0.99923	-4.10275	WTHG_WTLG_7mo	1.18058		ENSMUSG00000003814	Calr	calreticulin [Source:MGI Symbol;Acc:MGI:88252]
0.277402	4.6547	1.97404	0.0659923	0.99923	-4.17662	WTHG_WTLG_7mo	1.18051		ENSMUSG00000039738	Slx4	SLX4 structure-specific endonuclease subunit homolog (S. cerevisiae) [Source:MGI Symbol;Acc:MGI:106299]
-0.342228	1.87547	-1.97307	0.066112	0.99923	-4.35708	WTHG_WTLG_7mo	1.17972		ENSMUSG00000047786	Lix1	limb and CNS expressed 1 [Source:MGI Symbol;Acc:MGI:1913893]
-0.192155	7.88124	-1.97134	0.0663256	0.99923	-4.10323	WTHG_WTLG_7mo	1.17832		ENSMUSG00000050786	Ccdc126	coiled-coil domain containing 126 [Source:MGI Symbol;Acc:MGI:1889376]
0.370056	2.75558	1.97111	0.0663537	0.99923	-4.31342	WTHG_WTLG_7mo	1.17814		ENSMUSG00000111202	Gm48275	predicted gene, 48275 [Source:MGI Symbol;Acc:MGI:6097702]
0.276969	2.17503	1.9703	0.0664536	0.99923	-4.34682	WTHG_WTLG_7mo	1.17748		ENSMUSG00000054381	Zfp747	zinc finger protein 747 [Source:MGI Symbol;Acc:MGI:2443581]
-0.259797	6.23962	-1.97022	0.0664642	0.99923	-4.10683	WTHG_WTLG_7mo	1.17741		ENSMUSG00000048040	Arxes2	adipocyte-related X-chromosome expressed sequence 2 [Source:MGI Symbol;Acc:MGI:1924226]
0.395834	0.910599	1.96979	0.0665179	0.99923	-4.4059	WTHG_WTLG_7mo	1.17706		ENSMUSG00000027861	Casq2	calsequestrin 2 [Source:MGI Symbol;Acc:MGI:1309469]
0.613396	0.601105	1.96886	0.0666329	0.99923	-4.43396	WTHG_WTLG_7mo	1.17631		ENSMUSG00000041710	Trpc5	transient receptor potential cation channel, subfamily C, member 5 [Source:MGI Symbol;Acc:MGI:109524]
-0.33831	1.07601	-1.96864	0.0666607	0.99923	-4.39668	WTHG_WTLG_7mo	1.17613		ENSMUSG00000097403	9230116N13Rik	RIKEN cDNA 9230116N13 gene [Source:MGI Symbol;Acc:MGI:2443255]
-0.278324	7.75396	-1.9673	0.0668264	0.99923	-4.10587	WTHG_WTLG_7mo	1.17505		ENSMUSG00000027162	Lin7c	lin-7 homolog C (C. elegans) [Source:MGI Symbol;Acc:MGI:1330839]
-0.246497	3.87563	-1.96704	0.066859	0.99923	-4.22635	WTHG_WTLG_7mo	1.17484		ENSMUSG00000040478	Prdm13	PR domain containing 13 [Source:MGI Symbol;Acc:MGI:2448528]
-0.245552	6.03464	-1.96658	0.0669171	0.99923	-4.11329	WTHG_WTLG_7mo	1.17446		ENSMUSG00000079509	Zfx	zinc finger protein X-linked [Source:MGI Symbol;Acc:MGI:99211]
-0.304425	5.73704	-1.96642	0.0669366	0.99923	-4.11887	WTHG_WTLG_7mo	1.17434		ENSMUSG00000027957	Slc35a3	solute carrier family 35 (UDP-N-acetylglucosamine (UDP-GlcNAc) transporter), member 3 [Source:MGI Symbol;Acc:MGI:1917648]
-0.384721	1.50684	-1.96569	0.0670285	0.99923	-4.39648	WTHG_WTLG_7mo	1.17374		ENSMUSG00000026644	Acbd7	acyl-Coenzyme A binding domain containing 7 [Source:MGI Symbol;Acc:MGI:1925495]
0.213037	5.29241	1.96533	0.0670725	0.99923	-4.14295	WTHG_WTLG_7mo	1.17346		ENSMUSG00000021340	Gpld1	glycosylphosphatidylinositol specific phospholipase D1 [Source:MGI Symbol;Acc:MGI:106604]
-0.184785	4.51422	-1.96533	0.0670735	0.99923	-4.18009	WTHG_WTLG_7mo	1.17345		ENSMUSG00000025612	Bach1	BTB and CNC homology 1, basic leucine zipper transcription factor 1 [Source:MGI Symbol;Acc:MGI:894680]
-0.259293	6.17723	-1.96498	0.0671163	0.99923	-4.11175	WTHG_WTLG_7mo	1.17317		ENSMUSG00000074093	Svip	small VCP/p97-interacting protein [Source:MGI Symbol;Acc:MGI:1922994]
-0.300767	6.38614	-1.96491	0.0671251	0.99923	-4.10893	WTHG_WTLG_7mo	1.17312		ENSMUSG00000040128	Pnrc1	proline-rich nuclear receptor coactivator 1 [Source:MGI Symbol;Acc:MGI:1917838]
-0.324355	8.11052	-1.96421	0.0672126	0.99923	-4.10877	WTHG_WTLG_7mo	1.17255		ENSMUSG00000091337	Eid1	EP300 interacting inhibitor of differentiation 1 [Source:MGI Symbol;Acc:MGI:1889651]
0.16407	5.30574	1.96362	0.0672872	0.99923	-4.14159	WTHG_WTLG_7mo	1.17207		ENSMUSG00000005981	Trap1	TNF receptor-associated protein 1 [Source:MGI Symbol;Acc:MGI:1915265]
-0.267035	1.6135	-1.96228	0.0674549	0.99923	-4.37156	WTHG_WTLG_7mo	1.17099		ENSMUSG00000025170	Rab40b	Rab40B, member RAS oncogene family [Source:MGI Symbol;Acc:MGI:2183451]
-0.199542	5.23408	-1.96228	0.0674554	0.99923	-4.13955	WTHG_WTLG_7mo	1.17098		ENSMUSG00000046603	Tcaim	T cell activation inhibitor, mitochondrial [Source:MGI Symbol;Acc:MGI:1196217]
0.242006	3.5665	1.96222	0.0674634	0.99923	-4.26836	WTHG_WTLG_7mo	1.17093		ENSMUSG00000029189	Sel1l3	sel-1 suppressor of lin-12-like 3 (C. elegans) [Source:MGI Symbol;Acc:MGI:1916941]
-0.177359	6.79244	-1.96204	0.0674849	0.99923	-4.10977	WTHG_WTLG_7mo	1.17079		ENSMUSG00000029462	Vps29	VPS29 retromer complex component [Source:MGI Symbol;Acc:MGI:1928344]
0.16285	5.99502	1.95864	0.0679135	0.99923	-4.12098	WTHG_WTLG_7mo	1.16804		ENSMUSG00000057637	Prdm2	PR domain containing 2, with ZNF domain [Source:MGI Symbol;Acc:MGI:107628]
-0.21289	3.54753	-1.95801	0.067994	0.99923	-4.25967	WTHG_WTLG_7mo	1.16753		ENSMUSG00000117003	Gm49937	predicted gene, 49937 [Source:MGI Symbol;Acc:MGI:6270649]
0.638734	0.406813	1.95745	0.0680644	0.99923	-4.44202	WTHG_WTLG_7mo	1.16708		ENSMUSG00000028749	Pla2g2f	phospholipase A2, group IIF [Source:MGI Symbol;Acc:MGI:1349661]
-0.353465	4.4633	-1.95657	0.0681762	0.99923	-4.19452	WTHG_WTLG_7mo	1.16637		ENSMUSG00000098557	Kctd12	potassium channel tetramerisation domain containing 12 [Source:MGI Symbol;Acc:MGI:2145823]
0.16267	6.15585	1.9561	0.0682363	0.99923	-4.1208	WTHG_WTLG_7mo	1.16598		ENSMUSG00000048578	Mlec	malectin [Source:MGI Symbol;Acc:MGI:1924015]
-0.226683	7.16951	-1.95433	0.0684616	0.99923	-4.11434	WTHG_WTLG_7mo	1.16455		ENSMUSG00000054459	Vsnl1	visinin-like 1 [Source:MGI Symbol;Acc:MGI:1349453]
0.192261	5.30601	1.95425	0.0684718	0.99923	-4.14768	WTHG_WTLG_7mo	1.16449		ENSMUSG00000028096	Gpr89	G protein-coupled receptor 89 [Source:MGI Symbol;Acc:MGI:1914799]
-0.183249	4.7587	-1.95408	0.068493	0.99923	-4.17392	WTHG_WTLG_7mo	1.16435		ENSMUSG00000026737	Pip4k2a	phosphatidylinositol-5-phosphate 4-kinase, type II, alpha [Source:MGI Symbol;Acc:MGI:1298206]
0.408471	0.750156	1.95367	0.0685455	0.99923	-4.41991	WTHG_WTLG_7mo	1.16402		ENSMUSG00000047821	Trim16	tripartite motif-containing 16 [Source:MGI Symbol;Acc:MGI:2137356]
-0.297405	5.99249	-1.95099	0.0688881	0.99923	-4.12348	WTHG_WTLG_7mo	1.16186		ENSMUSG00000000581	C1d	C1D nuclear receptor co-repressor [Source:MGI Symbol;Acc:MGI:1927354]
-0.177908	4.95905	-1.95007	0.0690054	0.99923	-4.16304	WTHG_WTLG_7mo	1.16112		ENSMUSG00000099689	Zfp383	zinc finger protein 383 [Source:MGI Symbol;Acc:MGI:1920979]
0.377552	1.36681	1.94831	0.0692314	0.99923	-4.39886	WTHG_WTLG_7mo	1.1597		ENSMUSG00000035842	Ddx11	DEAD/H box helicase 11 [Source:MGI Symbol;Acc:MGI:2443590]
-0.257294	5.32041	-1.94742	0.0693459	0.99923	-4.14636	WTHG_WTLG_7mo	1.15898		ENSMUSG00000004843	Chmp2b	charged multivesicular body protein 2B [Source:MGI Symbol;Acc:MGI:1916192]
0.395135	2.4056	1.94557	0.0695849	0.99923	-4.34616	WTHG_WTLG_7mo	1.15748		ENSMUSG00000032796	Lama1	laminin, alpha 1 [Source:MGI Symbol;Acc:MGI:99892]
-0.287081	6.73443	-1.94523	0.0696295	0.99923	-4.12103	WTHG_WTLG_7mo	1.15721		ENSMUSG00000003031	Cdkn1b	cyclin-dependent kinase inhibitor 1B [Source:MGI Symbol;Acc:MGI:104565]
-0.22998	5.73595	-1.94438	0.0697389	0.99923	-4.1351	WTHG_WTLG_7mo	1.15653		ENSMUSG00000019256	Ahr	aryl-hydrocarbon receptor [Source:MGI Symbol;Acc:MGI:105043]
0.27755	4.31931	1.94417	0.0697667	0.99923	-4.22451	WTHG_WTLG_7mo	1.15635		ENSMUSG00000025278	Flnb	filamin, beta [Source:MGI Symbol;Acc:MGI:2446089]
0.370732	1.21065	1.94374	0.0698214	0.99923	-4.40751	WTHG_WTLG_7mo	1.15601		ENSMUSG00000028438	Kif24	kinesin family member 24 [Source:MGI Symbol;Acc:MGI:1918345]
0.184932	6.00445	1.9418	0.0700733	0.99923	-4.13309	WTHG_WTLG_7mo	1.15445		ENSMUSG00000030102	Itpr1	inositol 1,4,5-trisphosphate receptor 1 [Source:MGI Symbol;Acc:MGI:96623]
-0.316651	7.82385	-1.94005	0.070302	0.99923	-4.12468	WTHG_WTLG_7mo	1.15303		ENSMUSG00000054752	Fsd1l	fibronectin type III and SPRY domain containing 1-like [Source:MGI Symbol;Acc:MGI:2442443]
0.470659	1.07033	1.93953	0.0703702	0.99923	-4.41691	WTHG_WTLG_7mo	1.15261		ENSMUSG00000017724	Etv4	ets variant 4 [Source:MGI Symbol;Acc:MGI:99423]
-0.302703	6.61776	-1.93872	0.0704749	0.99923	-4.12607	WTHG_WTLG_7mo	1.15197		ENSMUSG00000021054	Sgpp1	sphingosine-1-phosphate phosphatase 1 [Source:MGI Symbol;Acc:MGI:2135760]
0.499605	4.25582	1.93823	0.0705392	0.99923	-4.24142	WTHG_WTLG_7mo	1.15157		ENSMUSG00000034402	Kcnh5	potassium voltage-gated channel, subfamily H (eag-related), member 5 [Source:MGI Symbol;Acc:MGI:3584508]
-0.320879	2.65488	-1.93748	0.0706373	0.99923	-4.32406	WTHG_WTLG_7mo	1.15097		ENSMUSG00000113265	Gm30198	predicted gene, 30198 [Source:MGI Symbol;Acc:MGI:5589357]
0.649158	-0.0137074	1.48105	0.158116	0.99923	-4.53223	WTHG_WTLG_7mo	0.801025		ENSMUSG00000021453	Gadd45g	growth arrest and DNA-damage-inducible 45 gamma [Source:MGI Symbol;Acc:MGI:1346325]
-0.323709	3.18665	-1.93563	0.0708797	0.99923	-4.29447	WTHG_WTLG_7mo	1.14948		ENSMUSG00000025912	Mybl1	myeloblastosis oncogene-like 1 [Source:MGI Symbol;Acc:MGI:99925]
-0.200186	4.68464	-1.93487	0.0709799	0.99923	-4.18909	WTHG_WTLG_7mo	1.14886		ENSMUSG00000058587	Tmod3	tropomodulin 3 [Source:MGI Symbol;Acc:MGI:1355315]
-0.225527	6.41583	-1.93299	0.0712276	0.99923	-4.13039	WTHG_WTLG_7mo	1.14735		ENSMUSG00000090035	Galnt4	polypeptide N-acetylgalactosaminyltransferase 4 [Source:MGI Symbol;Acc:MGI:894692]
0.453285	2.93248	1.93297	0.0712301	0.99923	-4.33009	WTHG_WTLG_7mo	1.14734		ENSMUSG00000055485	Soga1	suppressor of glucose, autophagy associated 1 [Source:MGI Symbol;Acc:MGI:2444575]
-0.236177	5.45135	-1.93254	0.0712872	0.99923	-4.15081	WTHG_WTLG_7mo	1.14699		ENSMUSG00000021180	Rps6ka5	ribosomal protein S6 kinase, polypeptide 5 [Source:MGI Symbol;Acc:MGI:1920336]
-0.331473	3.58387	-1.93243	0.071302	0.99923	-4.26312	WTHG_WTLG_7mo	1.1469		ENSMUSG00000031688	Pou4f2	POU domain, class 4, transcription factor 2 [Source:MGI Symbol;Acc:MGI:102524]
-0.321351	1.31291	-1.93119	0.0714657	0.99923	-4.3993	WTHG_WTLG_7mo	1.1459		ENSMUSG00000097617	Gm10687	predicted gene 10687 [Source:MGI Symbol;Acc:MGI:3642689]
-0.31631	7.38037	-1.93073	0.0715268	0.99923	-4.13044	WTHG_WTLG_7mo	1.14553		ENSMUSG00000051285	Pcmtd1	protein-L-isoaspartate (D-aspartate) O-methyltransferase domain containing 1 [Source:MGI Symbol;Acc:MGI:2441773]
0.2141	4.45783	1.92973	0.0716598	0.99923	-4.21578	WTHG_WTLG_7mo	1.14472		ENSMUSG00000051335	Gfod1	glucose-fructose oxidoreductase domain containing 1 [Source:MGI Symbol;Acc:MGI:2145304]
0.377253	0.636849	1.92885	0.0717759	0.99923	-4.42705	WTHG_WTLG_7mo	1.14402		ENSMUSG00000041012	Cmtm8	CKLF-like MARVEL transmembrane domain containing 8 [Source:MGI Symbol;Acc:MGI:2447167]
-0.262608	5.74802	-1.92816	0.0718676	0.99923	-4.14395	WTHG_WTLG_7mo	1.14347		ENSMUSG00000090000	Ier3ip1	immediate early response 3 interacting protein 1 [Source:MGI Symbol;Acc:MGI:1913441]
-0.233597	6.70935	-1.92552	0.0722205	0.99923	-4.13474	WTHG_WTLG_7mo	1.14134		ENSMUSG00000028165	Cisd2	CDGSH iron sulfur domain 2 [Source:MGI Symbol;Acc:MGI:1914256]
-0.267755	2.83601	-1.92467	0.072334	0.99923	-4.32277	WTHG_WTLG_7mo	1.14066		ENSMUSG00000034334	Fam151b	family with sequence similarity 151, member B [Source:MGI Symbol;Acc:MGI:1921192]
0.297601	3.64938	1.92453	0.0723523	0.99923	-4.27517	WTHG_WTLG_7mo	1.14055		ENSMUSG00000068876	Cgn	cingulin [Source:MGI Symbol;Acc:MGI:1927237]
-0.163854	5.70731	-1.92392	0.0724343	0.99923	-4.14712	WTHG_WTLG_7mo	1.14006		ENSMUSG00000029201	Ugdh	UDP-glucose dehydrogenase [Source:MGI Symbol;Acc:MGI:1306785]
0.324914	1.95054	1.92348	0.0724937	0.99923	-4.37663	WTHG_WTLG_7mo	1.1397		ENSMUSG00000018405	Mrm1	mitochondrial rRNA methyltransferase 1 [Source:MGI Symbol;Acc:MGI:2443470]
-0.219318	9.56254	-1.92343	0.0725005	0.99923	-4.14549	WTHG_WTLG_7mo	1.13966		ENSMUSG00000037161	Mgarp	mitochondria localized glutamic acid rich protein [Source:MGI Symbol;Acc:MGI:1914999]
0.611144	-0.228265	3.21886	0.0053895	0.99923	-4.28147	WTHG_WTLG_7mo	2.26845	Up	ENSMUSG00000071506	Tmem139	transmembrane protein 139 [Source:MGI Symbol;Acc:MGI:1924444]
-0.404037	3.98342	-1.92146	0.072765	0.99923	-4.24025	WTHG_WTLG_7mo	1.13808		ENSMUSG00000112302	Gm48226	predicted gene, 48226 [Source:MGI Symbol;Acc:MGI:6097627]
0.303257	3.86173	1.92102	0.0728236	0.99923	-4.24949	WTHG_WTLG_7mo	1.13773		ENSMUSG00000085819	Ube4bos1	ubiquitination factor E4B, opposite strand 1 [Source:MGI Symbol;Acc:MGI:1925072]
-0.254808	6.80311	-1.92082	0.0728505	0.99923	-4.1376	WTHG_WTLG_7mo	1.13757		ENSMUSG00000043004	Gng2	guanine nucleotide binding protein (G protein), gamma 2 [Source:MGI Symbol;Acc:MGI:102705]
0.252334	3.89076	1.92053	0.072889	0.99923	-4.25806	WTHG_WTLG_7mo	1.13734		ENSMUSG00000066113	Adamtsl1	ADAMTS-like 1 [Source:MGI Symbol;Acc:MGI:1924989]
0.14398	7.64514	1.92038	0.0729095	0.99923	-4.13762	WTHG_WTLG_7mo	1.13722		ENSMUSG00000010277	2610507B11Rik	RIKEN cDNA 2610507B11 gene [Source:MGI Symbol;Acc:MGI:1919753]
-0.177944	9.28016	-1.91882	0.0731206	0.99923	-4.14589	WTHG_WTLG_7mo	1.13596		ENSMUSG00000022108	Itm2b	integral membrane protein 2B [Source:MGI Symbol;Acc:MGI:1309517]
-0.21713	5.42804	-1.91875	0.0731303	0.99923	-4.15946	WTHG_WTLG_7mo	1.1359		ENSMUSG00000029366	Dck	deoxycytidine kinase [Source:MGI Symbol;Acc:MGI:102726]
-0.355982	4.80403	-1.91777	0.0732622	0.99923	-4.18991	WTHG_WTLG_7mo	1.13512		ENSMUSG00000032878	Ccdc85a	coiled-coil domain containing 85A [Source:MGI Symbol;Acc:MGI:2445069]
-0.29159	2.5418	-1.91724	0.0733343	0.99923	-4.33898	WTHG_WTLG_7mo	1.13469		ENSMUSG00000024505	Dtwd2	DTW domain containing 2 [Source:MGI Symbol;Acc:MGI:1916107]
-0.213178	8.30645	-1.91707	0.0733576	0.99923	-4.14123	WTHG_WTLG_7mo	1.13456		ENSMUSG00000063015	Ccni	cyclin I [Source:MGI Symbol;Acc:MGI:1341077]
-0.19398	4.26212	-1.91656	0.0734259	0.99923	-4.2248	WTHG_WTLG_7mo	1.13415		ENSMUSG00000031628	Casp3	caspase 3 [Source:MGI Symbol;Acc:MGI:107739]
0.199983	5.53496	1.91639	0.0734488	0.99923	-4.16262	WTHG_WTLG_7mo	1.13402		ENSMUSG00000056952	Tatdn2	TatD DNase domain containing 2 [Source:MGI Symbol;Acc:MGI:3576210]
0.182691	5.0919	1.91438	0.0737224	0.99923	-4.18527	WTHG_WTLG_7mo	1.1324		ENSMUSG00000025280	Polr3a	polymerase (RNA) III (DNA directed) polypeptide A [Source:MGI Symbol;Acc:MGI:2681836]
-0.439839	1.72719	-1.91431	0.073732	0.99923	-4.40618	WTHG_WTLG_7mo	1.13234		ENSMUSG00000034460	Six4	sine oculis-related homeobox 4 [Source:MGI Symbol;Acc:MGI:106034]
-0.238076	2.30935	-1.91415	0.0737542	0.99923	-4.35884	WTHG_WTLG_7mo	1.13221		ENSMUSG00000032417	Rwdd2a	RWD domain containing 2A [Source:MGI Symbol;Acc:MGI:1916769]
0.143468	5.95828	1.91366	0.0738205	0.99923	-4.1516	WTHG_WTLG_7mo	1.13182		ENSMUSG00000067150	Xpo5	exportin 5 [Source:MGI Symbol;Acc:MGI:1913789]
-0.364245	6.73812	-1.9136	0.0738289	0.99923	-4.14251	WTHG_WTLG_7mo	1.13177		ENSMUSG00000022698	Naa50	N(alpha)-acetyltransferase 50, NatE catalytic subunit [Source:MGI Symbol;Acc:MGI:1919367]
0.198458	7.23196	1.91349	0.0738434	0.99923	-4.14222	WTHG_WTLG_7mo	1.13169		ENSMUSG00000052698	Tln2	talin 2 [Source:MGI Symbol;Acc:MGI:1917799]
0.613666	0.670499	1.91346	0.0738481	0.99923	-4.43538	WTHG_WTLG_7mo	1.13166		ENSMUSG00000094856	Gm21962	predicted gene, 21962 [Source:MGI Symbol;Acc:MGI:5439431]
0.16611	5.73428	1.91197	0.0740513	0.99923	-4.1596	WTHG_WTLG_7mo	1.13047		ENSMUSG00000047248	C2cd3	C2 calcium-dependent domain containing 3 [Source:MGI Symbol;Acc:MGI:2142166]
-0.273824	1.41539	-1.9113	0.0741433	0.99923	-4.41131	WTHG_WTLG_7mo	1.12993		ENSMUSG00000032269	Htr3a	5-hydroxytryptamine (serotonin) receptor 3A [Source:MGI Symbol;Acc:MGI:96282]
-0.26449	8.56947	-1.91058	0.0742408	0.99923	-4.14657	WTHG_WTLG_7mo	1.12936		ENSMUSG00000021775	Nr1d2	nuclear receptor subfamily 1, group D, member 2 [Source:MGI Symbol;Acc:MGI:2449205]
0.343493	0.632012	1.91003	0.0743172	0.99923	-4.43884	WTHG_WTLG_7mo	1.12891		ENSMUSG00000035678	Tnfsf9	tumor necrosis factor (ligand) superfamily, member 9 [Source:MGI Symbol;Acc:MGI:1101058]
-0.243071	5.07917	-1.90888	0.074475	0.99923	-4.18007	WTHG_WTLG_7mo	1.12799		ENSMUSG00000029229	Chic2	cysteine-rich hydrophobic domain 2 [Source:MGI Symbol;Acc:MGI:1921527]
-0.247632	3.57713	-1.90768	0.0746393	0.99923	-4.28099	WTHG_WTLG_7mo	1.12703		ENSMUSG00000039480	Nt5dc1	5'-nucleotidase domain containing 1 [Source:MGI Symbol;Acc:MGI:2442446]
-0.507354	0.265686	-1.90677	0.0747648	0.99923	-4.44733	WTHG_WTLG_7mo	1.1263		ENSMUSG00000044694	2010007H06Rik	RIKEN cDNA 2010007H06 gene [Source:MGI Symbol;Acc:MGI:1917099]
-0.319496	6.72324	-1.90659	0.0747897	0.99923	-4.14748	WTHG_WTLG_7mo	1.12616		ENSMUSG00000069045	Ddx3y	DEAD box helicase 3, Y-linked [Source:MGI Symbol;Acc:MGI:1349406]
-0.285493	7.36156	-1.90611	0.0748554	0.99923	-4.14712	WTHG_WTLG_7mo	1.12578		ENSMUSG00000028134	Ptbp2	polypyrimidine tract binding protein 2 [Source:MGI Symbol;Acc:MGI:1860489]
0.172076	4.41068	1.90602	0.0748679	0.99923	-4.22282	WTHG_WTLG_7mo	1.1257		ENSMUSG00000026317	Cln8	CLN8 transmembrane ER and ERGIC protein [Source:MGI Symbol;Acc:MGI:1349447]
0.261379	1.60409	1.90539	0.074956	0.99923	-4.38376	WTHG_WTLG_7mo	1.12519		ENSMUSG00000024713	Pcsk5	proprotein convertase subtilisin/kexin type 5 [Source:MGI Symbol;Acc:MGI:97515]
-0.236374	3.09801	-1.90517	0.0749852	0.99923	-4.31704	WTHG_WTLG_7mo	1.12502		ENSMUSG00000027001	Dusp19	dual specificity phosphatase 19 [Source:MGI Symbol;Acc:MGI:1915332]
0.426651	0.239566	1.90512	0.074993	0.99923	-4.45757	WTHG_WTLG_7mo	1.12498		ENSMUSG00000030793	Pycard	PYD and CARD domain containing [Source:MGI Symbol;Acc:MGI:1931465]
-0.308064	5.90972	-1.90164	0.0754755	0.99923	-4.15669	WTHG_WTLG_7mo	1.12219		ENSMUSG00000048379	Socs4	suppressor of cytokine signaling 4 [Source:MGI Symbol;Acc:MGI:1914546]
0.252106	5.14329	1.89979	0.0757326	0.99923	-4.1857	WTHG_WTLG_7mo	1.12072		ENSMUSG00000046743	Fat4	FAT atypical cadherin 4 [Source:MGI Symbol;Acc:MGI:3045256]
0.610033	-0.161898	0.539351	0.597108	0.99923	-4.64732	WTHG_WTLG_7mo	0.223947		ENSMUSG00000024806	Mlana	melan-A [Source:MGI Symbol;Acc:MGI:108454]
-0.153974	6.67246	-1.89776	0.0760162	0.99923	-4.15356	WTHG_WTLG_7mo	1.11909		ENSMUSG00000030663	1110004F10Rik	RIKEN cDNA 1110004F10 gene [Source:MGI Symbol;Acc:MGI:1929274]
0.212369	6.02723	1.89738	0.0760687	0.99923	-4.16154	WTHG_WTLG_7mo	1.11879		ENSMUSG00000056602	Fry	FRY microtubule binding protein [Source:MGI Symbol;Acc:MGI:2443895]
0.394344	0.464054	1.8971	0.0761092	0.99923	-4.44366	WTHG_WTLG_7mo	1.11856		ENSMUSG00000040723	Rcsd1	RCSD domain containing 1 [Source:MGI Symbol;Acc:MGI:2676394]
-0.243131	4.85607	-1.89531	0.0763593	0.99923	-4.19906	WTHG_WTLG_7mo	1.11714		ENSMUSG00000041716	Gm20604	predicted gene 20604 [Source:MGI Symbol;Acc:MGI:5305180]
0.200934	8.7411	1.89508	0.0763919	0.99923	-4.15739	WTHG_WTLG_7mo	1.11695		ENSMUSG00000021196	Pfkp	phosphofructokinase, platelet [Source:MGI Symbol;Acc:MGI:1891833]
-0.155269	4.79771	-1.89227	0.076788	0.99923	-4.20779	WTHG_WTLG_7mo	1.11471		ENSMUSG00000038175	Mylip	myosin regulatory light chain interacting protein [Source:MGI Symbol;Acc:MGI:2388271]
-0.299276	9.10654	-1.89032	0.077063	0.99923	-4.16369	WTHG_WTLG_7mo	1.11315		ENSMUSG00000031517	Gpm6a	glycoprotein m6a [Source:MGI Symbol;Acc:MGI:107671]
-0.258797	1.66483	-1.89008	0.0770973	0.99923	-4.3929	WTHG_WTLG_7mo	1.11296		ENSMUSG00000032456	Nmnat3	nicotinamide nucleotide adenylyltransferase 3 [Source:MGI Symbol;Acc:MGI:1921330]
0.216807	2.72895	1.88951	0.0771785	0.99923	-4.34094	WTHG_WTLG_7mo	1.1125		ENSMUSG00000050973	Gdpgp1	GDP-D-glucose phosphorylase 1 [Source:MGI Symbol;Acc:MGI:2443429]
-0.261368	4.31711	-1.88914	0.0772308	0.99923	-4.23131	WTHG_WTLG_7mo	1.11221		ENSMUSG00000073062	Zxdb	zinc finger, X-linked, duplicated B [Source:MGI Symbol;Acc:MGI:3694898]
-0.596427	0.249419	-1.88858	0.07731	0.99923	-4.44633	WTHG_WTLG_7mo	1.11176		ENSMUSG00000110799	4930543K20Rik	RIKEN cDNA 4930543K20 gene [Source:MGI Symbol;Acc:MGI:1925274]
-0.256135	6.36273	-1.88769	0.0774373	0.99923	-4.16132	WTHG_WTLG_7mo	1.11105		ENSMUSG00000047412	Zbtb44	zinc finger and BTB domain containing 44 [Source:MGI Symbol;Acc:MGI:1925123]
-0.189466	4.27612	-1.88714	0.0775156	0.99923	-4.24371	WTHG_WTLG_7mo	1.11061		ENSMUSG00000032564	Cpne4	copine IV [Source:MGI Symbol;Acc:MGI:1921270]
-0.331051	0.489536	-1.88676	0.0775696	0.99923	-4.44442	WTHG_WTLG_7mo	1.11031		ENSMUSG00000107451	Gm44421	predicted gene, 44421 [Source:MGI Symbol;Acc:MGI:5690813]
-0.419382	0.301171	-1.88505	0.0778123	0.99923	-4.45433	WTHG_WTLG_7mo	1.10895		ENSMUSG00000086224	2700069I18Rik	RIKEN cDNA 2700069I18 gene [Source:MGI Symbol;Acc:MGI:1919858]
0.4463	0.900327	1.88454	0.0778856	0.99923	-4.42379	WTHG_WTLG_7mo	1.10854		ENSMUSG00000019899	Lama2	laminin, alpha 2 [Source:MGI Symbol;Acc:MGI:99912]
-0.313793	6.25303	-1.88333	0.0780591	0.99923	-4.16531	WTHG_WTLG_7mo	1.10758		ENSMUSG00000029265	Dr1	down-regulator of transcription 1 [Source:MGI Symbol;Acc:MGI:1100515]
0.238267	2.69648	1.88232	0.0782033	0.99923	-4.34703	WTHG_WTLG_7mo	1.10677		ENSMUSG00000029097	Trmt44	tRNA methyltransferase 44 [Source:MGI Symbol;Acc:MGI:1926140]
0.237981	3.77893	1.88222	0.0782185	0.99923	-4.28514	WTHG_WTLG_7mo	1.10669		ENSMUSG00000039372	Marchf4	membrane associated ring-CH-type finger 4 [Source:MGI Symbol;Acc:MGI:2683550]
-0.2885	6.99402	-1.88197	0.0782542	0.99923	-4.16356	WTHG_WTLG_7mo	1.10649		ENSMUSG00000027109	Sp3	trans-acting transcription factor 3 [Source:MGI Symbol;Acc:MGI:1277166]
0.175265	5.70818	1.88141	0.0783352	0.99923	-4.17891	WTHG_WTLG_7mo	1.10604		ENSMUSG00000021275	Tecpr2	tectonin beta-propeller repeat containing 2 [Source:MGI Symbol;Acc:MGI:2144865]
-0.339529	7.82364	-1.88133	0.0783455	0.99923	-4.16425	WTHG_WTLG_7mo	1.10599		ENSMUSG00000034120	Srsf2	serine and arginine-rich splicing factor 2 [Source:MGI Symbol;Acc:MGI:98284]
-0.291179	6.39859	-1.88069	0.078438	0.99923	-4.16634	WTHG_WTLG_7mo	1.10547		ENSMUSG00000062929	Cfl2	cofilin 2, muscle [Source:MGI Symbol;Acc:MGI:101763]
-0.230165	5.78725	-1.87851	0.0787519	0.99923	-4.17501	WTHG_WTLG_7mo	1.10374		ENSMUSG00000050697	Prkaa1	protein kinase, AMP-activated, alpha 1 catalytic subunit [Source:MGI Symbol;Acc:MGI:2145955]
0.19144	7.78336	1.87771	0.0788671	0.99923	-4.16658	WTHG_WTLG_7mo	1.1031		ENSMUSG00000003660	Snrnp200	small nuclear ribonucleoprotein 200 (U5) [Source:MGI Symbol;Acc:MGI:2444401]
-0.318529	6.87829	-1.87758	0.0788872	0.99923	-4.16656	WTHG_WTLG_7mo	1.10299		ENSMUSG00000117310	Ptp4a1	protein tyrosine phosphatase 4a1 [Source:MGI Symbol;Acc:MGI:1277096]
-0.432256	3.59559	-1.87715	0.0789489	0.99923	-4.29303	WTHG_WTLG_7mo	1.10265		ENSMUSG00000085084	4930570G19Rik	RIKEN cDNA 4930570G19 gene [Source:MGI Symbol;Acc:MGI:1923158]
0.147978	5.58961	1.87713	0.078952	0.99923	-4.1858	WTHG_WTLG_7mo	1.10264		ENSMUSG00000037426	Depdc5	DEP domain containing 5 [Source:MGI Symbol;Acc:MGI:2141101]
0.424173	0.262679	1.87687	0.078989	0.99923	-4.45837	WTHG_WTLG_7mo	1.10243		ENSMUSG00000041731	Pgm5	phosphoglucomutase 5 [Source:MGI Symbol;Acc:MGI:1925668]
-0.223723	5.74378	-1.87526	0.0792226	0.99923	-4.17856	WTHG_WTLG_7mo	1.10115		ENSMUSG00000042851	Zc3h6	zinc finger CCCH type containing 6 [Source:MGI Symbol;Acc:MGI:1926001]
-0.258466	2.9409	-1.87313	0.0795329	0.99923	-4.32903	WTHG_WTLG_7mo	1.09945		ENSMUSG00000022863	Btg3	BTG anti-proliferation factor 3 [Source:MGI Symbol;Acc:MGI:109532]
0.600295	0.26109	1.87307	0.0795416	0.99923	-4.45918	WTHG_WTLG_7mo	1.09941		ENSMUSG00000042286	Stab1	stabilin 1 [Source:MGI Symbol;Acc:MGI:2178742]
-0.367886	0.987778	-1.87244	0.0796334	0.99923	-4.43265	WTHG_WTLG_7mo	1.0989		ENSMUSG00000097585	E230029C05Rik	RIKEN cDNA E230029C05 gene [Source:MGI Symbol;Acc:MGI:2442580]
-0.182194	4.7288	-1.87166	0.0797462	0.99923	-4.22199	WTHG_WTLG_7mo	1.09829		ENSMUSG00000039795	Zfand1	zinc finger, AN1-type domain 1 [Source:MGI Symbol;Acc:MGI:1913611]
-0.163149	6.20634	-1.87132	0.0797958	0.99923	-4.1745	WTHG_WTLG_7mo	1.09802		ENSMUSG00000042032	Mat2b	methionine adenosyltransferase II, beta [Source:MGI Symbol;Acc:MGI:1913667]
-0.370343	2.31875	-1.87124	0.0798075	0.99923	-4.38158	WTHG_WTLG_7mo	1.09796		ENSMUSG00000073197	5730507C01Rik	RIKEN cDNA 5730507C01 gene [Source:MGI Symbol;Acc:MGI:1917882]
-0.240552	5.41058	-1.8678	0.0803124	0.99923	-4.19186	WTHG_WTLG_7mo	1.09522		ENSMUSG00000019920	Lims1	LIM and senescent cell antigen-like domains 1 [Source:MGI Symbol;Acc:MGI:1195263]
0.162653	7.5085	1.86752	0.080353	0.99923	-4.17315	WTHG_WTLG_7mo	1.095		ENSMUSG00000040481	Bptf	bromodomain PHD finger transcription factor [Source:MGI Symbol;Acc:MGI:2444008]
-0.391934	1.00133	-1.86738	0.0803739	0.99923	-4.43338	WTHG_WTLG_7mo	1.09488		ENSMUSG00000086889	Phf2os1	PHD finger protein 2, opposite strand 1 [Source:MGI Symbol;Acc:MGI:3645592]
-0.385352	1.7814	-1.86716	0.0804063	0.99923	-4.39871	WTHG_WTLG_7mo	1.09471		ENSMUSG00000024331	Dsc2	desmocollin 2 [Source:MGI Symbol;Acc:MGI:103221]
0.593231	-0.198467	1.39279	0.182831	0.99923	-4.55013	WTHG_WTLG_7mo	0.73795		ENSMUSG00000029545	Acads	acyl-Coenzyme A dehydrogenase, short chain [Source:MGI Symbol;Acc:MGI:87868]
0.333608	2.26076	1.86565	0.0806285	0.99923	-4.37661	WTHG_WTLG_7mo	1.09351		ENSMUSG00000030681	Mvp	major vault protein [Source:MGI Symbol;Acc:MGI:1925638]
-0.231722	4.26907	-1.86558	0.0806391	0.99923	-4.25613	WTHG_WTLG_7mo	1.09345		ENSMUSG00000025889	Snca	synuclein, alpha [Source:MGI Symbol;Acc:MGI:1277151]
0.448756	1.05404	1.86491	0.0807381	0.99923	-4.42863	WTHG_WTLG_7mo	1.09292		ENSMUSG00000003545	Fosb	FBJ osteosarcoma oncogene B [Source:MGI Symbol;Acc:MGI:95575]
-0.155653	8.0727	-1.8636	0.0809318	0.99923	-4.17644	WTHG_WTLG_7mo	1.09188		ENSMUSG00000022314	Rad21	RAD21 cohesin complex component [Source:MGI Symbol;Acc:MGI:108016]
0.1716	6.41815	1.86351	0.0809441	0.99923	-4.17911	WTHG_WTLG_7mo	1.09181		ENSMUSG00000009073	Nf2	neurofibromin 2 [Source:MGI Symbol;Acc:MGI:97307]
-0.343379	5.99556	-1.8635	0.0809459	0.99923	-4.18181	WTHG_WTLG_7mo	1.09181		ENSMUSG00000031202	Rab39b	RAB39B, member RAS oncogene family [Source:MGI Symbol;Acc:MGI:1915040]
-0.37596	0.903032	-1.86339	0.0809625	0.99923	-4.43253	WTHG_WTLG_7mo	1.09172		ENSMUSG00000097360	9430065F17Rik	RIKEN cDNA 9430065F17 gene [Source:MGI Symbol;Acc:MGI:1924606]
0.310847	3.08286	1.86306	0.0810114	0.99923	-4.34725	WTHG_WTLG_7mo	1.09145		ENSMUSG00000018906	P4ha2	procollagen-proline, 2-oxoglutarate 4-dioxygenase (proline 4-hydroxylase), alpha II polypeptide [Source:MGI Symbol;Acc:MGI:894286]
-0.181222	4.75303	-1.863	0.0810206	0.99923	-4.21975	WTHG_WTLG_7mo	1.0914		ENSMUSG00000051495	Irf2bp2	interferon regulatory factor 2 binding protein 2 [Source:MGI Symbol;Acc:MGI:2443921]
-0.31656	2.25207	-1.85817	0.0817379	0.99923	-4.37374	WTHG_WTLG_7mo	1.08758		ENSMUSG00000105957	Gm43254	predicted gene 43254 [Source:MGI Symbol;Acc:MGI:5663391]
0.132047	10.3057	1.85742	0.0818505	0.99923	-4.19421	WTHG_WTLG_7mo	1.08698		ENSMUSG00000063077	Kif1b	kinesin family member 1B [Source:MGI Symbol;Acc:MGI:108426]
0.582388	0.0334614	1.37332	0.188688	0.99923	-4.5469	WTHG_WTLG_7mo	0.724256		ENSMUSG00000075227	Znhit2	zinc finger, HIT domain containing 2 [Source:MGI Symbol;Acc:MGI:1352481]
-0.161815	4.77067	-1.85589	0.0820798	0.99923	-4.23041	WTHG_WTLG_7mo	1.08576		ENSMUSG00000021752	Kctd6	potassium channel tetramerisation domain containing 6 [Source:MGI Symbol;Acc:MGI:1918643]
0.136105	6.72099	1.85537	0.0821576	0.99923	-4.1823	WTHG_WTLG_7mo	1.08535		ENSMUSG00000037470	Uggt1	UDP-glucose glycoprotein glucosyltransferase 1 [Source:MGI Symbol;Acc:MGI:2443162]
-0.16449	5.13269	-1.85517	0.0821873	0.99923	-4.21219	WTHG_WTLG_7mo	1.0852		ENSMUSG00000020392	Cdkn2aipnl	CDKN2A interacting protein N-terminal like [Source:MGI Symbol;Acc:MGI:1261797]
0.473044	5.16183	1.85427	0.0823218	0.99923	-4.21171	WTHG_WTLG_7mo	1.08448		ENSMUSG00000007682	Dio2	deiodinase, iodothyronine, type II [Source:MGI Symbol;Acc:MGI:1338833]
0.33427	2.81358	1.854	0.0823625	0.99923	-4.35177	WTHG_WTLG_7mo	1.08427		ENSMUSG00000000776	Polr3d	polymerase (RNA) III (DNA directed) polypeptide D [Source:MGI Symbol;Acc:MGI:1914315]
-0.182705	5.01902	-1.85271	0.0825573	0.99923	-4.22142	WTHG_WTLG_7mo	1.08324		ENSMUSG00000079179	Rab10os	RAB10, member RAS oncogene family, opposite strand [Source:MGI Symbol;Acc:MGI:1921423]
0.600857	0.840144	1.85097	0.0828193	0.99923	-4.44651	WTHG_WTLG_7mo	1.08187		ENSMUSG00000026211	Obsl1	obscurin-like 1 [Source:MGI Symbol;Acc:MGI:2138628]
0.39219	0.711245	1.85076	0.0828517	0.99923	-4.44984	WTHG_WTLG_7mo	1.0817		ENSMUSG00000044350	Lacc1	laccase domain containing 1 [Source:MGI Symbol;Acc:MGI:2445077]
0.343382	4.5293	1.85066	0.0828657	0.99923	-4.25852	WTHG_WTLG_7mo	1.08163		ENSMUSG00000086228	Ubap1l	ubiquitin-associated protein 1-like [Source:MGI Symbol;Acc:MGI:2685360]
0.360093	1.80937	1.85002	0.0829628	0.99923	-4.39793	WTHG_WTLG_7mo	1.08112		ENSMUSG00000078247	Airn	antisense Igf2r RNA [Source:MGI Symbol;Acc:MGI:1353471]
-0.226605	9.37078	-1.84868	0.0831659	0.99923	-4.19271	WTHG_WTLG_7mo	1.08005		ENSMUSG00000036438	Calm2	calmodulin 2 [Source:MGI Symbol;Acc:MGI:103250]
-0.322051	7.55874	-1.84857	0.0831829	0.99923	-4.18592	WTHG_WTLG_7mo	1.07997		ENSMUSG00000034488	Edil3	EGF-like repeats and discoidin I-like domains 3 [Source:MGI Symbol;Acc:MGI:1329025]
-0.187812	6.56547	-1.84714	0.0833999	0.99923	-4.18781	WTHG_WTLG_7mo	1.07883		ENSMUSG00000027698	Nceh1	neutral cholesterol ester hydrolase 1 [Source:MGI Symbol;Acc:MGI:2443191]
0.257278	5.54853	1.84636	0.0835179	0.99923	-4.20689	WTHG_WTLG_7mo	1.07822		ENSMUSG00000023267	Gabrr2	gamma-aminobutyric acid (GABA) C receptor, subunit rho 2 [Source:MGI Symbol;Acc:MGI:95626]
-0.187786	2.90942	-1.84601	0.0835711	0.99923	-4.33619	WTHG_WTLG_7mo	1.07794		ENSMUSG00000085900	A930041C12Rik	RIKEN cDNA A930041C12 gene [Source:MGI Symbol;Acc:MGI:1925693]
-0.265623	3.39682	-1.84533	0.0836751	0.99923	-4.3204	WTHG_WTLG_7mo	1.0774		ENSMUSG00000069171	Nr2f1	nuclear receptor subfamily 2, group F, member 1 [Source:MGI Symbol;Acc:MGI:1352451]
0.189397	5.85326	1.84525	0.0836874	0.99923	-4.1992	WTHG_WTLG_7mo	1.07734		ENSMUSG00000061607	Mdc1	mediator of DNA damage checkpoint 1 [Source:MGI Symbol;Acc:MGI:3525201]
0.561951	0.558008	1.84361	0.0839379	0.99923	-4.46346	WTHG_WTLG_7mo	1.07604		ENSMUSG00000021090	Lrrc9	leucine rich repeat containing 9 [Source:MGI Symbol;Acc:MGI:1925507]
-0.155973	4.64629	-1.84351	0.0839524	0.99923	-4.2472	WTHG_WTLG_7mo	1.07597		ENSMUSG00000098682	Otx2os1	orthodenticle homeobox 2 opposite strand 1 [Source:MGI Symbol;Acc:MGI:3583292]
-0.226334	7.50277	-1.84242	0.0841187	0.99923	-4.18994	WTHG_WTLG_7mo	1.07511		ENSMUSG00000022858	Tra2b	transformer 2 beta [Source:MGI Symbol;Acc:MGI:106016]
0.3194	2.69159	1.84043	0.0844245	0.99923	-4.35638	WTHG_WTLG_7mo	1.07353		ENSMUSG00000081058	H3c15	H3 clustered histone 15 [Source:MGI Symbol;Acc:MGI:2448357]
0.252388	5.56384	1.83875	0.0846831	0.99923	-4.21069	WTHG_WTLG_7mo	1.0722		ENSMUSG00000004099	Dnmt1	DNA methyltransferase (cytosine-5) 1 [Source:MGI Symbol;Acc:MGI:94912]
0.278128	5.70743	1.83839	0.0847378	0.99923	-4.20585	WTHG_WTLG_7mo	1.07192		ENSMUSG00000002496	Tsc2	TSC complex subunit 2 [Source:MGI Symbol;Acc:MGI:102548]
-0.281695	2.52442	-1.83806	0.0847899	0.99923	-4.3637	WTHG_WTLG_7mo	1.07166		ENSMUSG00000070527	Mkrn3	makorin, ring finger protein, 3 [Source:MGI Symbol;Acc:MGI:2181178]
1.68129	0.0607166	1.83796	0.0848053	0.99923	-4.48231	WTHG_WTLG_7mo	1.07158		ENSMUSG00000099342	Gm18180	predicted gene, 18180 [Source:MGI Symbol;Acc:MGI:5010365]
0.145255	6.30396	1.83781	0.0848279	0.99923	-4.19648	WTHG_WTLG_7mo	1.07146		ENSMUSG00000033444	Specc1l	sperm antigen with calponin homology and coiled-coil domains 1-like [Source:MGI Symbol;Acc:MGI:1921642]
-0.203472	6.94958	-1.83743	0.0848869	0.99923	-4.19438	WTHG_WTLG_7mo	1.07116		ENSMUSG00000079465	Col4a3	collagen, type IV, alpha 3 [Source:MGI Symbol;Acc:MGI:104688]
0.287585	5.82706	1.83737	0.0848958	0.99923	-4.20474	WTHG_WTLG_7mo	1.07111		ENSMUSG00000066306	Numa1	nuclear mitotic apparatus protein 1 [Source:MGI Symbol;Acc:MGI:2443665]
-0.143914	4.67806	-1.83645	0.0850381	0.99923	-4.2455	WTHG_WTLG_7mo	1.07039		ENSMUSG00000026342	Slc35f5	solute carrier family 35, member F5 [Source:MGI Symbol;Acc:MGI:1921400]
-0.229869	9.0222	-1.83577	0.0851429	0.99923	-4.19895	WTHG_WTLG_7mo	1.06985		ENSMUSG00000042363	Lgalsl	lectin, galactoside binding-like [Source:MGI Symbol;Acc:MGI:1916114]
0.575243	-0.410241	1.10633	0.285023	0.99923	-4.58666	WTHG_WTLG_7mo	0.54512		ENSMUSG00000039109	F13a1	coagulation factor XIII, A1 subunit [Source:MGI Symbol;Acc:MGI:1921395]
0.192185	5.53105	1.83429	0.0853726	0.99923	-4.21502	WTHG_WTLG_7mo	1.06868		ENSMUSG00000078684	5830417I10Rik	RIKEN cDNA 5830417I10 gene [Source:MGI Symbol;Acc:MGI:1923272]
0.458929	0.119569	1.83353	0.0854899	0.99923	-4.4666	WTHG_WTLG_7mo	1.06809		ENSMUSG00000024957	Kcnk4	potassium channel, subfamily K, member 4 [Source:MGI Symbol;Acc:MGI:1298234]
-0.241127	5.7287	-1.83344	0.0855039	0.99923	-4.20623	WTHG_WTLG_7mo	1.06801		ENSMUSG00000020570	Sypl	synaptophysin-like protein [Source:MGI Symbol;Acc:MGI:108081]
-0.270453	8.22809	-1.83257	0.0856387	0.99923	-4.1976	WTHG_WTLG_7mo	1.06733		ENSMUSG00000036371	Serbp1	serpine1 mRNA binding protein 1 [Source:MGI Symbol;Acc:MGI:1914120]
-0.22779	5.79351	-1.83246	0.085656	0.99923	-4.20483	WTHG_WTLG_7mo	1.06724		ENSMUSG00000089824	Rbm12	RNA binding motif protein 12 [Source:MGI Symbol;Acc:MGI:1922960]
0.571402	-0.00397892	1.74305	0.100605	0.99923	-4.4925	WTHG_WTLG_7mo	0.997379		ENSMUSG00000028047	Thbs3	thrombospondin 3 [Source:MGI Symbol;Acc:MGI:98739]
-0.268748	1.68422	-1.83168	0.085778	0.99923	-4.41272	WTHG_WTLG_7mo	1.06662		ENSMUSG00000022235	Cmbl	carboxymethylenebutenolidase-like (Pseudomonas) [Source:MGI Symbol;Acc:MGI:1916824]
-0.2176	4.93291	-1.8312	0.0858524	0.99923	-4.2444	WTHG_WTLG_7mo	1.06625		ENSMUSG00000029082	Bst1	bone marrow stromal cell antigen 1 [Source:MGI Symbol;Acc:MGI:105370]
0.213237	6.94478	1.83077	0.0859205	0.99923	-4.19805	WTHG_WTLG_7mo	1.0659		ENSMUSG00000034243	Golgb1	golgi autoantigen, golgin subfamily b, macrogolgin 1 [Source:MGI Symbol;Acc:MGI:1099447]
0.386376	1.19412	1.83	0.0860401	0.99923	-4.43224	WTHG_WTLG_7mo	1.0653		ENSMUSG00000050919	Zfp366	zinc finger protein 366 [Source:MGI Symbol;Acc:MGI:2178429]
0.270535	4.86736	1.82925	0.0861569	0.99923	-4.24977	WTHG_WTLG_7mo	1.06471		ENSMUSG00000013089	Etv5	ets variant 5 [Source:MGI Symbol;Acc:MGI:1096867]
-0.154575	3.9527	-1.8291	0.0861804	0.99923	-4.28793	WTHG_WTLG_7mo	1.06459		ENSMUSG00000117814	Gm50431	predicted gene, 50431 [Source:MGI Symbol;Acc:MGI:6303362]
0.222962	6.96341	1.82842	0.0862873	0.99923	-4.19971	WTHG_WTLG_7mo	1.06405		ENSMUSG00000018909	Arrb1	arrestin, beta 1 [Source:MGI Symbol;Acc:MGI:99473]
0.22914	3.35805	1.82777	0.0863883	0.99923	-4.33536	WTHG_WTLG_7mo	1.06355		ENSMUSG00000040675	Mthfd1l	methylenetetrahydrofolate dehydrogenase (NADP+ dependent) 1-like [Source:MGI Symbol;Acc:MGI:1924836]
-0.192846	5.36926	-1.82729	0.0864649	0.99923	-4.22005	WTHG_WTLG_7mo	1.06316		ENSMUSG00000029213	Commd8	COMM domain containing 8 [Source:MGI Symbol;Acc:MGI:1343485]
-0.149455	4.06168	-1.82698	0.0865133	0.99923	-4.28214	WTHG_WTLG_7mo	1.06292		ENSMUSG00000070520	Nsmce3	NSE3 homolog, SMC5-SMC6 complex component [Source:MGI Symbol;Acc:MGI:1913897]
-0.304577	6.12917	-1.8268	0.0865406	0.99923	-4.20482	WTHG_WTLG_7mo	1.06278		ENSMUSG00000068798	Rap1a	RAS-related protein 1a [Source:MGI Symbol;Acc:MGI:97852]
0.538388	-0.583189	0.739495	0.470372	0.99923	-4.62027	WTHG_WTLG_7mo	0.327558		ENSMUSG00000118841	Rn7s2	7S RNA 2 [Source:MGI Symbol;Acc:MGI:97953]
0.65744	0.451066	1.82376	0.0870191	0.99923	-4.46349	WTHG_WTLG_7mo	1.06039		ENSMUSG00000040904	Gm21988	predicted gene 21988 [Source:MGI Symbol;Acc:MGI:5439457]
-0.2001	5.93915	-1.82169	0.0873463	0.99923	-4.21013	WTHG_WTLG_7mo	1.05876		ENSMUSG00000038280	Ostm1	osteopetrosis associated transmembrane protein 1 [Source:MGI Symbol;Acc:MGI:2655574]
-0.153302	4.98546	-1.82116	0.0874305	0.99923	-4.23923	WTHG_WTLG_7mo	1.05834		ENSMUSG00000006906	Stambp	STAM binding protein [Source:MGI Symbol;Acc:MGI:1917777]
-0.443032	0.377013	-1.81972	0.0876591	0.99923	-4.45234	WTHG_WTLG_7mo	1.0572		ENSMUSG00000079707	Dynlt2a1	dynein light chain Tctex-type 2A1 [Source:MGI Symbol;Acc:MGI:98642]
0.173838	5.48247	1.8196	0.0876786	0.99923	-4.2237	WTHG_WTLG_7mo	1.05711		ENSMUSG00000019188	H13	histocompatibility 13 [Source:MGI Symbol;Acc:MGI:95886]
-0.290653	5.33831	-1.81756	0.0880026	0.99923	-4.22657	WTHG_WTLG_7mo	1.0555		ENSMUSG00000028546	Elavl4	ELAV like RNA binding protein 4 [Source:MGI Symbol;Acc:MGI:107427]
-0.135725	5.28986	-1.81704	0.0880855	0.99923	-4.22745	WTHG_WTLG_7mo	1.0551		ENSMUSG00000033478	Fam160b1	family with sequence similarity 160, member B1 [Source:MGI Symbol;Acc:MGI:2147545]
-0.237826	7.99959	-1.81597	0.0882568	0.99923	-4.208	WTHG_WTLG_7mo	1.05425		ENSMUSG00000002107	Celf2	CUGBP, Elav-like family member 2 [Source:MGI Symbol;Acc:MGI:1338822]
1.28781	0.724216	1.81577	0.0882883	0.99923	-4.4721	WTHG_WTLG_7mo	1.0541		ENSMUSG00000089945	Pakap	paralemmin A kinase anchor protein [Source:MGI Symbol;Acc:MGI:5141924]
-0.166344	4.94304	-1.81549	0.0883326	0.99923	-4.24379	WTHG_WTLG_7mo	1.05388		ENSMUSG00000047238	Mageh1	MAGE family member H1 [Source:MGI Symbol;Acc:MGI:1922875]
-0.216323	3.2079	-1.81505	0.0884036	0.99923	-4.34484	WTHG_WTLG_7mo	1.05353		ENSMUSG00000036934	4921524J17Rik	RIKEN cDNA 4921524J17 gene [Source:MGI Symbol;Acc:MGI:1913964]
0.154721	7.87821	1.81454	0.0884858	0.99923	-4.20874	WTHG_WTLG_7mo	1.05313		ENSMUSG00000069601	Ank3	ankyrin 3, epithelial [Source:MGI Symbol;Acc:MGI:88026]
-0.407909	0.795715	-1.81443	0.088503	0.99923	-4.45077	WTHG_WTLG_7mo	1.05304		ENSMUSG00000021758	Ddx4	DEAD box helicase 4 [Source:MGI Symbol;Acc:MGI:102670]
0.929887	1.66669	1.81406	0.0885625	0.99923	-4.42295	WTHG_WTLG_7mo	1.05275		ENSMUSG00000057836	Xlr3a	X-linked lymphocyte-regulated 3A [Source:MGI Symbol;Acc:MGI:109506]
0.162366	6.45784	1.81396	0.088578	0.99923	-4.21083	WTHG_WTLG_7mo	1.05267		ENSMUSG00000031386	Hcfc1	host cell factor C1 [Source:MGI Symbol;Acc:MGI:105942]
0.147781	5.68381	1.81382	0.0886007	0.99923	-4.22233	WTHG_WTLG_7mo	1.05256		ENSMUSG00000021037	Ahsa1	AHA1, activator of heat shock protein ATPase 1 [Source:MGI Symbol;Acc:MGI:2387603]
-0.47558	0.292126	-1.81338	0.0886702	0.99923	-4.46409	WTHG_WTLG_7mo	1.05222		ENSMUSG00000081187	3110067C02Rik	RIKEN cDNA 3110067C02 gene [Source:MGI Symbol;Acc:MGI:1920452]
-0.1644	6.03149	-1.81324	0.0886932	0.99923	-4.21402	WTHG_WTLG_7mo	1.05211		ENSMUSG00000008429	Herpud2	HERPUD family member 2 [Source:MGI Symbol;Acc:MGI:1915393]
0.276028	4.58925	1.81129	0.0890065	0.99923	-4.27307	WTHG_WTLG_7mo	1.05058		ENSMUSG00000030172	Erc1	ELKS/RAB6-interacting/CAST family member 1 [Source:MGI Symbol;Acc:MGI:2151013]
-0.322443	4.70344	-1.81108	0.0890413	0.99923	-4.26177	WTHG_WTLG_7mo	1.05041		ENSMUSG00000055963	Triqk	triple QxxK/R motif containing [Source:MGI Symbol;Acc:MGI:3650048]
0.667817	3.32715	1.81002	0.0892121	0.99923	-4.34393	WTHG_WTLG_7mo	1.04958		ENSMUSG00000078636	Gm7336	predicted gene 7336 [Source:MGI Symbol;Acc:MGI:3644851]
-0.160975	5.26579	-1.80979	0.0892486	0.99923	-4.23513	WTHG_WTLG_7mo	1.0494		ENSMUSG00000061455	Stx17	syntaxin 17 [Source:MGI Symbol;Acc:MGI:1914977]
-0.276871	3.11719	-1.80817	0.0895101	0.99923	-4.35578	WTHG_WTLG_7mo	1.04813		ENSMUSG00000025370	Cdh9	cadherin 9 [Source:MGI Symbol;Acc:MGI:107433]
-0.2598	3.53357	-1.80718	0.0896701	0.99923	-4.32787	WTHG_WTLG_7mo	1.04735		ENSMUSG00000030498	Gas2	growth arrest specific 2 [Source:MGI Symbol;Acc:MGI:95657]
0.534154	0.273219	1.80608	0.0898481	0.99923	-4.47213	WTHG_WTLG_7mo	1.04649		ENSMUSG00000046210	Olfr735	olfactory receptor 735 [Source:MGI Symbol;Acc:MGI:3030569]
-0.26031	5.89703	-1.80529	0.0899767	0.99923	-4.22073	WTHG_WTLG_7mo	1.04587		ENSMUSG00000048540	Nhlh2	nescient helix loop helix 2 [Source:MGI Symbol;Acc:MGI:97324]
-0.274967	1.77738	-1.80511	0.0900067	0.99923	-4.41742	WTHG_WTLG_7mo	1.04573		ENSMUSG00000046027	Stard5	StAR-related lipid transfer (START) domain containing 5 [Source:MGI Symbol;Acc:MGI:2156765]
-0.255802	6.12907	-1.80429	0.090139	0.99923	-4.218	WTHG_WTLG_7mo	1.04509		ENSMUSG00000113831	Gm49602	predicted gene, 49602 [Source:MGI Symbol;Acc:MGI:6215013]
-0.350742	6.11079	-1.80426	0.0901438	0.99923	-4.21902	WTHG_WTLG_7mo	1.04506		ENSMUSG00000028211	Trp53inp1	transformation related protein 53 inducible nuclear protein 1 [Source:MGI Symbol;Acc:MGI:1926609]
0.139874	6.35088	1.80423	0.0901498	0.99923	-4.21808	WTHG_WTLG_7mo	1.04504		ENSMUSG00000039473	Ubn1	ubinuclein 1 [Source:MGI Symbol;Acc:MGI:1891307]
-0.149002	8.0141	-1.80335	0.0902935	0.99923	-4.21634	WTHG_WTLG_7mo	1.04434		ENSMUSG00000021771	Vdac2	voltage-dependent anion channel 2 [Source:MGI Symbol;Acc:MGI:106915]
-0.300617	3.90188	-1.8025	0.0904307	0.99923	-4.30516	WTHG_WTLG_7mo	1.04368		ENSMUSG00000020309	Chac2	ChaC, cation transport regulator 2 [Source:MGI Symbol;Acc:MGI:1915294]
-0.190363	8.52499	-1.80184	0.0905394	0.99923	-4.21861	WTHG_WTLG_7mo	1.04316		ENSMUSG00000026238	Ptma	prothymosin alpha [Source:MGI Symbol;Acc:MGI:97803]
-0.23294	6.29575	-1.80037	0.090779	0.99923	-4.22004	WTHG_WTLG_7mo	1.04201		ENSMUSG00000042042	Csgalnact2	chondroitin sulfate N-acetylgalactosaminyltransferase 2 [Source:MGI Symbol;Acc:MGI:1926002]
0.197522	5.82983	1.79996	0.0908476	0.99923	-4.22862	WTHG_WTLG_7mo	1.04169		ENSMUSG00000042700	Sipa1l1	signal-induced proliferation-associated 1 like 1 [Source:MGI Symbol;Acc:MGI:2443679]
-0.229588	2.56526	-1.79974	0.0908827	0.99923	-4.38438	WTHG_WTLG_7mo	1.04152		ENSMUSG00000075307	Klhl41	kelch-like 41 [Source:MGI Symbol;Acc:MGI:2683854]
-0.169225	6.94193	-1.79778	0.091205	0.99923	-4.21982	WTHG_WTLG_7mo	1.03998		ENSMUSG00000112649	Gm47647	predicted gene, 47647 [Source:MGI Symbol;Acc:MGI:6096728]
-0.172184	4.65563	-1.79776	0.0912082	0.99923	-4.26395	WTHG_WTLG_7mo	1.03997		ENSMUSG00000019831	Wasf1	WASP family, member 1 [Source:MGI Symbol;Acc:MGI:1890563]
-0.270948	7.60898	-1.79765	0.0912257	0.99923	-4.21962	WTHG_WTLG_7mo	1.03988		ENSMUSG00000035847	Ids	iduronate 2-sulfatase [Source:MGI Symbol;Acc:MGI:96417]
-0.301596	3.44551	-1.79716	0.0913076	0.99923	-4.33736	WTHG_WTLG_7mo	1.03949		ENSMUSG00000047161	Chst9	carbohydrate (N-acetylgalactosamine 4-0) sulfotransferase 9 [Source:MGI Symbol;Acc:MGI:1918617]
-0.313591	1.73232	-1.79684	0.0913597	0.99923	-4.41435	WTHG_WTLG_7mo	1.03925		ENSMUSG00000063320	1190007I07Rik	RIKEN cDNA 1190007I07 gene [Source:MGI Symbol;Acc:MGI:3698433]
0.210224	2.42694	1.79673	0.0913781	0.99923	-4.39063	WTHG_WTLG_7mo	1.03916		ENSMUSG00000045757	Zfp764	zinc finger protein 764 [Source:MGI Symbol;Acc:MGI:2443580]
0.221593	5.09385	1.79599	0.0915002	0.99923	-4.25639	WTHG_WTLG_7mo	1.03858		ENSMUSG00000021699	Pde4d	phosphodiesterase 4D, cAMP specific [Source:MGI Symbol;Acc:MGI:99555]
-0.431906	0.913406	-1.79588	0.0915181	0.99923	-4.45364	WTHG_WTLG_7mo	1.03849		ENSMUSG00000113506	Gm49377	predicted gene, 49377 [Source:MGI Symbol;Acc:MGI:6121597]
-0.218868	6.71947	-1.79587	0.09152	0.99923	-4.22103	WTHG_WTLG_7mo	1.03848		ENSMUSG00000046876	Atxn1	ataxin 1 [Source:MGI Symbol;Acc:MGI:104783]
-0.291199	7.25629	-1.79561	0.0915628	0.99923	-4.22086	WTHG_WTLG_7mo	1.03828		ENSMUSG00000033184	Tmed7	transmembrane p24 trafficking protein 7 [Source:MGI Symbol;Acc:MGI:1913926]
-0.325049	3.7685	-1.79557	0.0915692	0.99923	-4.31501	WTHG_WTLG_7mo	1.03825		ENSMUSG00000020062	Slc5a8	solute carrier family 5 (iodide transporter), member 8 [Source:MGI Symbol;Acc:MGI:2384916]
-0.141045	6.29321	-1.79544	0.0915895	0.99923	-4.22349	WTHG_WTLG_7mo	1.03815		ENSMUSG00000005687	Bcas2	BCAS2 pre-mRNA processing factor [Source:MGI Symbol;Acc:MGI:1915433]
0.375917	0.190903	1.79504	0.0916567	0.99923	-4.47595	WTHG_WTLG_7mo	1.03784		ENSMUSG00000031766	Slc12a3	solute carrier family 12, member 3 [Source:MGI Symbol;Acc:MGI:108114]
0.311581	2.88117	1.79494	0.0916731	0.99923	-4.37659	WTHG_WTLG_7mo	1.03776		ENSMUSG00000034071	Zfp551	zinc fingr protein 551 [Source:MGI Symbol;Acc:MGI:3588205]
0.390997	0.781579	1.79372	0.0918745	0.99923	-4.46079	WTHG_WTLG_7mo	1.03681		ENSMUSG00000110360	Gm45380	predicted gene 45380 [Source:MGI Symbol;Acc:MGI:5791216]
0.131647	5.33786	1.7935	0.0919109	0.99923	-4.2479	WTHG_WTLG_7mo	1.03663		ENSMUSG00000024456	Diaph1	diaphanous related formin 1 [Source:MGI Symbol;Acc:MGI:1194490]
0.277654	7.53031	1.79333	0.0919384	0.99923	-4.22251	WTHG_WTLG_7mo	1.0365		ENSMUSG00000063450	Syne2	spectrin repeat containing, nuclear envelope 2 [Source:MGI Symbol;Acc:MGI:2449316]
-0.25576	5.91408	-1.79234	0.0921028	0.99923	-4.2287	WTHG_WTLG_7mo	1.03573		ENSMUSG00000019878	Hsf2	heat shock factor 2 [Source:MGI Symbol;Acc:MGI:96239]
-0.273737	7.07822	-1.79212	0.0921401	0.99923	-4.22319	WTHG_WTLG_7mo	1.03555		ENSMUSG00000034724	Cnot6l	CCR4-NOT transcription complex, subunit 6-like [Source:MGI Symbol;Acc:MGI:2443154]
-0.133597	8.18701	-1.7906	0.0923917	0.99923	-4.22494	WTHG_WTLG_7mo	1.03437		ENSMUSG00000024026	Glo1	glyoxalase 1 [Source:MGI Symbol;Acc:MGI:95742]
-0.243345	7.98021	-1.78886	0.0926826	0.99923	-4.22584	WTHG_WTLG_7mo	1.033		ENSMUSG00000055430	Nap1l5	nucleosome assembly protein 1-like 5 [Source:MGI Symbol;Acc:MGI:1923555]
0.214304	3.35655	1.78858	0.0927281	0.99923	-4.35263	WTHG_WTLG_7mo	1.03279		ENSMUSG00000052353	Cemip	cell migration inducing protein, hyaluronan binding [Source:MGI Symbol;Acc:MGI:2443629]
0.315614	6.74456	1.78833	0.0927698	0.99923	-4.22685	WTHG_WTLG_7mo	1.03259		ENSMUSG00000027254	Map1a	microtubule-associated protein 1 A [Source:MGI Symbol;Acc:MGI:1306776]
-0.278257	4.67388	-1.78784	0.0928523	0.99923	-4.27344	WTHG_WTLG_7mo	1.03221		ENSMUSG00000016409	Nkap	NFKB activating protein [Source:MGI Symbol;Acc:MGI:1914300]
0.236726	4.20845	1.78664	0.0930537	0.99923	-4.30488	WTHG_WTLG_7mo	1.03127		ENSMUSG00000034145	Tmem63c	transmembrane protein 63c [Source:MGI Symbol;Acc:MGI:2444386]
-0.233002	3.27987	-1.7862	0.0931267	0.99923	-4.35248	WTHG_WTLG_7mo	1.03093		ENSMUSG00000097412	1810014B01Rik	RIKEN cDNA 1810014B01 gene [Source:MGI Symbol;Acc:MGI:1913513]
0.168075	8.85966	1.78565	0.0932187	0.99923	-4.2302	WTHG_WTLG_7mo	1.0305		ENSMUSG00000025261	Huwe1	HECT, UBA and WWE domain containing 1 [Source:MGI Symbol;Acc:MGI:1926884]
-0.386839	0.429558	-1.78253	0.0937426	0.99923	-4.47171	WTHG_WTLG_7mo	1.02806		ENSMUSG00000024778	Fas	Fas (TNF receptor superfamily member 6) [Source:MGI Symbol;Acc:MGI:95484]
-0.324846	6.3562	-1.78202	0.0938287	0.99923	-4.23135	WTHG_WTLG_7mo	1.02766		ENSMUSG00000006262	Mob1b	MOB kinase activator 1B [Source:MGI Symbol;Acc:MGI:1915723]
-0.330691	2.51141	-1.77991	0.0941858	0.99923	-4.39091	WTHG_WTLG_7mo	1.02601		ENSMUSG00000021994	Wnt5a	wingless-type MMTV integration site family, member 5A [Source:MGI Symbol;Acc:MGI:98958]
0.461103	0.515883	1.77968	0.0942236	0.99923	-4.46646	WTHG_WTLG_7mo	1.02584		ENSMUSG00000002227	Mov10	Mov10 RISC complex RNA helicase [Source:MGI Symbol;Acc:MGI:97054]
-0.210258	2.60224	-1.77812	0.0944887	0.99923	-4.39399	WTHG_WTLG_7mo	1.02462		ENSMUSG00000066442	Mthfs	5, 10-methenyltetrahydrofolate synthetase [Source:MGI Symbol;Acc:MGI:1340032]
-0.39106	0.938989	-1.77807	0.0944975	0.99923	-4.45131	WTHG_WTLG_7mo	1.02458		ENSMUSG00000035104	Eva1a	eva-1 homolog A (C. elegans) [Source:MGI Symbol;Acc:MGI:2385247]
-0.367098	0.835488	-1.77767	0.0945655	0.99923	-4.45237	WTHG_WTLG_7mo	1.02427		ENSMUSG00000031737	Irx5	Iroquois homeobox 5 [Source:MGI Symbol;Acc:MGI:1859086]
-0.160944	5.15374	-1.77689	0.0946982	0.99923	-4.25668	WTHG_WTLG_7mo	1.02366		ENSMUSG00000044167	Foxo1	forkhead box O1 [Source:MGI Symbol;Acc:MGI:1890077]
-0.266122	3.49853	-1.77613	0.0948267	0.99923	-4.34644	WTHG_WTLG_7mo	1.02307		ENSMUSG00000020027	Socs2	suppressor of cytokine signaling 2 [Source:MGI Symbol;Acc:MGI:1201787]
0.207373	7.7726	1.77584	0.0948767	0.99923	-4.23402	WTHG_WTLG_7mo	1.02284		ENSMUSG00000003316	Glg1	golgi apparatus protein 1 [Source:MGI Symbol;Acc:MGI:104967]
-0.334378	3.62069	-1.77575	0.0948915	0.99923	-4.34168	WTHG_WTLG_7mo	1.02277		ENSMUSG00000026141	Col19a1	collagen, type XIX, alpha 1 [Source:MGI Symbol;Acc:MGI:1095415]
0.173972	6.19793	1.77477	0.0950584	0.99923	-4.23797	WTHG_WTLG_7mo	1.02201		ENSMUSG00000020571	Pdia6	protein disulfide isomerase associated 6 [Source:MGI Symbol;Acc:MGI:1919103]
0.366986	2.60002	1.77375	0.0952319	0.99923	-4.39338	WTHG_WTLG_7mo	1.02122		ENSMUSG00000102428	Pcdhga12	protocadherin gamma subfamily A, 12 [Source:MGI Symbol;Acc:MGI:1935229]
-0.195264	8.03337	-1.77371	0.095239	0.99923	-4.23574	WTHG_WTLG_7mo	1.02119		ENSMUSG00000046447	Camk2n1	calcium/calmodulin-dependent protein kinase II inhibitor 1 [Source:MGI Symbol;Acc:MGI:1913509]
-0.353927	5.13378	-1.77142	0.0956318	0.99923	-4.25946	WTHG_WTLG_7mo	1.0194		ENSMUSG00000027965	Olfm3	olfactomedin 3 [Source:MGI Symbol;Acc:MGI:2387329]
0.578307	0.386018	1.771	0.0957041	0.99923	-4.47501	WTHG_WTLG_7mo	1.01907		ENSMUSG00000082922	Gm6939	predicted gene 6939 [Source:MGI Symbol;Acc:MGI:3782976]
0.424256	0.167666	1.77092	0.0957164	0.99923	-4.47696	WTHG_WTLG_7mo	1.01901		ENSMUSG00000021032	Ngb	neuroglobin [Source:MGI Symbol;Acc:MGI:2151886]
0.538388	-0.583189	0.739495	0.470372	0.99923	-4.62027	WTHG_WTLG_7mo	0.327558		ENSMUSG00000118866	Rn7s1	7S RNA 1 [Source:MGI Symbol;Acc:MGI:97950]
0.176949	5.87625	1.76888	0.0960674	0.99923	-4.24705	WTHG_WTLG_7mo	1.01742		ENSMUSG00000000194	Gpr107	G protein-coupled receptor 107 [Source:MGI Symbol;Acc:MGI:2139054]
-0.344793	1.09329	-1.76852	0.0961293	0.99923	-4.45475	WTHG_WTLG_7mo	1.01714		ENSMUSG00000113416	Gm49328	predicted gene, 49328 [Source:MGI Symbol;Acc:MGI:6121513]
-0.25592	7.46201	-1.76833	0.0961627	0.99923	-4.23878	WTHG_WTLG_7mo	1.01699		ENSMUSG00000025323	Sp4	trans-acting transcription factor 4 [Source:MGI Symbol;Acc:MGI:107595]
0.385377	1.23346	1.76822	0.0961814	0.99923	-4.4535	WTHG_WTLG_7mo	1.01691		ENSMUSG00000037490	Slc2a12	solute carrier family 2 (facilitated glucose transporter), member 12 [Source:MGI Symbol;Acc:MGI:3052471]
-0.148689	5.98674	-1.76818	0.0961889	0.99923	-4.24451	WTHG_WTLG_7mo	1.01688		ENSMUSG00000034544	Rsrc1	arginine/serine-rich coiled-coil 1 [Source:MGI Symbol;Acc:MGI:1914130]
0.246414	3.40555	1.76812	0.0961994	0.99923	-4.3529	WTHG_WTLG_7mo	1.01683		ENSMUSG00000034687	Fras1	Fraser extracellular matrix complex subunit 1 [Source:MGI Symbol;Acc:MGI:2385368]
-0.138922	6.3959	-1.76805	0.0962107	0.99923	-4.24048	WTHG_WTLG_7mo	1.01678		ENSMUSG00000040028	Elavl1	ELAV (embryonic lethal, abnormal vision)-like 1 (Hu antigen R) [Source:MGI Symbol;Acc:MGI:1100851]
0.374919	1.33216	1.76754	0.0962979	0.99923	-4.44568	WTHG_WTLG_7mo	1.01638		ENSMUSG00000110250	Gm9077	predicted gene 9077 [Source:MGI Symbol;Acc:MGI:3644458]
-0.261737	7.64613	-1.76721	0.0963548	0.99923	-4.23964	WTHG_WTLG_7mo	1.01613		ENSMUSG00000067336	Bmpr2	bone morphogenetic protein receptor, type II (serine/threonine kinase) [Source:MGI Symbol;Acc:MGI:1095407]
-0.429493	0.496725	-1.76646	0.096485	0.99923	-4.47128	WTHG_WTLG_7mo	1.01554		ENSMUSG00000034795	Ccdc122	coiled-coil domain containing 122 [Source:MGI Symbol;Acc:MGI:1918358]
-0.112789	5.28982	-1.76527	0.0966901	0.99923	-4.26247	WTHG_WTLG_7mo	1.01462		ENSMUSG00000000827	Tpd52l2	tumor protein D52-like 2 [Source:MGI Symbol;Acc:MGI:1913564]
-0.247759	8.06518	-1.76364	0.0969742	0.99923	-4.24242	WTHG_WTLG_7mo	1.01334		ENSMUSG00000021816	Ppp3cb	protein phosphatase 3, catalytic subunit, beta isoform [Source:MGI Symbol;Acc:MGI:107163]
0.289059	1.29102	1.76301	0.0970834	0.99923	-4.44596	WTHG_WTLG_7mo	1.01286		ENSMUSG00000049291	Prss38	protease, serine 38 [Source:MGI Symbol;Acc:MGI:2685095]
0.210745	8.52826	1.76241	0.0971864	0.99923	-4.24409	WTHG_WTLG_7mo	1.01239		ENSMUSG00000058831	Opn1sw	opsin 1 (cone pigments), short-wave-sensitive (color blindness, tritan) [Source:MGI Symbol;Acc:MGI:99438]
-0.194426	5.41949	-1.76083	0.0974617	0.99923	-4.25955	WTHG_WTLG_7mo	1.01117		ENSMUSG00000005813	Metap1	methionyl aminopeptidase 1 [Source:MGI Symbol;Acc:MGI:1922874]
-0.24488	6.41348	-1.76066	0.0974911	0.99923	-4.24521	WTHG_WTLG_7mo	1.01103		ENSMUSG00000052681	Rap1b	RAS related protein 1b [Source:MGI Symbol;Acc:MGI:894315]
0.280042	1.959	1.75792	0.0979704	0.99923	-4.42392	WTHG_WTLG_7mo	1.0089		ENSMUSG00000037016	Frem2	Fras1 related extracellular matrix protein 2 [Source:MGI Symbol;Acc:MGI:2444465]
-0.272595	1.61686	-1.75642	0.0982343	0.99923	-4.42965	WTHG_WTLG_7mo	1.00774		ENSMUSG00000020205	Phlda1	pleckstrin homology like domain, family A, member 1 [Source:MGI Symbol;Acc:MGI:1096880]
-0.25677	7.03647	-1.75638	0.0982405	0.99923	-4.24661	WTHG_WTLG_7mo	1.00771		ENSMUSG00000026781	Acbd5	acyl-Coenzyme A binding domain containing 5 [Source:MGI Symbol;Acc:MGI:1921409]
-0.185907	5.25319	-1.7563	0.0982544	0.99923	-4.26608	WTHG_WTLG_7mo	1.00765		ENSMUSG00000010476	Ebf3	early B cell factor 3 [Source:MGI Symbol;Acc:MGI:894289]
-0.344389	5.02818	-1.75555	0.0983855	0.99923	-4.27413	WTHG_WTLG_7mo	1.00707		ENSMUSG00000060002	Chpt1	choline phosphotransferase 1 [Source:MGI Symbol;Acc:MGI:2384841]
0.301618	1.95926	1.7554	0.0984121	0.99923	-4.42184	WTHG_WTLG_7mo	1.00695		ENSMUSG00000035109	Shc4	SHC (Src homology 2 domain containing) family, member 4 [Source:MGI Symbol;Acc:MGI:2655364]
0.288026	2.20011	1.75509	0.0984675	0.99923	-4.41775	WTHG_WTLG_7mo	1.00671		ENSMUSG00000048440	Cyp4f16	cytochrome P450, family 4, subfamily f, polypeptide 16 [Source:MGI Symbol;Acc:MGI:1917351]
0.130424	5.87365	1.75432	0.0986028	0.99923	-4.25557	WTHG_WTLG_7mo	1.00611		ENSMUSG00000019715	Gle1	GLE1 RNA export mediator (yeast) [Source:MGI Symbol;Acc:MGI:1921662]
-0.260977	6.97589	-1.7539	0.0986773	0.99923	-4.24835	WTHG_WTLG_7mo	1.00578		ENSMUSG00000106379	Lhfpl3	lipoma HMGIC fusion partner-like 3 [Source:MGI Symbol;Acc:MGI:1925076]
-0.271884	7.10718	-1.75385	0.0986858	0.99923	-4.24821	WTHG_WTLG_7mo	1.00575		ENSMUSG00000027499	Pkia	protein kinase inhibitor, alpha [Source:MGI Symbol;Acc:MGI:104747]
-0.147427	4.02657	-1.75241	0.0989393	0.99923	-4.32347	WTHG_WTLG_7mo	1.00463		ENSMUSG00000073471	Rsph3a	radial spoke 3A homolog (Chlamydomonas) [Source:MGI Symbol;Acc:MGI:1914082]
0.332204	0.660305	1.75229	0.0989606	0.99923	-4.46544	WTHG_WTLG_7mo	1.00454		ENSMUSG00000032500	Dclk3	doublecortin-like kinase 3 [Source:MGI Symbol;Acc:MGI:3039580]
0.131422	6.57603	1.75228	0.098963	0.99923	-4.25038	WTHG_WTLG_7mo	1.00453		ENSMUSG00000022191	Drosha	drosha, ribonuclease type III [Source:MGI Symbol;Acc:MGI:1261425]
-0.225067	5.70465	-1.75222	0.0989735	0.99923	-4.25772	WTHG_WTLG_7mo	1.00448		ENSMUSG00000079317	Trappc2	trafficking protein particle complex 2 [Source:MGI Symbol;Acc:MGI:1913476]
0.18203	4.62478	1.75166	0.0990715	0.99923	-4.29649	WTHG_WTLG_7mo	1.00405		ENSMUSG00000026803	Ttf1	transcription termination factor, RNA polymerase I [Source:MGI Symbol;Acc:MGI:105044]
0.184738	4.84445	1.75156	0.0990891	0.99923	-4.28875	WTHG_WTLG_7mo	1.00397		ENSMUSG00000048410	Zfp407	zinc finger protein 407 [Source:MGI Symbol;Acc:MGI:2685179]
-0.175453	4.41653	-1.75131	0.0991332	0.99923	-4.30388	WTHG_WTLG_7mo	1.00378		ENSMUSG00000036873	2410004B18Rik	RIKEN cDNA 2410004B18 gene [Source:MGI Symbol;Acc:MGI:1913671]
-0.416193	0.343279	-1.75089	0.0992085	0.99923	-4.48068	WTHG_WTLG_7mo	1.00345		ENSMUSG00000025401	Myo1a	myosin IA [Source:MGI Symbol;Acc:MGI:107732]
-0.397378	0.652982	-1.75061	0.099258	0.99923	-4.46701	WTHG_WTLG_7mo	1.00323		ENSMUSG00000089998	Phtf1os	putative homeodomain transcription factor 1, opposite strand [Source:MGI Symbol;Acc:MGI:3698050]
-0.241999	7.77535	-1.75003	0.0993601	0.99923	-4.25095	WTHG_WTLG_7mo	1.00279		ENSMUSG00000026434	Nucks1	nuclear casein kinase and cyclin-dependent kinase substrate 1 [Source:MGI Symbol;Acc:MGI:1934811]
0.207999	3.38945	1.74983	0.099396	0.99923	-4.36548	WTHG_WTLG_7mo	1.00263		ENSMUSG00000020312	Shc2	SHC (Src homology 2 domain containing) transforming protein 2 [Source:MGI Symbol;Acc:MGI:106180]
0.245936	5.73988	1.74955	0.0994467	0.99923	-4.26255	WTHG_WTLG_7mo	1.00241		ENSMUSG00000031561	Tenm3	teneurin transmembrane protein 3 [Source:MGI Symbol;Acc:MGI:1345183]
-0.220797	4.43324	-1.74944	0.0994661	0.99923	-4.30701	WTHG_WTLG_7mo	1.00232		ENSMUSG00000029246	Ppat	phosphoribosyl pyrophosphate amidotransferase [Source:MGI Symbol;Acc:MGI:2387203]
-0.182897	4.11977	-1.7488	0.0995798	0.99923	-4.32448	WTHG_WTLG_7mo	1.00183		ENSMUSG00000039037	St6galnac5	ST6 (alpha-N-acetyl-neuraminyl-2,3-beta-galactosyl-1,3)-N-acetylgalactosaminide alpha-2,6-sialyltransferase 5 [Source:MGI Symbol;Acc:MGI:1349471]
-0.165344	5.58228	-1.74859	0.0996166	0.99923	-4.2634	WTHG_WTLG_7mo	1.00167		ENSMUSG00000020492	Ska2	spindle and kinetochore associated complex subunit 2 [Source:MGI Symbol;Acc:MGI:1913390]
-0.145646	4.55527	-1.7477	0.0997743	0.99923	-4.2985	WTHG_WTLG_7mo	1.00098		ENSMUSG00000034203	Chchd4	coiled-coil-helix-coiled-coil-helix domain containing 4 [Source:MGI Symbol;Acc:MGI:1919420]
0.489363	-0.346827	2.10766	0.051271	0.99923	-4.44403	WTHG_WTLG_7mo	1.29013		ENSMUSG00000040046	Tph1	tryptophan hydroxylase 1 [Source:MGI Symbol;Acc:MGI:98796]
0.361832	0.442499	1.74627	0.10003	0.99923	-4.47295	WTHG_WTLG_7mo	0.999871		ENSMUSG00000073207	Ccdc160	coiled-coil domain containing 160 [Source:MGI Symbol;Acc:MGI:3588225]
0.217399	6.32412	1.7452	0.100221	0.99923	-4.25659	WTHG_WTLG_7mo	0.999043		ENSMUSG00000029657	Hsph1	heat shock 105kDa/110kDa protein 1 [Source:MGI Symbol;Acc:MGI:105053]
0.175008	7.33484	1.74483	0.100286	0.99923	-4.25412	WTHG_WTLG_7mo	0.998759		ENSMUSG00000020532	Acaca	acetyl-Coenzyme A carboxylase alpha [Source:MGI Symbol;Acc:MGI:108451]
-0.231654	8.44936	-1.74365	0.100498	0.99923	-4.25618	WTHG_WTLG_7mo	0.997842		ENSMUSG00000056296	Synpr	synaptoporin [Source:MGI Symbol;Acc:MGI:1919253]
-0.202846	8.3199	-1.74323	0.100573	0.99923	-4.25615	WTHG_WTLG_7mo	0.997518		ENSMUSG00000027805	Pfn2	profilin 2 [Source:MGI Symbol;Acc:MGI:97550]
0.237257	6.72676	1.74311	0.100594	0.99923	-4.25596	WTHG_WTLG_7mo	0.997428		ENSMUSG00000042744	Hectd4	HECT domain E3 ubiquitin protein ligase 4 [Source:MGI Symbol;Acc:MGI:3647820]
0.482915	-0.189446	1.89944	0.0757821	0.99923	-4.47781	WTHG_WTLG_7mo	1.12043		ENSMUSG00000063458	Lrmda	leucine rich melanocyte differentiation associated [Source:MGI Symbol;Acc:MGI:1923883]
0.181264	4.26087	1.74217	0.100763	0.99923	-4.32626	WTHG_WTLG_7mo	0.996699		ENSMUSG00000031026	Trim66	tripartite motif-containing 66 [Source:MGI Symbol;Acc:MGI:2152406]
0.362265	3.1026	1.74212	0.100772	0.99923	-4.38215	WTHG_WTLG_7mo	0.996659		ENSMUSG00000019055	Plod1	procollagen-lysine, 2-oxoglutarate 5-dioxygenase 1 [Source:MGI Symbol;Acc:MGI:99907]
-0.178778	7.4107	-1.74039	0.101083	0.99923	-4.25696	WTHG_WTLG_7mo	0.995322		ENSMUSG00000027601	Mtfr1	mitochondrial fission regulator 1 [Source:MGI Symbol;Acc:MGI:1914722]
-0.152172	4.95444	-1.74007	0.10114	0.99923	-4.28481	WTHG_WTLG_7mo	0.995079		ENSMUSG00000016257	Prelid3b	PRELI domain containing 3B [Source:MGI Symbol;Acc:MGI:1913640]
-0.23483	1.85516	-1.73973	0.101202	0.99923	-4.43011	WTHG_WTLG_7mo	0.994812		ENSMUSG00000115220	Gm49768	predicted gene, 49768 [Source:MGI Symbol;Acc:MGI:6215279]
0.367921	3.28493	1.7386	0.101406	0.99923	-4.37251	WTHG_WTLG_7mo	0.993938		ENSMUSG00000039660	Spout1	SPOUT domain containing methyltransferase 1 [Source:MGI Symbol;Acc:MGI:106544]
-0.240447	5.87955	-1.73789	0.101533	0.99923	-4.26387	WTHG_WTLG_7mo	0.993393		ENSMUSG00000022261	Sdc2	syndecan 2 [Source:MGI Symbol;Acc:MGI:1349165]
0.258497	4.18383	1.73769	0.101569	0.99923	-4.33196	WTHG_WTLG_7mo	0.99324		ENSMUSG00000021097	Clmn	calmin [Source:MGI Symbol;Acc:MGI:2136957]
-0.214929	6.73485	-1.73746	0.101611	0.99923	-4.25929	WTHG_WTLG_7mo	0.993059		ENSMUSG00000036779	Tent4b	terminal nucleotidyltransferase 4B [Source:MGI Symbol;Acc:MGI:1917820]
-0.390747	0.569648	-1.73728	0.101643	0.99923	-4.47442	WTHG_WTLG_7mo	0.992923		ENSMUSG00000033882	Rbm46	RNA binding motif protein 46 [Source:MGI Symbol;Acc:MGI:3645057]
-0.215886	7.50107	-1.7372	0.101659	0.99923	-4.25906	WTHG_WTLG_7mo	0.992855		ENSMUSG00000038301	Snx10	sorting nexin 10 [Source:MGI Symbol;Acc:MGI:1919232]
-0.144759	5.97904	-1.7353	0.102003	0.99923	-4.26498	WTHG_WTLG_7mo	0.991388		ENSMUSG00000032047	Acat1	acetyl-Coenzyme A acetyltransferase 1 [Source:MGI Symbol;Acc:MGI:87870]
-0.246809	7.18163	-1.7352	0.10202	0.99923	-4.26031	WTHG_WTLG_7mo	0.991315		ENSMUSG00000024993	Dennd10	DENN domain containing 10 [Source:MGI Symbol;Acc:MGI:1915144]
0.28859	2.82602	1.73476	0.102101	0.99923	-4.39489	WTHG_WTLG_7mo	0.99097		ENSMUSG00000039488	Cntn5	contactin 5 [Source:MGI Symbol;Acc:MGI:3042287]
0.353246	4.77063	1.73351	0.102328	0.99923	-4.30272	WTHG_WTLG_7mo	0.990005		ENSMUSG00000044749	Abca6	ATP-binding cassette, sub-family A (ABC1), member 6 [Source:MGI Symbol;Acc:MGI:1923434]
-0.112231	5.72344	-1.73301	0.102419	0.99923	-4.26998	WTHG_WTLG_7mo	0.989619		ENSMUSG00000037957	Wdr20	WD repeat domain 20 [Source:MGI Symbol;Acc:MGI:1916891]
-0.151029	5.28175	-1.73223	0.102561	0.99923	-4.28104	WTHG_WTLG_7mo	0.989017		ENSMUSG00000028266	Lmo4	LIM domain only 4 [Source:MGI Symbol;Acc:MGI:109360]
0.161276	3.82889	1.73166	0.102664	0.99923	-4.34311	WTHG_WTLG_7mo	0.988582		ENSMUSG00000098176	Ccdc166	coiled-coil domain containing 166 [Source:MGI Symbol;Acc:MGI:1925902]
-0.295416	7.48463	-1.73165	0.102666	0.99923	-4.26266	WTHG_WTLG_7mo	0.988574		ENSMUSG00000026739	Bmi1	Bmi1 polycomb ring finger oncogene [Source:MGI Symbol;Acc:MGI:88174]
0.314409	3.09685	1.73057	0.102864	0.99923	-4.38705	WTHG_WTLG_7mo	0.987737		ENSMUSG00000029516	Cit	citron [Source:MGI Symbol;Acc:MGI:105313]
0.282659	1.4052	1.7289	0.103168	0.99923	-4.45007	WTHG_WTLG_7mo	0.986454		ENSMUSG00000074469	Gm15348	predicted gene 15348 [Source:MGI Symbol;Acc:MGI:3642533]
-0.313159	3.38327	-1.72884	0.103181	0.99923	-4.37024	WTHG_WTLG_7mo	0.986402		ENSMUSG00000020857	Nme2	NME/NM23 nucleoside diphosphate kinase 2 [Source:MGI Symbol;Acc:MGI:97356]
-0.28702	6.25884	-1.72854	0.103235	0.99923	-4.26632	WTHG_WTLG_7mo	0.986173		ENSMUSG00000048834	Vstm2a	V-set and transmembrane domain containing 2A [Source:MGI Symbol;Acc:MGI:2384826]
-0.217164	5.7819	-1.72818	0.103301	0.99923	-4.27175	WTHG_WTLG_7mo	0.985898		ENSMUSG00000090862	Rps13	ribosomal protein S13 [Source:MGI Symbol;Acc:MGI:1915302]
-0.225091	5.4085	-1.72735	0.103454	0.99923	-4.27769	WTHG_WTLG_7mo	0.985253		ENSMUSG00000057329	Bcl2	B cell leukemia/lymphoma 2 [Source:MGI Symbol;Acc:MGI:88138]
-0.301704	5.3113	-1.72726	0.103471	0.99923	-4.28245	WTHG_WTLG_7mo	0.985183		ENSMUSG00000028382	Ptbp3	polypyrimidine tract binding protein 3 [Source:MGI Symbol;Acc:MGI:1923334]
-0.20949	4.95777	-1.72566	0.103765	0.99923	-4.29488	WTHG_WTLG_7mo	0.983951		ENSMUSG00000057858	Fam204a	family with sequence similarity 204, member A [Source:MGI Symbol;Acc:MGI:1289174]
-0.232925	4.01274	-1.72554	0.103786	0.99923	-4.33819	WTHG_WTLG_7mo	0.983863		ENSMUSG00000035873	Pawr	PRKC, apoptosis, WT1, regulator [Source:MGI Symbol;Acc:MGI:2149961]
-0.237778	4.21921	-1.72503	0.103881	0.99923	-4.32763	WTHG_WTLG_7mo	0.983465		ENSMUSG00000027552	E2f5	E2F transcription factor 5 [Source:MGI Symbol;Acc:MGI:105091]
-0.329251	1.43985	-1.72478	0.103926	0.99923	-4.44736	WTHG_WTLG_7mo	0.983274		ENSMUSG00000114771	Gm49064	predicted gene, 49064 [Source:MGI Symbol;Acc:MGI:6118443]
0.3765	0.587982	1.72454	0.10397	0.99923	-4.47677	WTHG_WTLG_7mo	0.98309		ENSMUSG00000097021	4933433G15Rik	RIKEN cDNA 4933433G15 gene [Source:MGI Symbol;Acc:MGI:1918524]
-0.197578	6.46744	-1.72447	0.103984	0.99923	-4.26838	WTHG_WTLG_7mo	0.983035		ENSMUSG00000024095	Hnrnpll	heterogeneous nuclear ribonucleoprotein L-like [Source:MGI Symbol;Acc:MGI:1919942]
-0.156467	3.17353	-1.72432	0.104011	0.99923	-4.38042	WTHG_WTLG_7mo	0.982921		ENSMUSG00000046546	Fam43a	family with sequence similarity 43, member A [Source:MGI Symbol;Acc:MGI:2676309]
-0.244826	2.73691	-1.72358	0.104149	0.99923	-4.39956	WTHG_WTLG_7mo	0.982347		ENSMUSG00000040653	Ppp1r14c	protein phosphatase 1, regulatory inhibitor subunit 14C [Source:MGI Symbol;Acc:MGI:1923392]
0.37855	2.47587	1.72312	0.104233	0.99923	-4.419	WTHG_WTLG_7mo	0.981996		ENSMUSG00000043301	Kcnj6	potassium inwardly-rectifying channel, subfamily J, member 6 [Source:MGI Symbol;Acc:MGI:104781]
0.183618	10.3272	1.72246	0.104355	0.99923	-4.27877	WTHG_WTLG_7mo	0.981488		ENSMUSG00000015656	Hspa8	heat shock protein 8 [Source:MGI Symbol;Acc:MGI:105384]
-0.369884	4.51379	-1.7216	0.104514	0.99923	-4.31241	WTHG_WTLG_7mo	0.980825		ENSMUSG00000063406	Tmed5	transmembrane p24 trafficking protein 5 [Source:MGI Symbol;Acc:MGI:1921586]
0.802988	2.8365	1.72145	0.104543	0.99923	-4.40874	WTHG_WTLG_7mo	0.980707		ENSMUSG00000030108	Slc6a13	solute carrier family 6 (neurotransmitter transporter, GABA), member 13 [Source:MGI Symbol;Acc:MGI:95629]
0.340814	1.93464	1.7212	0.104588	0.99923	-4.43665	WTHG_WTLG_7mo	0.980519		ENSMUSG00000063364	3300002I08Rik	RIKEN cDNA 3300002I08 gene [Source:MGI Symbol;Acc:MGI:1916527]
-0.282153	12.7234	-1.72055	0.104708	0.99923	-4.29614	WTHG_WTLG_7mo	0.980019		ENSMUSG00000064363	mt-Nd4	mitochondrially encoded NADH dehydrogenase 4 [Source:MGI Symbol;Acc:MGI:102498]
-0.272149	5.2884	-1.72	0.104811	0.99923	-4.28845	WTHG_WTLG_7mo	0.979593		ENSMUSG00000008489	Elavl2	ELAV like RNA binding protein 1 [Source:MGI Symbol;Acc:MGI:1100887]
0.249829	8.06626	1.71992	0.104826	0.99923	-4.27072	WTHG_WTLG_7mo	0.979532		ENSMUSG00000040687	Madd	MAP-kinase activating death domain [Source:MGI Symbol;Acc:MGI:2444672]
0.300304	0.843128	1.71947	0.104909	0.99923	-4.47319	WTHG_WTLG_7mo	0.979186		ENSMUSG00000026077	Npas2	neuronal PAS domain protein 2 [Source:MGI Symbol;Acc:MGI:109232]
-0.207578	6.18033	-1.71888	0.105018	0.99923	-4.27326	WTHG_WTLG_7mo	0.978736		ENSMUSG00000027827	Kcnab1	potassium voltage-gated channel, shaker-related subfamily, beta member 1 [Source:MGI Symbol;Acc:MGI:109155]
-0.179335	3.10294	-1.71888	0.105019	0.99923	-4.38511	WTHG_WTLG_7mo	0.978733		ENSMUSG00000029171	Pgm2	phosphoglucomutase 2 [Source:MGI Symbol;Acc:MGI:97564]
0.148176	4.4196	1.71853	0.105085	0.99923	-4.32554	WTHG_WTLG_7mo	0.978461		ENSMUSG00000039043	Arpin	actin-related protein 2/3 complex inhibitor [Source:MGI Symbol;Acc:MGI:1917670]
0.239706	5.04285	1.71716	0.10534	0.99923	-4.29958	WTHG_WTLG_7mo	0.977406		ENSMUSG00000052533	Nup188	nucleoporin 188 [Source:MGI Symbol;Acc:MGI:2446190]
0.473942	0.44797	1.71695	0.105379	0.99923	-4.48604	WTHG_WTLG_7mo	0.977247		ENSMUSG00000113586	Gm48606	predicted gene, 48606 [Source:MGI Symbol;Acc:MGI:6098190]
-0.24646	6.42913	-1.71618	0.105523	0.99923	-4.27363	WTHG_WTLG_7mo	0.976652		ENSMUSG00000029088	Kcnip4	Kv channel interacting protein 4 [Source:MGI Symbol;Acc:MGI:1933131]
0.316061	2.7259	1.7146	0.105817	0.99923	-4.41465	WTHG_WTLG_7mo	0.975443		ENSMUSG00000042724	Map3k9	mitogen-activated protein kinase kinase kinase 9 [Source:MGI Symbol;Acc:MGI:2449952]
0.150462	7.53275	1.7139	0.10595	0.99923	-4.27413	WTHG_WTLG_7mo	0.9749		ENSMUSG00000025369	Smarcc2	SWI/SNF related, matrix associated, actin dependent regulator of chromatin, subfamily c, member 2 [Source:MGI Symbol;Acc:MGI:1915344]
-0.180412	4.70703	-1.71312	0.106095	0.99923	-4.31152	WTHG_WTLG_7mo	0.974305		ENSMUSG00000040464	Gtpbp10	GTP-binding protein 10 (putative) [Source:MGI Symbol;Acc:MGI:2385599]
-0.407394	0.0513678	-1.71245	0.106222	0.99923	-4.49163	WTHG_WTLG_7mo	0.973787		ENSMUSG00000027230	Creb3l1	cAMP responsive element binding protein 3-like 1 [Source:MGI Symbol;Acc:MGI:1347062]
-0.265494	6.95716	-1.71232	0.106247	0.99923	-4.27523	WTHG_WTLG_7mo	0.973685		ENSMUSG00000028675	Pnrc2	proline-rich nuclear receptor coactivator 2 [Source:MGI Symbol;Acc:MGI:106512]
-0.171821	5.85634	-1.71223	0.106262	0.99923	-4.2805	WTHG_WTLG_7mo	0.973622		ENSMUSG00000029156	Sgcb	sarcoglycan, beta (dystrophin-associated glycoprotein) [Source:MGI Symbol;Acc:MGI:1346523]
-0.237708	6.08213	-1.71192	0.106321	0.99923	-4.27886	WTHG_WTLG_7mo	0.973379		ENSMUSG00000030042	Pole4	polymerase (DNA-directed), epsilon 4 (p12 subunit) [Source:MGI Symbol;Acc:MGI:1914229]
-0.226154	7.14294	-1.71099	0.106496	0.99923	-4.27594	WTHG_WTLG_7mo	0.972667		ENSMUSG00000019961	Tmpo	thymopoietin [Source:MGI Symbol;Acc:MGI:106920]
0.208143	6.1145	1.71033	0.10662	0.99923	-4.28035	WTHG_WTLG_7mo	0.972162		ENSMUSG00000054199	Gon4l	gon-4-like (C.elegans) [Source:MGI Symbol;Acc:MGI:1917579]
-0.27776	4.34293	-1.70983	0.106715	0.99923	-4.32937	WTHG_WTLG_7mo	0.971773		ENSMUSG00000068523	Gng5	guanine nucleotide binding protein (G protein), gamma 5 [Source:MGI Symbol;Acc:MGI:109164]
-0.170122	6.91622	-1.7098	0.106721	0.99923	-4.2768	WTHG_WTLG_7mo	0.97175		ENSMUSG00000036766	Dner	delta/notch-like EGF repeat containing [Source:MGI Symbol;Acc:MGI:2152889]
0.160394	5.16686	1.70773	0.107111	0.99923	-4.30171	WTHG_WTLG_7mo	0.970166		ENSMUSG00000021559	Dapk1	death associated protein kinase 1 [Source:MGI Symbol;Acc:MGI:1916885]
-0.546859	0.161014	-1.70697	0.107256	0.99923	-4.4941	WTHG_WTLG_7mo	0.969579		ENSMUSG00000032999	Nlrp4f	NLR family, pyrin domain containing 4F [Source:MGI Symbol;Acc:MGI:2145528]
-0.319083	4.81102	-1.70693	0.107263	0.99923	-4.31402	WTHG_WTLG_7mo	0.969552		ENSMUSG00000024766	Lipo3	lipase, member O3 [Source:MGI Symbol;Acc:MGI:2147592]
-0.341542	0.726178	-1.70688	0.107272	0.99923	-4.47454	WTHG_WTLG_7mo	0.969515		ENSMUSG00000024525	Impa2	inositol monophosphatase 2 [Source:MGI Symbol;Acc:MGI:2149728]
-0.381492	0.876461	-1.70679	0.107289	0.99923	-4.47446	WTHG_WTLG_7mo	0.969443		ENSMUSG00000020774	Aspa	aspartoacylase [Source:MGI Symbol;Acc:MGI:87914]
-0.244514	5.99203	-1.70582	0.107474	0.99923	-4.28352	WTHG_WTLG_7mo	0.968697		ENSMUSG00000031357	Syap1	synapse associated protein 1 [Source:MGI Symbol;Acc:MGI:1914293]
-0.288362	4.41429	-1.70542	0.10755	0.99923	-4.32458	WTHG_WTLG_7mo	0.96839		ENSMUSG00000027245	Hypk	huntingtin interacting protein K [Source:MGI Symbol;Acc:MGI:1914943]
-0.382743	0.599303	-1.7054	0.107553	0.99923	-4.47899	WTHG_WTLG_7mo	0.968378		ENSMUSG00000087306	A230004M16Rik	RIKEN cDNA A230004M16 gene [Source:MGI Symbol;Acc:MGI:2445050]
-0.206785	2.61656	-1.70471	0.107685	0.99923	-4.41039	WTHG_WTLG_7mo	0.967845		ENSMUSG00000014245	Pigl	phosphatidylinositol glycan anchor biosynthesis, class L [Source:MGI Symbol;Acc:MGI:2681271]
-0.14512	4.87345	-1.70415	0.10779	0.99923	-4.30974	WTHG_WTLG_7mo	0.967421		ENSMUSG00000045969	Ing1	inhibitor of growth family, member 1 [Source:MGI Symbol;Acc:MGI:1349481]
-0.239233	6.12766	-1.70344	0.107925	0.99923	-4.28357	WTHG_WTLG_7mo	0.966876		ENSMUSG00000049092	Gpr137c	G protein-coupled receptor 137C [Source:MGI Symbol;Acc:MGI:1917963]
-0.387091	2.86919	-1.70318	0.107976	0.99923	-4.39851	WTHG_WTLG_7mo	0.966671		ENSMUSG00000025592	Dach2	dachshund family transcription factor 2 [Source:MGI Symbol;Acc:MGI:1890446]
-0.224307	3.65296	-1.70131	0.108333	0.99923	-4.36657	WTHG_WTLG_7mo	0.96524		ENSMUSG00000032041	Tirap	toll-interleukin 1 receptor (TIR) domain-containing adaptor protein [Source:MGI Symbol;Acc:MGI:2152213]
0.400595	2.68429	1.70129	0.108337	0.99923	-4.41488	WTHG_WTLG_7mo	0.965225		ENSMUSG00000025020	Slit1	slit guidance ligand 1 [Source:MGI Symbol;Acc:MGI:1315203]
-0.184466	4.93077	-1.70121	0.108352	0.99923	-4.31095	WTHG_WTLG_7mo	0.965164		ENSMUSG00000028771	Ptpn12	protein tyrosine phosphatase, non-receptor type 12 [Source:MGI Symbol;Acc:MGI:104673]
0.36024	1.47133	1.70084	0.108422	0.99923	-4.45579	WTHG_WTLG_7mo	0.964882		ENSMUSG00000027695	Pld1	phospholipase D1 [Source:MGI Symbol;Acc:MGI:109585]
-0.282995	1.33351	-1.70061	0.108466	0.99923	-4.45616	WTHG_WTLG_7mo	0.964707		ENSMUSG00000014329	Bicc1	BicC family RNA binding protein 1 [Source:MGI Symbol;Acc:MGI:1933388]
-0.187373	3.32251	-1.70044	0.1085	0.99923	-4.38452	WTHG_WTLG_7mo	0.964571		ENSMUSG00000043999	Gpr75	G protein-coupled receptor 75 [Source:MGI Symbol;Acc:MGI:2441843]
-0.283571	1.32162	-1.70043	0.108501	0.99923	-4.46085	WTHG_WTLG_7mo	0.964565		ENSMUSG00000112639	A730063M14Rik	RIKEN cDNA A730063M14 gene [Source:MGI Symbol;Acc:MGI:2443898]
0.984901	0.972921	1.69917	0.108743	0.99923	-4.47191	WTHG_WTLG_7mo	0.963601		ENSMUSG00000078234	Klhdc7a	kelch domain containing 7A [Source:MGI Symbol;Acc:MGI:2444612]
-0.312476	6.38173	-1.6988	0.108812	0.99923	-4.28506	WTHG_WTLG_7mo	0.963322		ENSMUSG00000042742	Bmt2	base methyltransferase of 25S rRNA 2 [Source:MGI Symbol;Acc:MGI:2141466]
-0.251295	3.03669	-1.69833	0.108904	0.99923	-4.39822	WTHG_WTLG_7mo	0.962957		ENSMUSG00000057234	Mettl15	methyltransferase like 15 [Source:MGI Symbol;Acc:MGI:1924144]
-0.458246	0.136499	-1.69786	0.108993	0.99923	-4.49337	WTHG_WTLG_7mo	0.962602		ENSMUSG00000100490	Gm28455	predicted gene 28455 [Source:MGI Symbol;Acc:MGI:5579161]
-0.381608	0.143854	-1.69786	0.108995	0.99923	-4.49	WTHG_WTLG_7mo	0.962595		ENSMUSG00000015533	Itga2	integrin alpha 2 [Source:MGI Symbol;Acc:MGI:96600]
-0.202796	6.60589	-1.69765	0.109033	0.99923	-4.28512	WTHG_WTLG_7mo	0.962441		ENSMUSG00000030421	Uri1	URI1, prefoldin-like chaperone [Source:MGI Symbol;Acc:MGI:1342294]
-0.142566	5.61984	-1.6976	0.109043	0.99923	-4.29272	WTHG_WTLG_7mo	0.962401		ENSMUSG00000047989	Ino80c	INO80 complex subunit C [Source:MGI Symbol;Acc:MGI:2443014]
-0.452942	1.59192	-1.69734	0.109094	0.99923	-4.44808	WTHG_WTLG_7mo	0.962201		ENSMUSG00000103998	Gm38025	predicted gene, 38025 [Source:MGI Symbol;Acc:MGI:5611253]
-0.259377	3.67682	-1.69683	0.109193	0.99923	-4.36756	WTHG_WTLG_7mo	0.961806		ENSMUSG00000045876	Pcdhb8	protocadherin beta 8 [Source:MGI Symbol;Acc:MGI:2136742]
-0.203595	3.96631	-1.69665	0.109227	0.99923	-4.35287	WTHG_WTLG_7mo	0.96167		ENSMUSG00000035283	Adrb1	adrenergic receptor, beta 1 [Source:MGI Symbol;Acc:MGI:87937]
-0.127867	6.34333	-1.69665	0.109227	0.99923	-4.2862	WTHG_WTLG_7mo	0.961669		ENSMUSG00000045180	Shroom2	shroom family member 2 [Source:MGI Symbol;Acc:MGI:107194]
0.264826	11.739	1.69662	0.109232	0.99923	-4.30323	WTHG_WTLG_7mo	0.961652		ENSMUSG00000056055	Sag	S-antigen, retina and pineal gland (arrestin) [Source:MGI Symbol;Acc:MGI:98227]
0.187234	5.48875	1.69542	0.109464	0.99923	-4.29932	WTHG_WTLG_7mo	0.96073		ENSMUSG00000001143	Lman2l	lectin, mannose-binding 2-like [Source:MGI Symbol;Acc:MGI:2443010]
-0.172239	7.70627	-1.69397	0.109743	0.99923	-4.28701	WTHG_WTLG_7mo	0.959622		ENSMUSG00000006818	Sod2	superoxide dismutase 2, mitochondrial [Source:MGI Symbol;Acc:MGI:98352]
-0.202329	6.8387	-1.69297	0.109936	0.99923	-4.28772	WTHG_WTLG_7mo	0.958859		ENSMUSG00000015759	Cnih1	cornichon family AMPA receptor auxiliary protein 1 [Source:MGI Symbol;Acc:MGI:1277202]
-0.301002	8.88114	-1.69286	0.109957	0.99923	-4.29023	WTHG_WTLG_7mo	0.958776		ENSMUSG00000078578	Ube2d3	ubiquitin-conjugating enzyme E2D 3 [Source:MGI Symbol;Acc:MGI:1913355]
-0.3573	0.406536	-1.6924	0.110047	0.99923	-4.48403	WTHG_WTLG_7mo	0.958423		ENSMUSG00000102545	6430573P05Rik	RIKEN cDNA 6430573P05 gene [Source:MGI Symbol;Acc:MGI:2686494]
-0.259815	3.60181	-1.69231	0.110065	0.99923	-4.3696	WTHG_WTLG_7mo	0.958351		ENSMUSG00000049744	Arhgap15	Rho GTPase activating protein 15 [Source:MGI Symbol;Acc:MGI:1923367]
0.472215	-0.326647	0.945716	0.358429	0.99923	-4.60361	WTHG_WTLG_7mo	0.445597		ENSMUSG00000000049	Apoh	apolipoprotein H [Source:MGI Symbol;Acc:MGI:88058]
-0.154758	7.51651	-1.69168	0.110188	0.99923	-4.28837	WTHG_WTLG_7mo	0.957868		ENSMUSG00000021076	Actr10	ARP10 actin-related protein 10 [Source:MGI Symbol;Acc:MGI:1891654]
-0.292872	1.8347	-1.69125	0.110271	0.99923	-4.44866	WTHG_WTLG_7mo	0.957539		ENSMUSG00000026946	Nmi	N-myc (and STAT) interactor [Source:MGI Symbol;Acc:MGI:1928368]
-0.150114	5.02403	-1.69119	0.110283	0.99923	-4.31298	WTHG_WTLG_7mo	0.957493		ENSMUSG00000031349	Nsdhl	NAD(P) dependent steroid dehydrogenase-like [Source:MGI Symbol;Acc:MGI:1099438]
0.13506	5.57841	1.69075	0.110367	0.99923	-4.29955	WTHG_WTLG_7mo	0.957161		ENSMUSG00000035354	Uvrag	UV radiation resistance associated gene [Source:MGI Symbol;Acc:MGI:1925860]
-0.285858	0.372577	-1.68919	0.11067	0.99923	-4.48637	WTHG_WTLG_7mo	0.955968		ENSMUSG00000104850	Gm42901	predicted gene 42901 [Source:MGI Symbol;Acc:MGI:5663038]
-0.194829	8.34394	-1.68913	0.110682	0.99923	-4.29094	WTHG_WTLG_7mo	0.955922		ENSMUSG00000015932	Dstn	destrin [Source:MGI Symbol;Acc:MGI:1929270]
-0.1673	5.82031	-1.68904	0.110701	0.99923	-4.29619	WTHG_WTLG_7mo	0.95585		ENSMUSG00000036167	Pphln1	periphilin 1 [Source:MGI Symbol;Acc:MGI:1917029]
-0.308975	1.54847	-1.68858	0.110789	0.99923	-4.45247	WTHG_WTLG_7mo	0.955504		ENSMUSG00000069132	Nxph2	neurexophilin 2 [Source:MGI Symbol;Acc:MGI:107491]
-0.139023	5.21262	-1.68858	0.11079	0.99923	-4.30839	WTHG_WTLG_7mo	0.955499		ENSMUSG00000000339	Rtca	RNA 3'-terminal phosphate cyclase [Source:MGI Symbol;Acc:MGI:1913618]
0.33381	1.50606	1.68826	0.110853	0.99923	-4.45707	WTHG_WTLG_7mo	0.955254		ENSMUSG00000029401	Rilpl2	Rab interacting lysosomal protein-like 2 [Source:MGI Symbol;Acc:MGI:1933112]
0.23958	4.27065	1.688	0.110904	0.99923	-4.34804	WTHG_WTLG_7mo	0.955054		ENSMUSG00000028057	Rit1	Ras-like without CAAX 1 [Source:MGI Symbol;Acc:MGI:108053]
0.135744	6.50872	1.686	0.111293	0.99923	-4.29314	WTHG_WTLG_7mo	0.953533		ENSMUSG00000021221	Dpf3	D4, zinc and double PHD fingers, family 3 [Source:MGI Symbol;Acc:MGI:1917377]
0.192115	5.02131	1.68555	0.111382	0.99923	-4.3181	WTHG_WTLG_7mo	0.953184		ENSMUSG00000033902	Mapkbp1	mitogen-activated protein kinase binding protein 1 [Source:MGI Symbol;Acc:MGI:1347004]
-0.329571	1.00039	-1.68472	0.111544	0.99923	-4.46567	WTHG_WTLG_7mo	0.952555		ENSMUSG00000020077	Srgn	serglycin [Source:MGI Symbol;Acc:MGI:97756]
0.139286	5.61285	1.68397	0.111692	0.99923	-4.30418	WTHG_WTLG_7mo	0.95198		ENSMUSG00000039509	Nup133	nucleoporin 133 [Source:MGI Symbol;Acc:MGI:2442620]
0.487156	2.85399	1.68362	0.111759	0.99923	-4.42133	WTHG_WTLG_7mo	0.951716		ENSMUSG00000000263	Glra1	glycine receptor, alpha 1 subunit [Source:MGI Symbol;Acc:MGI:95747]
-0.209815	2.13169	-1.68333	0.111817	0.99923	-4.43876	WTHG_WTLG_7mo	0.951492		ENSMUSG00000029136	Rbks	ribokinase [Source:MGI Symbol;Acc:MGI:1918586]
-0.263036	5.38804	-1.6833	0.111823	0.99923	-4.30484	WTHG_WTLG_7mo	0.951469		ENSMUSG00000046994	Mars2	methionine-tRNA synthetase 2 (mitochondrial) [Source:MGI Symbol;Acc:MGI:2444136]
0.349226	3.27085	1.68212	0.112055	0.99923	-4.39396	WTHG_WTLG_7mo	0.95057		ENSMUSG00000031143	Ccdc22	coiled-coil domain containing 22 [Source:MGI Symbol;Acc:MGI:1859608]
0.307389	3.28781	1.68074	0.112326	0.99923	-4.40054	WTHG_WTLG_7mo	0.94952		ENSMUSG00000005580	Adcy9	adenylate cyclase 9 [Source:MGI Symbol;Acc:MGI:108450]
-0.238698	4.17636	-1.68071	0.112332	0.99923	-4.35194	WTHG_WTLG_7mo	0.949497		ENSMUSG00000062184	Hs6st2	heparan sulfate 6-O-sulfotransferase 2 [Source:MGI Symbol;Acc:MGI:1354959]
0.149472	5.83752	1.68024	0.112425	0.99923	-4.30323	WTHG_WTLG_7mo	0.949136		ENSMUSG00000040524	Zfp609	zinc finger protein 609 [Source:MGI Symbol;Acc:MGI:2674092]
-0.369582	4.27144	-1.67956	0.112559	0.99923	-4.35284	WTHG_WTLG_7mo	0.948618		ENSMUSG00000048347	Pcdhb18	protocadherin beta 18 [Source:MGI Symbol;Acc:MGI:2136756]
-0.251185	5.26907	-1.67947	0.112578	0.99923	-4.31141	WTHG_WTLG_7mo	0.948548		ENSMUSG00000020650	Bcap29	B cell receptor associated protein 29 [Source:MGI Symbol;Acc:MGI:101917]
-0.14323	6.94696	-1.67927	0.112617	0.99923	-4.29641	WTHG_WTLG_7mo	0.948395		ENSMUSG00000037822	Smim14	small integral membrane protein 14 [Source:MGI Symbol;Acc:MGI:1915802]
-0.15992	5.9792	-1.67924	0.112623	0.99923	-4.30001	WTHG_WTLG_7mo	0.948371		ENSMUSG00000039114	Nrn1	neuritin 1 [Source:MGI Symbol;Acc:MGI:1915654]
-0.264387	4.97418	-1.67822	0.112825	0.99923	-4.31747	WTHG_WTLG_7mo	0.947594		ENSMUSG00000087305	A430035B10Rik	RIKEN cDNA A430035B10 gene [Source:MGI Symbol;Acc:MGI:2443789]
-0.127779	4.80797	-1.67793	0.112882	0.99923	-4.32722	WTHG_WTLG_7mo	0.947377		ENSMUSG00000039210	Gpatch2	G patch domain containing 2 [Source:MGI Symbol;Acc:MGI:1915019]
0.15309	6.96045	1.6771	0.113046	0.99923	-4.29788	WTHG_WTLG_7mo	0.946744		ENSMUSG00000027067	Ssrp1	structure specific recognition protein 1 [Source:MGI Symbol;Acc:MGI:107912]
-0.173286	5.64492	-1.67684	0.113099	0.99923	-4.30645	WTHG_WTLG_7mo	0.946541		ENSMUSG00000021238	Aldh6a1	aldehyde dehydrogenase family 6, subfamily A1 [Source:MGI Symbol;Acc:MGI:1915077]
0.12267	5.56426	1.67683	0.1131	0.99923	-4.30759	WTHG_WTLG_7mo	0.946537		ENSMUSG00000074102	Rbm15b	RNA binding motif protein 15B [Source:MGI Symbol;Acc:MGI:1923598]
0.146041	6.53652	1.67677	0.113113	0.99923	-4.29908	WTHG_WTLG_7mo	0.946489		ENSMUSG00000038324	Trpc4ap	transient receptor potential cation channel, subfamily C, member 4 associated protein [Source:MGI Symbol;Acc:MGI:1930751]
-0.317402	1.13762	-1.67668	0.11313	0.99923	-4.47058	WTHG_WTLG_7mo	0.946423		ENSMUSG00000066637	Ttc32	tetratricopeptide repeat domain 32 [Source:MGI Symbol;Acc:MGI:1922766]
-0.232171	7.28066	-1.6765	0.113165	0.99923	-4.298	WTHG_WTLG_7mo	0.946287		ENSMUSG00000049969	Plekhf2	pleckstrin homology domain containing, family F (with FYVE domain) member 2 [Source:MGI Symbol;Acc:MGI:1919051]
-0.276261	7.19413	-1.67642	0.113182	0.99923	-4.29805	WTHG_WTLG_7mo	0.946221		ENSMUSG00000030629	Zfand6	zinc finger, AN1-type domain 6 [Source:MGI Symbol;Acc:MGI:1929510]
-0.357885	3.24144	-1.67626	0.113213	0.99923	-4.40359	WTHG_WTLG_7mo	0.946104		ENSMUSG00000040253	Gbp7	guanylate binding protein 7 [Source:MGI Symbol;Acc:MGI:2444421]
0.152532	6.72054	1.67454	0.113556	0.99923	-4.29967	WTHG_WTLG_7mo	0.944791		ENSMUSG00000038115	Ano2	anoctamin 2 [Source:MGI Symbol;Acc:MGI:2387214]
-0.141717	5.48228	-1.67402	0.113659	0.99923	-4.30955	WTHG_WTLG_7mo	0.944397		ENSMUSG00000007777	0610009B22Rik	RIKEN cDNA 0610009B22 gene [Source:MGI Symbol;Acc:MGI:1913300]
0.366491	0.0906863	1.67397	0.11367	0.99923	-4.50051	WTHG_WTLG_7mo	0.944355		ENSMUSG00000074872	Ctxn2	cortexin 2 [Source:MGI Symbol;Acc:MGI:2139444]
0.469482	-0.0428237	2.10071	0.0519564	0.99923	-4.42729	WTHG_WTLG_7mo	1.28436		ENSMUSG00000024979	Tectb	tectorin beta [Source:MGI Symbol;Acc:MGI:109574]
-0.199275	5.69125	-1.67226	0.11401	0.99923	-4.30753	WTHG_WTLG_7mo	0.943057		ENSMUSG00000019897	Ccdc59	coiled-coil domain containing 59 [Source:MGI Symbol;Acc:MGI:1289302]
-0.24014	7.02294	-1.67181	0.114101	0.99923	-4.30105	WTHG_WTLG_7mo	0.942712		ENSMUSG00000044365	Cxxc4	CXXC finger 4 [Source:MGI Symbol;Acc:MGI:2442112]
-0.244969	7.0734	-1.67164	0.114133	0.99923	-4.30112	WTHG_WTLG_7mo	0.942589		ENSMUSG00000055436	Srsf11	serine and arginine-rich splicing factor 11 [Source:MGI Symbol;Acc:MGI:1916457]
-0.421571	1.82949	-1.67063	0.114336	0.99923	-4.44571	WTHG_WTLG_7mo	0.941818		ENSMUSG00000090655	Vmn2r120	vomeronasal 2, receptor 120 [Source:MGI Symbol;Acc:MGI:3644483]
-0.234848	7.30208	-1.67036	0.114391	0.99923	-4.30191	WTHG_WTLG_7mo	0.94161		ENSMUSG00000071708	Sms	spermine synthase [Source:MGI Symbol;Acc:MGI:109490]
0.216185	3.73341	1.66713	0.115038	0.99923	-4.37993	WTHG_WTLG_7mo	0.939159		ENSMUSG00000051331	Cacna1c	calcium channel, voltage-dependent, L type, alpha 1C subunit [Source:MGI Symbol;Acc:MGI:103013]
0.446816	0.37953	1.66698	0.115069	0.99923	-4.49406	WTHG_WTLG_7mo	0.939043		ENSMUSG00000112719	Gm45925	predicted gene, 45925 [Source:MGI Symbol;Acc:MGI:5825562]
-0.185848	7.71556	-1.66681	0.115103	0.99923	-4.30434	WTHG_WTLG_7mo	0.938912		ENSMUSG00000028790	Khdrbs1	KH domain containing, RNA binding, signal transduction associated 1 [Source:MGI Symbol;Acc:MGI:893579]
-0.186525	4.57163	-1.66654	0.115157	0.99923	-4.34291	WTHG_WTLG_7mo	0.938708		ENSMUSG00000038622	Med30	mediator complex subunit 30 [Source:MGI Symbol;Acc:MGI:1917040]
0.46756	-0.0531304	1.39848	0.181148	0.99923	-4.54411	WTHG_WTLG_7mo	0.741967		ENSMUSG00000032109	Nlrx1	NLR family member X1 [Source:MGI Symbol;Acc:MGI:2429611]
-0.210082	6.30866	-1.66516	0.115436	0.99923	-4.30662	WTHG_WTLG_7mo	0.93766		ENSMUSG00000024068	Spast	spastin [Source:MGI Symbol;Acc:MGI:1858896]
-0.143048	7.55861	-1.66456	0.115558	0.99923	-4.30566	WTHG_WTLG_7mo	0.937201		ENSMUSG00000020601	Trib2	tribbles pseudokinase 2 [Source:MGI Symbol;Acc:MGI:2145021]
-0.24946	3.06798	-1.66432	0.115606	0.99923	-4.40113	WTHG_WTLG_7mo	0.937019		ENSMUSG00000116858	Gm49797	predicted gene, 49797 [Source:MGI Symbol;Acc:MGI:6215329]
-0.22169	3.6225	-1.66385	0.115701	0.99923	-4.3818	WTHG_WTLG_7mo	0.936662		ENSMUSG00000030787	Lyve1	lymphatic vessel endothelial hyaluronan receptor 1 [Source:MGI Symbol;Acc:MGI:2136348]
0.232668	3.62929	1.66377	0.115718	0.99923	-4.38494	WTHG_WTLG_7mo	0.936599		ENSMUSG00000032338	Hcn4	hyperpolarization-activated, cyclic nucleotide-gated K+ 4 [Source:MGI Symbol;Acc:MGI:1298209]
0.159949	5.69657	1.66366	0.115739	0.99923	-4.31563	WTHG_WTLG_7mo	0.936522		ENSMUSG00000068040	Tm9sf4	transmembrane 9 superfamily member 4 [Source:MGI Symbol;Acc:MGI:2139220]
-0.284583	4.0503	-1.66284	0.115906	0.99923	-4.36276	WTHG_WTLG_7mo	0.935895		ENSMUSG00000055435	Maf	avian musculoaponeurotic fibrosarcoma oncogene homolog [Source:MGI Symbol;Acc:MGI:96909]
-0.269375	7.48965	-1.66244	0.115987	0.99923	-4.30698	WTHG_WTLG_7mo	0.935591		ENSMUSG00000063253	Scoc	short coiled-coil protein [Source:MGI Symbol;Acc:MGI:1927654]
-0.266429	7.28562	-1.66234	0.116006	0.99923	-4.307	WTHG_WTLG_7mo	0.935519		ENSMUSG00000071072	Ptges3	prostaglandin E synthase 3 [Source:MGI Symbol;Acc:MGI:1929282]
0.350862	4.51843	1.66233	0.11601	0.99923	-4.34991	WTHG_WTLG_7mo	0.935506		ENSMUSG00000030733	Sh2b1	SH2B adaptor protein 1 [Source:MGI Symbol;Acc:MGI:1201407]
0.410056	2.94739	1.6622	0.116035	0.99923	-4.42247	WTHG_WTLG_7mo	0.935412		ENSMUSG00000031189	Aff2	AF4/FMR2 family, member 2 [Source:MGI Symbol;Acc:MGI:1202294]
0.234844	6.47726	1.66215	0.116045	0.99923	-4.30832	WTHG_WTLG_7mo	0.935373		ENSMUSG00000045482	Trrap	transformation/transcription domain-associated protein [Source:MGI Symbol;Acc:MGI:2153272]
-0.298522	6.20169	-1.66103	0.116272	0.99923	-4.30929	WTHG_WTLG_7mo	0.934524		ENSMUSG00000066798	Zbtb6	zinc finger and BTB domain containing 6 [Source:MGI Symbol;Acc:MGI:2442998]
-0.280742	2.24957	-1.66007	0.116468	0.99923	-4.44346	WTHG_WTLG_7mo	0.933794		ENSMUSG00000054702	Ap1s3	adaptor-related protein complex AP-1, sigma 3 [Source:MGI Symbol;Acc:MGI:1891304]
-0.432542	3.58373	-1.65998	0.116487	0.99923	-4.37955	WTHG_WTLG_7mo	0.933724		ENSMUSG00000091509	Gm17066	predicted gene 17066 [Source:MGI Symbol;Acc:MGI:4937893]
0.597952	0.936335	1.65868	0.116751	0.99923	-4.48224	WTHG_WTLG_7mo	0.932738		ENSMUSG00000036528	Ppfibp2	PTPRF interacting protein, binding protein 2 (liprin beta 2) [Source:MGI Symbol;Acc:MGI:894649]
0.126677	7.64503	1.6583	0.116829	0.99923	-4.30963	WTHG_WTLG_7mo	0.932449		ENSMUSG00000038485	Socs7	suppressor of cytokine signaling 7 [Source:MGI Symbol;Acc:MGI:2651588]
-0.31842	5.87665	-1.6576	0.116971	0.99923	-4.31436	WTHG_WTLG_7mo	0.931922		ENSMUSG00000014905	Dnajb9	DnaJ heat shock protein family (Hsp40) member B9 [Source:MGI Symbol;Acc:MGI:1351618]
-0.146035	5.5925	-1.65697	0.117099	0.99923	-4.31777	WTHG_WTLG_7mo	0.931446		ENSMUSG00000086013	Gm15706	predicted gene 15706 [Source:MGI Symbol;Acc:MGI:3783146]
-0.175344	4.55572	-1.65592	0.117316	0.99923	-4.34771	WTHG_WTLG_7mo	0.930644		ENSMUSG00000023027	Atf1	activating transcription factor 1 [Source:MGI Symbol;Acc:MGI:1298366]
-0.377614	0.890022	-1.65532	0.117438	0.99923	-4.48393	WTHG_WTLG_7mo	0.930193		ENSMUSG00000068762	Gstm6	glutathione S-transferase, mu 6 [Source:MGI Symbol;Acc:MGI:1309467]
0.377584	0.871502	1.65482	0.117541	0.99923	-4.48309	WTHG_WTLG_7mo	0.929812		ENSMUSG00000044367	Slc16a13	solute carrier family 16 (monocarboxylic acid transporters), member 13 [Source:MGI Symbol;Acc:MGI:1916559]
-0.268025	2.1576	-1.65472	0.117561	0.99923	-4.4414	WTHG_WTLG_7mo	0.929738		ENSMUSG00000020973	Dnaaf2	dynein, axonemal assembly factor 2 [Source:MGI Symbol;Acc:MGI:1923566]
-0.255752	3.98493	-1.65466	0.117574	0.99923	-4.37355	WTHG_WTLG_7mo	0.929688		ENSMUSG00000045031	Cetn4	centrin 4 [Source:MGI Symbol;Acc:MGI:2677454]
-0.175636	3.35627	-1.65461	0.117583	0.99923	-4.39758	WTHG_WTLG_7mo	0.929654		ENSMUSG00000030922	Lyrm1	LYR motif containing 1 [Source:MGI Symbol;Acc:MGI:1921169]
-0.340628	1.36367	-1.65384	0.117742	0.99923	-4.46631	WTHG_WTLG_7mo	0.929067		ENSMUSG00000090386	Mir99ahg	Mir99a and Mirlet7c-1 host gene (non-protein coding) [Source:MGI Symbol;Acc:MGI:1919929]
0.164796	6.54209	1.65345	0.117821	0.99923	-4.31373	WTHG_WTLG_7mo	0.928777		ENSMUSG00000020658	Efr3b	EFR3 homolog B [Source:MGI Symbol;Acc:MGI:2444851]
-0.15528	5.85315	-1.6531	0.117894	0.99923	-4.31783	WTHG_WTLG_7mo	0.928509		ENSMUSG00000039395	Mreg	melanoregulin [Source:MGI Symbol;Acc:MGI:2151839]
0.172103	7.60468	1.65283	0.11795	0.99923	-4.3131	WTHG_WTLG_7mo	0.928302		ENSMUSG00000060261	Gtf2i	general transcription factor II I [Source:MGI Symbol;Acc:MGI:1202722]
0.14244	5.93823	1.65281	0.117953	0.99923	-4.31819	WTHG_WTLG_7mo	0.928291		ENSMUSG00000027405	Nop56	NOP56 ribonucleoprotein [Source:MGI Symbol;Acc:MGI:1914384]
-0.165337	3.70184	-1.65218	0.118082	0.99923	-4.3853	WTHG_WTLG_7mo	0.927816		ENSMUSG00000024245	Tmem178	transmembrane protein 178 [Source:MGI Symbol;Acc:MGI:1915277]
0.118446	5.74931	1.65218	0.118084	0.99923	-4.32101	WTHG_WTLG_7mo	0.92781		ENSMUSG00000058997	Vwa8	von Willebrand factor A domain containing 8 [Source:MGI Symbol;Acc:MGI:1919008]
-0.235167	2.90616	-1.65213	0.118094	0.99923	-4.42064	WTHG_WTLG_7mo	0.927773		ENSMUSG00000069835	Sat2	spermidine/spermine N1-acetyl transferase 2 [Source:MGI Symbol;Acc:MGI:1916465]
-0.1332	3.92238	-1.65165	0.118193	0.99923	-4.37472	WTHG_WTLG_7mo	0.927409		ENSMUSG00000032434	Cmtm6	CKLF-like MARVEL transmembrane domain containing 6 [Source:MGI Symbol;Acc:MGI:2447165]
0.176886	8.02441	1.65108	0.118309	0.99923	-4.31439	WTHG_WTLG_7mo	0.92698		ENSMUSG00000005198	Polr2a	polymerase (RNA) II (DNA directed) polypeptide A [Source:MGI Symbol;Acc:MGI:98086]
-0.129315	5.23169	-1.65031	0.118469	0.99923	-4.32915	WTHG_WTLG_7mo	0.926394		ENSMUSG00000038806	Sde2	SDE2 telomere maintenance homolog (S. pombe) [Source:MGI Symbol;Acc:MGI:2384788]
-0.202491	5.95487	-1.65016	0.118499	0.99923	-4.31819	WTHG_WTLG_7mo	0.926284		ENSMUSG00000025024	Smndc1	survival motor neuron domain containing 1 [Source:MGI Symbol;Acc:MGI:1923729]
0.464817	4.95261	1.64966	0.118603	0.99923	-4.34269	WTHG_WTLG_7mo	0.925904		ENSMUSG00000027204	Fbn1	fibrillin 1 [Source:MGI Symbol;Acc:MGI:95489]
0.180326	3.78073	1.64964	0.118607	0.99923	-4.38509	WTHG_WTLG_7mo	0.925891		ENSMUSG00000078161	Erich3	glutamate rich 3 [Source:MGI Symbol;Acc:MGI:1919095]
0.248478	3.27905	1.64913	0.118714	0.99923	-4.40433	WTHG_WTLG_7mo	0.9255		ENSMUSG00000045538	Ddx28	DEAD box helicase 28 [Source:MGI Symbol;Acc:MGI:1919236]
-0.274712	6.78718	-1.64735	0.119082	0.99923	-4.31672	WTHG_WTLG_7mo	0.924153		ENSMUSG00000018846	Pank3	pantothenate kinase 3 [Source:MGI Symbol;Acc:MGI:2387464]
-0.184152	7.4119	-1.64734	0.119084	0.99923	-4.3165	WTHG_WTLG_7mo	0.924146		ENSMUSG00000024091	Vapa	vesicle-associated membrane protein, associated protein A [Source:MGI Symbol;Acc:MGI:1353561]
-0.222371	3.2331	-1.64726	0.1191	0.99923	-4.40696	WTHG_WTLG_7mo	0.924087		ENSMUSG00000079610	Ankrd39	ankyrin repeat domain 39 [Source:MGI Symbol;Acc:MGI:1914816]
0.30191	4.43694	1.64708	0.119136	0.99923	-4.36377	WTHG_WTLG_7mo	0.923956		ENSMUSG00000034656	Cacna1a	calcium channel, voltage-dependent, P/Q type, alpha 1A subunit [Source:MGI Symbol;Acc:MGI:109482]
-0.235379	4.25291	-1.64704	0.119146	0.99923	-4.36282	WTHG_WTLG_7mo	0.923922		ENSMUSG00000097061	9330151L19Rik	RIKEN cDNA 9330151L19 gene [Source:MGI Symbol;Acc:MGI:3041168]
0.12728	5.93527	1.64701	0.119151	0.99923	-4.32187	WTHG_WTLG_7mo	0.923901		ENSMUSG00000038970	Lmtk2	lemur tyrosine kinase 2 [Source:MGI Symbol;Acc:MGI:3036247]
0.233214	5.96418	1.6468	0.119195	0.99923	-4.32225	WTHG_WTLG_7mo	0.923741		ENSMUSG00000001415	Smg5	SMG5 nonsense mediated mRNA decay factor [Source:MGI Symbol;Acc:MGI:2447364]
-0.265063	7.0677	-1.64648	0.119262	0.99923	-4.31706	WTHG_WTLG_7mo	0.923498		ENSMUSG00000004771	Rab11a	RAB11A, member RAS oncogene family [Source:MGI Symbol;Acc:MGI:1858202]
0.199727	5.07183	1.64627	0.119306	0.99923	-4.34159	WTHG_WTLG_7mo	0.923339		ENSMUSG00000042331	Specc1	sperm antigen with calponin homology and coiled-coil domains 1 [Source:MGI Symbol;Acc:MGI:2442356]
-0.179743	6.91286	-1.64622	0.119316	0.99923	-4.31731	WTHG_WTLG_7mo	0.923302		ENSMUSG00000020577	Tspan13	tetraspanin 13 [Source:MGI Symbol;Acc:MGI:1913359]
0.261788	5.17295	1.64589	0.119384	0.99923	-4.33548	WTHG_WTLG_7mo	0.923053		ENSMUSG00000029406	Pitpnm2	phosphatidylinositol transfer protein, membrane-associated 2 [Source:MGI Symbol;Acc:MGI:1336192]
-0.250523	6.50647	-1.64553	0.119459	0.99923	-4.31831	WTHG_WTLG_7mo	0.922783		ENSMUSG00000024259	Slc25a46	solute carrier family 25, member 46 [Source:MGI Symbol;Acc:MGI:1914703]
-0.291792	1.40732	-1.64542	0.119482	0.99923	-4.47164	WTHG_WTLG_7mo	0.922698		ENSMUSG00000007080	Pole	polymerase (DNA directed), epsilon [Source:MGI Symbol;Acc:MGI:1196391]
-0.375116	0.21682	-1.64539	0.119489	0.99923	-4.50366	WTHG_WTLG_7mo	0.922674		ENSMUSG00000020227	Irak3	interleukin-1 receptor-associated kinase 3 [Source:MGI Symbol;Acc:MGI:1921164]
-0.137753	6.09052	-1.6452	0.119528	0.99923	-4.32074	WTHG_WTLG_7mo	0.922529		ENSMUSG00000044629	Cnrip1	cannabinoid receptor interacting protein 1 [Source:MGI Symbol;Acc:MGI:1917505]
-0.29431	6.16814	-1.64511	0.119547	0.99923	-4.31998	WTHG_WTLG_7mo	0.922461		ENSMUSG00000031201	Brcc3	BRCA1/BRCA2-containing complex, subunit 3 [Source:MGI Symbol;Acc:MGI:2389572]
0.266357	5.70039	1.64479	0.119613	0.99923	-4.32761	WTHG_WTLG_7mo	0.922223		ENSMUSG00000040125	Gpr26	G protein-coupled receptor 26 [Source:MGI Symbol;Acc:MGI:2441758]
-0.199725	7.48631	-1.64427	0.119721	0.99923	-4.31844	WTHG_WTLG_7mo	0.921829		ENSMUSG00000022205	Sub1	SUB1 homolog, transcriptional regulator [Source:MGI Symbol;Acc:MGI:104811]
0.127098	5.26619	1.64407	0.119764	0.99923	-4.33513	WTHG_WTLG_7mo	0.921674		ENSMUSG00000033885	Pxk	PX domain containing serine/threonine kinase [Source:MGI Symbol;Acc:MGI:1289230]
0.132778	5.68716	1.64357	0.119866	0.99923	-4.32807	WTHG_WTLG_7mo	0.921303		ENSMUSG00000037112	Sik2	salt inducible kinase 2 [Source:MGI Symbol;Acc:MGI:2445031]
-0.33285	0.67337	-1.64344	0.119895	0.99923	-4.49055	WTHG_WTLG_7mo	0.921198		ENSMUSG00000037375	Hhat	hedgehog acyltransferase [Source:MGI Symbol;Acc:MGI:2444681]
-0.133561	4.25226	-1.64337	0.119909	0.99923	-4.36549	WTHG_WTLG_7mo	0.921146		ENSMUSG00000032469	Dbr1	debranching RNA lariats 1 [Source:MGI Symbol;Acc:MGI:1931520]
0.14114	5.64595	1.64208	0.120178	0.99923	-4.32879	WTHG_WTLG_7mo	0.920176		ENSMUSG00000022771	Ppil2	peptidylprolyl isomerase (cyclophilin)-like 2 [Source:MGI Symbol;Acc:MGI:2447857]
-0.183996	8.63324	-1.64203	0.120188	0.99923	-4.32115	WTHG_WTLG_7mo	0.920139		ENSMUSG00000093904	Tomm20	translocase of outer mitochondrial membrane 20 [Source:MGI Symbol;Acc:MGI:1915202]
-0.220392	4.75823	-1.642	0.120195	0.99923	-4.348	WTHG_WTLG_7mo	0.920113		ENSMUSG00000073643	Wdfy1	WD repeat and FYVE domain containing 1 [Source:MGI Symbol;Acc:MGI:1916618]
-0.309998	4.79056	-1.6419	0.120215	0.99923	-4.34736	WTHG_WTLG_7mo	0.92004		ENSMUSG00000031290	Lrch2	leucine-rich repeats and calponin homology (CH) domain containing 2 [Source:MGI Symbol;Acc:MGI:2147870]
-0.195514	6.06585	-1.64134	0.120333	0.99923	-4.32248	WTHG_WTLG_7mo	0.919614		ENSMUSG00000039789	Zfp597	zinc finger protein 597 [Source:MGI Symbol;Acc:MGI:1918313]
-0.182155	5.1712	-1.64132	0.120338	0.99923	-4.33643	WTHG_WTLG_7mo	0.919596		ENSMUSG00000029670	Ing3	inhibitor of growth family, member 3 [Source:MGI Symbol;Acc:MGI:1919027]
-0.193582	5.25377	-1.64131	0.120341	0.99923	-4.33358	WTHG_WTLG_7mo	0.919588		ENSMUSG00000017778	Cox7c	cytochrome c oxidase subunit 7C [Source:MGI Symbol;Acc:MGI:103226]
0.402131	1.73239	1.64115	0.120373	0.99923	-4.45946	WTHG_WTLG_7mo	0.91947		ENSMUSG00000004947	Dtx2	deltex 2, E3 ubiquitin ligase [Source:MGI Symbol;Acc:MGI:1921448]
-0.409886	1.4792	-1.64107	0.120389	0.99923	-4.46445	WTHG_WTLG_7mo	0.919412		ENSMUSG00000106317	Gm43848	predicted gene 43848 [Source:MGI Symbol;Acc:MGI:5663985]
0.134876	6.89879	1.64095	0.120416	0.99923	-4.32083	WTHG_WTLG_7mo	0.919317		ENSMUSG00000034354	Mtmr3	myotubularin related protein 3 [Source:MGI Symbol;Acc:MGI:1921552]
0.22355	4.71166	1.64054	0.120501	0.99923	-4.35238	WTHG_WTLG_7mo	0.919008		ENSMUSG00000025512	Chid1	chitinase domain containing 1 [Source:MGI Symbol;Acc:MGI:1915288]
0.459351	-0.122177	2.12769	0.0493433	0.99923	-4.43057	WTHG_WTLG_7mo	1.30677	Up	ENSMUSG00000056856	Jakmip3	janus kinase and microtubule interacting protein 3 [Source:MGI Symbol;Acc:MGI:1921254]
-0.247787	6.79166	-1.63942	0.120736	0.99923	-4.32172	WTHG_WTLG_7mo	0.918163		ENSMUSG00000031198	Fundc2	FUN14 domain containing 2 [Source:MGI Symbol;Acc:MGI:1914641]
-0.285483	6.17108	-1.639	0.120824	0.99923	-4.32346	WTHG_WTLG_7mo	0.917848		ENSMUSG00000051451	Crebzf	CREB/ATF bZIP transcription factor [Source:MGI Symbol;Acc:MGI:2675296]
0.343274	0.592147	1.63855	0.120917	0.99923	-4.4919	WTHG_WTLG_7mo	0.917511		ENSMUSG00000050541	Adra1b	adrenergic receptor, alpha 1b [Source:MGI Symbol;Acc:MGI:104774]
-0.21197	7.18594	-1.63824	0.120985	0.99923	-4.3222	WTHG_WTLG_7mo	0.91727		ENSMUSG00000066415	Msl2	MSL complex subunit 2 [Source:MGI Symbol;Acc:MGI:1925103]
-0.135073	5.35609	-1.6376	0.121119	0.99923	-4.33485	WTHG_WTLG_7mo	0.916789		ENSMUSG00000021252	Erg28	ergosterol biosynthesis 28 [Source:MGI Symbol;Acc:MGI:1915571]
-0.233758	3.70175	-1.63751	0.121137	0.99923	-4.39075	WTHG_WTLG_7mo	0.916723		ENSMUSG00000115579	Gm49156	predicted gene, 49156 [Source:MGI Symbol;Acc:MGI:6118576]
-0.382512	0.397876	-1.63748	0.121143	0.99923	-4.49267	WTHG_WTLG_7mo	0.916701		ENSMUSG00000054000	Tusc1	tumor suppressor candidate 1 [Source:MGI Symbol;Acc:MGI:2684283]
0.254422	7.47307	1.63735	0.12117	0.99923	-4.32282	WTHG_WTLG_7mo	0.916604		ENSMUSG00000100153	Ppp1ccb	protein phosphatase 1 catalytic subunit gamma B [Source:MGI Symbol;Acc:MGI:3647492]
-0.325328	4.53254	-1.63731	0.121178	0.99923	-4.35838	WTHG_WTLG_7mo	0.916575		ENSMUSG00000096433	Zfp994	zinc finger protein 994 [Source:MGI Symbol;Acc:MGI:3643318]
0.29592	2.55055	1.63524	0.121615	0.99923	-4.44079	WTHG_WTLG_7mo	0.915013		ENSMUSG00000103585	Pcdhgb4	protocadherin gamma subfamily B, 4 [Source:MGI Symbol;Acc:MGI:1935173]
0.205494	6.4337	1.63475	0.121719	0.99923	-4.32569	WTHG_WTLG_7mo	0.914642		ENSMUSG00000021313	Ryr2	ryanodine receptor 2, cardiac [Source:MGI Symbol;Acc:MGI:99685]
-0.190235	6.16533	-1.63459	0.121753	0.99923	-4.32648	WTHG_WTLG_7mo	0.914521		ENSMUSG00000030232	Aebp2	AE binding protein 2 [Source:MGI Symbol;Acc:MGI:1338038]
0.32196	3.1228	1.63396	0.121886	0.99923	-4.41975	WTHG_WTLG_7mo	0.914048		ENSMUSG00000031398	Plxna3	plexin A3 [Source:MGI Symbol;Acc:MGI:107683]
8.03361	0.86553	1.63392	0.121895	0.99923	-4.51766	WTHG_WTLG_7mo	0.914013		ENSMUSG00000069008	Gm5537	predicted gene 5537 [Source:MGI Symbol;Acc:MGI:3643179]
0.296829	0.739511	1.63325	0.122037	0.99923	-4.49231	WTHG_WTLG_7mo	0.913509		ENSMUSG00000086448	9330162012Rik	cDNA RIKEN 9330162012 gene [Source:MGI Symbol;Acc:MGI:3604449]
0.246368	3.40876	1.63316	0.122056	0.99923	-4.40571	WTHG_WTLG_7mo	0.91344		ENSMUSG00000038489	Polr2l	polymerase (RNA) II (DNA directed) polypeptide L [Source:MGI Symbol;Acc:MGI:1913741]
-0.243872	2.18743	-1.63309	0.122071	0.99923	-4.44291	WTHG_WTLG_7mo	0.913386		ENSMUSG00000020639	Pfn4	profilin family, member 4 [Source:MGI Symbol;Acc:MGI:1920121]
-0.297493	4.6625	-1.63308	0.122072	0.99923	-4.35408	WTHG_WTLG_7mo	0.913383		ENSMUSG00000038323	1700066M21Rik	RIKEN cDNA 1700066M21 gene [Source:MGI Symbol;Acc:MGI:1920717]
-0.232411	6.90527	-1.63277	0.122139	0.99923	-4.32573	WTHG_WTLG_7mo	0.913146		ENSMUSG00000023025	Larp4	La ribonucleoprotein domain family, member 4 [Source:MGI Symbol;Acc:MGI:2443114]
-0.236986	5.56563	-1.63256	0.122182	0.99923	-4.33444	WTHG_WTLG_7mo	0.912993		ENSMUSG00000040455	Usp45	ubiquitin specific petidase 45 [Source:MGI Symbol;Acc:MGI:101850]
-0.280156	6.95525	-1.63244	0.122207	0.99923	-4.32591	WTHG_WTLG_7mo	0.912903		ENSMUSG00000044098	Rsbn1	rosbin, round spermatid basic protein 1 [Source:MGI Symbol;Acc:MGI:2444993]
-0.316981	1.75715	-1.63225	0.122249	0.99923	-4.45762	WTHG_WTLG_7mo	0.912755		ENSMUSG00000048174	Tmem81	transmembrane protein 81 [Source:MGI Symbol;Acc:MGI:1921876]
0.376467	0.109806	1.63209	0.122283	0.99923	-4.50685	WTHG_WTLG_7mo	0.912632		ENSMUSG00000039110	Mycbpap	MYCBP associated protein [Source:MGI Symbol;Acc:MGI:2388726]
-0.199693	6.86227	-1.63204	0.122292	0.99923	-4.32627	WTHG_WTLG_7mo	0.912601		ENSMUSG00000028568	Btf3l4	basic transcription factor 3-like 4 [Source:MGI Symbol;Acc:MGI:1915312]
0.376762	2.02591	1.63192	0.122319	0.99923	-4.45038	WTHG_WTLG_7mo	0.912506		ENSMUSG00000085667	Gm12992	predicted gene 12992 [Source:MGI Symbol;Acc:MGI:3702644]
0.123627	8.30742	1.63147	0.122414	0.99923	-4.32705	WTHG_WTLG_7mo	0.912167		ENSMUSG00000026553	Copa	coatomer protein complex subunit alpha [Source:MGI Symbol;Acc:MGI:1334462]
0.374399	1.27008	1.63116	0.122479	0.99923	-4.47807	WTHG_WTLG_7mo	0.911937		ENSMUSG00000036264	Fstl4	follistatin-like 4 [Source:MGI Symbol;Acc:MGI:2443199]
0.44582	-0.0968337	2.26114	0.038114	0.99923	-4.39898	WTHG_WTLG_7mo	1.41892	Up	ENSMUSG00000031736	Crnde	colorectal neoplasia differentially expressed (non-protein coding) [Source:MGI Symbol;Acc:MGI:1918546]
0.143462	5.88798	1.631	0.122513	0.99923	-4.33174	WTHG_WTLG_7mo	0.911817		ENSMUSG00000026280	Atg4b	autophagy related 4B, cysteine peptidase [Source:MGI Symbol;Acc:MGI:1913865]
-0.149345	4.84202	-1.63077	0.122563	0.99923	-4.35284	WTHG_WTLG_7mo	0.911639		ENSMUSG00000021576	Pdcd6	programmed cell death 6 [Source:MGI Symbol;Acc:MGI:109283]
-0.156049	6.97032	-1.63037	0.122648	0.99923	-4.32724	WTHG_WTLG_7mo	0.91134		ENSMUSG00000039428	Tmem135	transmembrane protein 135 [Source:MGI Symbol;Acc:MGI:1920009]
-0.33437	1.01814	-1.63035	0.122653	0.99923	-4.47654	WTHG_WTLG_7mo	0.911322		ENSMUSG00000116506	5730414N17Rik	RIKEN cDNA 5730414N17 gene [Source:MGI Symbol;Acc:MGI:1917774]
1.53963	0.0675904	1.62951	0.12283	0.99923	-4.51551	WTHG_WTLG_7mo	0.910695		ENSMUSG00000117789	Gm50388	predicted gene, 50388 [Source:MGI Symbol;Acc:MGI:6303291]
-0.241865	7.6597	-1.62916	0.122906	0.99923	-4.32802	WTHG_WTLG_7mo	0.910426		ENSMUSG00000030265	Kras	Kirsten rat sarcoma viral oncogene homolog [Source:MGI Symbol;Acc:MGI:96680]
-0.536123	0.890417	-1.62872	0.122999	0.99923	-4.48708	WTHG_WTLG_7mo	0.910097		ENSMUSG00000058952	Cfi	complement component factor i [Source:MGI Symbol;Acc:MGI:105937]
0.365125	4.91816	1.6286	0.123024	0.99923	-4.35485	WTHG_WTLG_7mo	0.91001		ENSMUSG00000078897	Gm4724	predicted gene 4724 [Source:MGI Symbol;Acc:MGI:3782904]
0.329895	3.0118	1.62798	0.123157	0.99923	-4.42373	WTHG_WTLG_7mo	0.909539		ENSMUSG00000086291	Gm15513	predicted gene 15513 [Source:MGI Symbol;Acc:MGI:3782961]
-0.280994	5.4909	-1.6274	0.123281	0.99923	-4.3361	WTHG_WTLG_7mo	0.909105		ENSMUSG00000046404	Yod1	YOD1 deubiquitinase [Source:MGI Symbol;Acc:MGI:2442596]
-0.154211	4.05995	-1.62641	0.123493	0.99923	-4.3827	WTHG_WTLG_7mo	0.908359		ENSMUSG00000023791	Pigx	phosphatidylinositol glycan anchor biosynthesis, class X [Source:MGI Symbol;Acc:MGI:1919334]
0.282082	3.10261	1.62607	0.123565	0.99923	-4.42039	WTHG_WTLG_7mo	0.908105		ENSMUSG00000102805	Gm37240	predicted gene, 37240 [Source:MGI Symbol;Acc:MGI:5610468]
-0.141828	4.96896	-1.62493	0.123809	0.99923	-4.3506	WTHG_WTLG_7mo	0.907249		ENSMUSG00000026705	Klhl20	kelch-like 20 [Source:MGI Symbol;Acc:MGI:2444855]
0.157257	6.33395	1.62476	0.123845	0.99923	-4.33231	WTHG_WTLG_7mo	0.90712		ENSMUSG00000036054	Sugp2	SURP and G patch domain containing 2 [Source:MGI Symbol;Acc:MGI:2678085]
-0.232187	8.60902	-1.62452	0.123898	0.99923	-4.33209	WTHG_WTLG_7mo	0.906937		ENSMUSG00000031342	Gpm6b	glycoprotein m6b [Source:MGI Symbol;Acc:MGI:107672]
0.368836	1.70514	1.62416	0.123974	0.99923	-4.47142	WTHG_WTLG_7mo	0.906668		ENSMUSG00000103081	Pcdhgb8	protocadherin gamma subfamily B, 8 [Source:MGI Symbol;Acc:MGI:1935200]
-0.268895	6.5912	-1.62404	0.124001	0.99923	-4.33159	WTHG_WTLG_7mo	0.906576		ENSMUSG00000025979	Mob4	MOB family member 4, phocein [Source:MGI Symbol;Acc:MGI:104899]
-0.205545	6.64902	-1.62355	0.124107	0.99923	-4.33186	WTHG_WTLG_7mo	0.906205		ENSMUSG00000028249	Sdcbp	syndecan binding protein [Source:MGI Symbol;Acc:MGI:1337026]
-0.151131	6.71267	-1.62279	0.12427	0.99923	-4.33221	WTHG_WTLG_7mo	0.905635		ENSMUSG00000027531	Impa1	inositol (myo)-1(or 4)-monophosphatase 1 [Source:MGI Symbol;Acc:MGI:1933158]
-0.201783	8.17405	-1.62068	0.124725	0.99923	-4.33373	WTHG_WTLG_7mo	0.904048		ENSMUSG00000027177	Hipk3	homeodomain interacting protein kinase 3 [Source:MGI Symbol;Acc:MGI:1314882]
-0.197351	4.29922	-1.62051	0.12476	0.99923	-4.37575	WTHG_WTLG_7mo	0.903923		ENSMUSG00000052581	Lrrtm4	leucine rich repeat transmembrane neuronal 4 [Source:MGI Symbol;Acc:MGI:2389180]
-0.218187	3.02422	-1.61995	0.124883	0.99923	-4.4291	WTHG_WTLG_7mo	0.903498		ENSMUSG00000099032	Tcf24	transcription factor 24 [Source:MGI Symbol;Acc:MGI:3780500]
0.273962	1.9617	1.61982	0.124911	0.99923	-4.46	WTHG_WTLG_7mo	0.9034		ENSMUSG00000071661	Zbtb3	zinc finger and BTB domain containing 3 [Source:MGI Symbol;Acc:MGI:1922541]
0.163186	4.19576	1.61981	0.124912	0.99923	-4.3838	WTHG_WTLG_7mo	0.903396		ENSMUSG00000041650	Pcca	propionyl-Coenzyme A carboxylase, alpha polypeptide [Source:MGI Symbol;Acc:MGI:97499]
0.1582	3.65888	1.6191	0.125065	0.99923	-4.40021	WTHG_WTLG_7mo	0.902864		ENSMUSG00000043290	Zfp784	zinc finger protein 784 [Source:MGI Symbol;Acc:MGI:3606042]
-0.204442	7.73372	-1.61734	0.125446	0.99923	-4.33543	WTHG_WTLG_7mo	0.901542		ENSMUSG00000057455	Rit2	Ras-like without CAAX 2 [Source:MGI Symbol;Acc:MGI:108054]
-0.306452	1.23464	-1.61684	0.125555	0.99923	-4.48231	WTHG_WTLG_7mo	0.901165		ENSMUSG00000025271	Pfkfb1	6-phosphofructo-2-kinase/fructose-2,6-biphosphatase 1 [Source:MGI Symbol;Acc:MGI:107816]
-0.536951	2.08819	-1.61671	0.125582	0.99923	-4.46187	WTHG_WTLG_7mo	0.901071		ENSMUSG00000086188	Gm15169	predicted gene 15169 [Source:MGI Symbol;Acc:MGI:3705215]
-0.105423	5.39781	-1.6166	0.125607	0.99923	-4.34611	WTHG_WTLG_7mo	0.900985		ENSMUSG00000032309	Fbxo22	F-box protein 22 [Source:MGI Symbol;Acc:MGI:1926014]
0.343828	0.94009	1.61651	0.125628	0.99923	-4.49423	WTHG_WTLG_7mo	0.900915		ENSMUSG00000093846	Gm4425	predicted gene 4425 [Source:MGI Symbol;Acc:MGI:3809660]
-0.305813	12.1126	-1.61565	0.125814	0.99923	-4.35201	WTHG_WTLG_7mo	0.900272		ENSMUSG00000064345	mt-Nd2	mitochondrially encoded NADH dehydrogenase 2 [Source:MGI Symbol;Acc:MGI:102500]
-0.213597	4.23896	-1.61498	0.125959	0.99923	-4.38087	WTHG_WTLG_7mo	0.89977		ENSMUSG00000047242	Taf9b	TATA-box binding protein associated factor 9B [Source:MGI Symbol;Acc:MGI:3039562]
-0.378638	0.515572	-1.61458	0.126046	0.99923	-4.49595	WTHG_WTLG_7mo	0.899472		ENSMUSG00000113070	Gm48420	predicted gene, 48420 [Source:MGI Symbol;Acc:MGI:6097914]
0.109303	5.74596	1.61429	0.126109	0.99923	-4.34312	WTHG_WTLG_7mo	0.899255		ENSMUSG00000038023	Atp6v0a2	ATPase, H+ transporting, lysosomal V0 subunit A2 [Source:MGI Symbol;Acc:MGI:104855]
0.360928	0.939491	1.61411	0.126149	0.99923	-4.4911	WTHG_WTLG_7mo	0.899115		ENSMUSG00000059659	Gm10069	predicted gene 10069 [Source:MGI Symbol;Acc:MGI:3641875]
-0.178519	3.73435	-1.61381	0.126215	0.99923	-4.40029	WTHG_WTLG_7mo	0.898888		ENSMUSG00000019988	Nedd1	neural precursor cell expressed, developmentally down-regulated gene 1 [Source:MGI Symbol;Acc:MGI:97293]
0.242393	3.33779	1.61356	0.126269	0.99923	-4.41744	WTHG_WTLG_7mo	0.898705		ENSMUSG00000031538	Plat	plasminogen activator, tissue [Source:MGI Symbol;Acc:MGI:97610]
0.117711	6.75271	1.61246	0.126509	0.99923	-4.33871	WTHG_WTLG_7mo	0.897877		ENSMUSG00000026640	Plxna2	plexin A2 [Source:MGI Symbol;Acc:MGI:107684]
0.413458	2.11861	1.61234	0.126534	0.99923	-4.4578	WTHG_WTLG_7mo	0.897792		ENSMUSG00000033377	Palmd	palmdelphin [Source:MGI Symbol;Acc:MGI:2148896]
-0.144532	7.78844	-1.61128	0.126766	0.99923	-4.33929	WTHG_WTLG_7mo	0.896996		ENSMUSG00000030189	Ybx3	Y box protein 3 [Source:MGI Symbol;Acc:MGI:2137670]
0.426778	-0.113187	1.09772	0.288654	0.99923	-4.58729	WTHG_WTLG_7mo	0.539622		ENSMUSG00000044716	Dok7	docking protein 7 [Source:MGI Symbol;Acc:MGI:3584043]
-0.189444	7.7302	-1.60835	0.12741	0.99923	-4.34102	WTHG_WTLG_7mo	0.894798		ENSMUSG00000071533	Pcnp	PEST proteolytic signal containing nuclear protein [Source:MGI Symbol;Acc:MGI:1923552]
0.416968	0.0465587	0.815049	0.427071	0.99923	-4.62022	WTHG_WTLG_7mo	0.3695		ENSMUSG00000107412	Gm20383	predicted gene, 20383 [Source:MGI Symbol;Acc:MGI:5012568]
0.186314	4.50288	1.60776	0.127539	0.99923	-4.37779	WTHG_WTLG_7mo	0.894357		ENSMUSG00000049553	Polr1a	polymerase (RNA) I polypeptide A [Source:MGI Symbol;Acc:MGI:1096397]
-0.166526	6.03057	-1.60768	0.127556	0.99923	-4.34416	WTHG_WTLG_7mo	0.894299		ENSMUSG00000026511	Srp9	signal recognition particle 9 [Source:MGI Symbol;Acc:MGI:1350930]
0.349875	0.272501	1.60755	0.127586	0.99923	-4.51161	WTHG_WTLG_7mo	0.894197		ENSMUSG00000026415	Fcamr	Fc receptor, IgA, IgM, high affinity [Source:MGI Symbol;Acc:MGI:1927803]
0.133118	6.82583	1.60576	0.12798	0.99923	-4.34284	WTHG_WTLG_7mo	0.892858		ENSMUSG00000032612	Usp4	ubiquitin specific peptidase 4 (proto-oncogene) [Source:MGI Symbol;Acc:MGI:98905]
-0.188909	4.31648	-1.60575	0.127982	0.99923	-4.38488	WTHG_WTLG_7mo	0.89285		ENSMUSG00000020151	Ptprr	protein tyrosine phosphatase, receptor type, R [Source:MGI Symbol;Acc:MGI:109559]
0.311971	0.955148	1.6057	0.127994	0.99923	-4.49143	WTHG_WTLG_7mo	0.892811		ENSMUSG00000036915	Kirrel2	kirre like nephrin family adhesion molecule 2 [Source:MGI Symbol;Acc:MGI:2442334]
-0.14222	5.06127	-1.6051	0.128125	0.99923	-4.35981	WTHG_WTLG_7mo	0.892366		ENSMUSG00000022808	Snx4	sorting nexin 4 [Source:MGI Symbol;Acc:MGI:1916400]
-0.288069	0.87879	-1.60491	0.128167	0.99923	-4.48948	WTHG_WTLG_7mo	0.892223		ENSMUSG00000075514	Gm13375	predicted gene 13375 [Source:MGI Symbol;Acc:MGI:3649913]
-0.261921	0.836199	-1.60484	0.128183	0.99923	-4.48893	WTHG_WTLG_7mo	0.89217		ENSMUSG00000113386	Gm47357	predicted gene, 47357 [Source:MGI Symbol;Acc:MGI:6096262]
-0.151641	4.27723	-1.60482	0.128187	0.99923	-4.38332	WTHG_WTLG_7mo	0.892154		ENSMUSG00000039887	Alg14	asparagine-linked glycosylation 14 [Source:MGI Symbol;Acc:MGI:1914039]
0.22107	5.51579	1.60474	0.128204	0.99923	-4.35219	WTHG_WTLG_7mo	0.892099		ENSMUSG00000059981	Taok2	TAO kinase 2 [Source:MGI Symbol;Acc:MGI:1915919]
0.414966	-0.135376	1.432	0.171487	0.99923	-4.54224	WTHG_WTLG_7mo	0.765769		ENSMUSG00000018654	Ikzf1	IKAROS family zinc finger 1 [Source:MGI Symbol;Acc:MGI:1342540]
-0.329353	5.91233	-1.60442	0.128276	0.99923	-4.34631	WTHG_WTLG_7mo	0.891856		ENSMUSG00000042595	Fam199x	family with sequence similarity 199, X-linked [Source:MGI Symbol;Acc:MGI:2384304]
-0.320902	0.127117	-1.60438	0.128284	0.99923	-4.50822	WTHG_WTLG_7mo	0.891828		ENSMUSG00000117322	6330415G19Rik	RIKEN cDNA 6330415G19 gene [Source:MGI Symbol;Acc:MGI:2443182]
-0.280953	5.15199	-1.60413	0.128341	0.99923	-4.35969	WTHG_WTLG_7mo	0.891636		ENSMUSG00000027534	Snx16	sorting nexin 16 [Source:MGI Symbol;Acc:MGI:1921968]
-0.223473	5.23276	-1.60385	0.128401	0.99923	-4.35704	WTHG_WTLG_7mo	0.89143		ENSMUSG00000039166	Akap7	A kinase (PRKA) anchor protein 7 [Source:MGI Symbol;Acc:MGI:1859150]
0.408071	-1.51865	0.221794	0.827295	0.99923	-4.64254	WTHG_WTLG_7mo	0.0823396		ENSMUSG00000094065	Ccl21d	chemokine (C-C motif) ligand 21D [Source:MGI Symbol;Acc:MGI:5434896]
-0.203131	2.01115	-1.60315	0.128557	0.99923	-4.45952	WTHG_WTLG_7mo	0.890903		ENSMUSG00000096370	Gm21992	predicted gene 21992 [Source:MGI Symbol;Acc:MGI:5439461]
0.185953	6.18352	1.60215	0.128779	0.99923	-4.34722	WTHG_WTLG_7mo	0.890155		ENSMUSG00000020923	Ubtf	upstream binding transcription factor, RNA polymerase I [Source:MGI Symbol;Acc:MGI:98512]
-0.141589	4.88078	-1.60198	0.128816	0.99923	-4.36393	WTHG_WTLG_7mo	0.890031		ENSMUSG00000029326	Enoph1	enolase-phosphatase 1 [Source:MGI Symbol;Acc:MGI:1915120]
-0.178724	7.65539	-1.60134	0.128957	0.99923	-4.34535	WTHG_WTLG_7mo	0.889554		ENSMUSG00000036707	Cab39	calcium binding protein 39 [Source:MGI Symbol;Acc:MGI:107438]
0.376137	0.888485	1.6004	0.129167	0.99923	-4.49712	WTHG_WTLG_7mo	0.888849		ENSMUSG00000103510	Gm30725	predicted gene, 30725 [Source:MGI Symbol;Acc:MGI:5589884]
-0.21843	6.62533	-1.60034	0.129179	0.99923	-4.34629	WTHG_WTLG_7mo	0.888807		ENSMUSG00000026159	Agfg1	ArfGAP with FG repeats 1 [Source:MGI Symbol;Acc:MGI:1333754]
-0.192796	4.96608	-1.59962	0.12934	0.99923	-4.36561	WTHG_WTLG_7mo	0.888268		ENSMUSG00000020621	Rdh14	retinol dehydrogenase 14 (all-trans and 9-cis) [Source:MGI Symbol;Acc:MGI:1920402]
-0.305497	5.44516	-1.59942	0.129384	0.99923	-4.35341	WTHG_WTLG_7mo	0.888121		ENSMUSG00000056145	AI504432	expressed sequence AI504432 [Source:MGI Symbol;Acc:MGI:2139742]
-0.215342	5.60565	-1.59941	0.129387	0.99923	-4.35272	WTHG_WTLG_7mo	0.888108		ENSMUSG00000059482	2610301B20Rik	RIKEN cDNA 2610301B20 gene [Source:MGI Symbol;Acc:MGI:1914407]
0.105332	7.53205	1.59939	0.129391	0.99923	-4.3465	WTHG_WTLG_7mo	0.888097		ENSMUSG00000002748	Baz1b	bromodomain adjacent to zinc finger domain, 1B [Source:MGI Symbol;Acc:MGI:1353499]
-0.338301	1.42405	-1.59869	0.129547	0.99923	-4.48702	WTHG_WTLG_7mo	0.887572		ENSMUSG00000015312	Gadd45b	growth arrest and DNA-damage-inducible 45 beta [Source:MGI Symbol;Acc:MGI:107776]
-0.337795	0.822415	-1.5983	0.129634	0.99923	-4.49163	WTHG_WTLG_7mo	0.887281		ENSMUSG00000087222	E030042O20Rik	RIKEN cDNA E030042O20 gene [Source:MGI Symbol;Acc:MGI:2444099]
-0.256831	6.8359	-1.59811	0.129676	0.99923	-4.3474	WTHG_WTLG_7mo	0.887142		ENSMUSG00000028719	Cmpk1	cytidine monophosphate (UMP-CMP) kinase 1 [Source:MGI Symbol;Acc:MGI:1913838]
-0.18891	6.53616	-1.5981	0.129679	0.99923	-4.34783	WTHG_WTLG_7mo	0.887131		ENSMUSG00000022200	Golph3	golgi phosphoprotein 3 [Source:MGI Symbol;Acc:MGI:1913879]
-0.171816	4.90064	-1.59803	0.129694	0.99923	-4.36632	WTHG_WTLG_7mo	0.88708		ENSMUSG00000059878	Zfp422	zinc finger protein 422 [Source:MGI Symbol;Acc:MGI:1914505]
-0.216425	5.38457	-1.5978	0.129746	0.99923	-4.35753	WTHG_WTLG_7mo	0.886907		ENSMUSG00000019809	Pex3	peroxisomal biogenesis factor 3 [Source:MGI Symbol;Acc:MGI:1929646]
-0.241913	7.44312	-1.59768	0.129772	0.99923	-4.34756	WTHG_WTLG_7mo	0.886817		ENSMUSG00000039470	Zdhhc2	zinc finger, DHHC domain containing 2 [Source:MGI Symbol;Acc:MGI:1923452]
0.283954	3.72031	1.59608	0.130131	0.99923	-4.40884	WTHG_WTLG_7mo	0.88562		ENSMUSG00000106631	Gm42669	predicted gene 42669 [Source:MGI Symbol;Acc:MGI:5662806]
-0.259317	9.07644	-1.59522	0.130323	0.99923	-4.35163	WTHG_WTLG_7mo	0.88498		ENSMUSG00000059005	Hnrnpa3	heterogeneous nuclear ribonucleoprotein A3 [Source:MGI Symbol;Acc:MGI:1917171]
0.120538	6.56902	1.59449	0.130486	0.99923	-4.35032	WTHG_WTLG_7mo	0.884435		ENSMUSG00000023977	Ubr2	ubiquitin protein ligase E3 component n-recognin 2 [Source:MGI Symbol;Acc:MGI:1861099]
0.5767	0.0956507	1.59416	0.130561	0.99923	-4.51705	WTHG_WTLG_7mo	0.884187		ENSMUSG00000039813	Tbc1d2	TBC1 domain family, member 2 [Source:MGI Symbol;Acc:MGI:2652885]
0.405159	0.0443063	1.48413	0.157306	0.99923	-4.52996	WTHG_WTLG_7mo	0.803255		ENSMUSG00000028339	Col15a1	collagen, type XV, alpha 1 [Source:MGI Symbol;Acc:MGI:88449]
-0.21145	9.76039	-1.59404	0.130587	0.99923	-4.35441	WTHG_WTLG_7mo	0.884099		ENSMUSG00000024425	Ndfip1	Nedd4 family interacting protein 1 [Source:MGI Symbol;Acc:MGI:1929601]
-0.243093	4.22895	-1.59322	0.130772	0.99923	-4.39165	WTHG_WTLG_7mo	0.883485		ENSMUSG00000073792	Alg6	asparagine-linked glycosylation 6 (alpha-1,3,-glucosyltransferase) [Source:MGI Symbol;Acc:MGI:2444031]
-0.222788	5.99335	-1.59299	0.130822	0.99923	-4.35327	WTHG_WTLG_7mo	0.883319		ENSMUSG00000037316	Bag4	BCL2-associated athanogene 4 [Source:MGI Symbol;Acc:MGI:1914634]
-0.30596	5.35972	-1.59281	0.130863	0.99923	-4.36054	WTHG_WTLG_7mo	0.883183		ENSMUSG00000031327	Chic1	cysteine-rich hydrophobic domain 1 [Source:MGI Symbol;Acc:MGI:1344694]
0.420434	0.490348	1.59255	0.130921	0.99923	-4.50581	WTHG_WTLG_7mo	0.88299		ENSMUSG00000006958	Chrd	chordin [Source:MGI Symbol;Acc:MGI:1313268]
0.189183	5.93422	1.59196	0.131055	0.99923	-4.35514	WTHG_WTLG_7mo	0.882545		ENSMUSG00000003119	Cdk12	cyclin-dependent kinase 12 [Source:MGI Symbol;Acc:MGI:1098802]
0.267845	3.29094	1.59192	0.131064	0.99923	-4.42741	WTHG_WTLG_7mo	0.882517		ENSMUSG00000029090	Adgra3	adhesion G protein-coupled receptor A3 [Source:MGI Symbol;Acc:MGI:1917943]
-0.321768	1.59578	-1.59118	0.13123	0.99923	-4.47851	WTHG_WTLG_7mo	0.881965		ENSMUSG00000116883	Gm49700	predicted gene, 49700 [Source:MGI Symbol;Acc:MGI:6215158]
0.403271	3.39144	1.59049	0.131386	0.99923	-4.42269	WTHG_WTLG_7mo	0.88145		ENSMUSG00000113395	Gm48365	predicted gene, 48365 [Source:MGI Symbol;Acc:MGI:6097836]
0.128797	6.10721	1.58994	0.131511	0.99923	-4.35437	WTHG_WTLG_7mo	0.881038		ENSMUSG00000030657	Xylt1	xylosyltransferase 1 [Source:MGI Symbol;Acc:MGI:2451073]
-0.178201	4.24176	-1.58944	0.131624	0.99923	-4.38896	WTHG_WTLG_7mo	0.880666		ENSMUSG00000039989	Cbx4	chromobox 4 [Source:MGI Symbol;Acc:MGI:1195985]
-0.20119	3.07529	-1.58916	0.131686	0.99923	-4.43235	WTHG_WTLG_7mo	0.880462		ENSMUSG00000097204	Gm17690	predicted gene, 17690 [Source:MGI Symbol;Acc:MGI:4937324]
-0.271975	5.3266	-1.58876	0.131778	0.99923	-4.36159	WTHG_WTLG_7mo	0.880158		ENSMUSG00000033342	Plppr5	phospholipid phosphatase related 5 [Source:MGI Symbol;Acc:MGI:1923019]
-0.374133	0.759703	-1.58876	0.131778	0.99923	-4.49468	WTHG_WTLG_7mo	0.880158		ENSMUSG00000093553	Gm20633	predicted gene 20633 [Source:MGI Symbol;Acc:MGI:5313080]
-0.182493	7.61109	-1.58852	0.131831	0.99923	-4.35325	WTHG_WTLG_7mo	0.879982		ENSMUSG00000028156	Eif4e	eukaryotic translation initiation factor 4E [Source:MGI Symbol;Acc:MGI:95305]
0.513981	3.41803	1.58816	0.131912	0.99923	-4.41985	WTHG_WTLG_7mo	0.879716		ENSMUSG00000023034	Nr4a1	nuclear receptor subfamily 4, group A, member 1 [Source:MGI Symbol;Acc:MGI:1352454]
-0.260573	4.457	-1.58773	0.132009	0.99923	-4.38561	WTHG_WTLG_7mo	0.879397		ENSMUSG00000042505	Sdhaf3	succinate dehydrogenase complex assembly factor 3 [Source:MGI Symbol;Acc:MGI:1913288]
-0.302118	5.26826	-1.58731	0.132105	0.99923	-4.36471	WTHG_WTLG_7mo	0.879082		ENSMUSG00000037808	Fam76b	family with sequence similarity 76, member B [Source:MGI Symbol;Acc:MGI:1920076]
-0.182535	6.27929	-1.58685	0.132209	0.99923	-4.3556	WTHG_WTLG_7mo	0.878739		ENSMUSG00000054942	Miga1	mitoguardin 1 [Source:MGI Symbol;Acc:MGI:1924567]
-0.309512	6.7164	-1.58656	0.132276	0.99923	-4.35465	WTHG_WTLG_7mo	0.87852		ENSMUSG00000024614	Tmx3	thioredoxin-related transmembrane protein 3 [Source:MGI Symbol;Acc:MGI:2442418]
-0.168314	6.35573	-1.58627	0.132341	0.99923	-4.35561	WTHG_WTLG_7mo	0.878306		ENSMUSG00000025066	Sfr1	SWI5 dependent recombination repair 1 [Source:MGI Symbol;Acc:MGI:1915038]
-0.294286	6.95667	-1.5856	0.132493	0.99923	-4.35506	WTHG_WTLG_7mo	0.877808		ENSMUSG00000027829	Ccnl1	cyclin L1 [Source:MGI Symbol;Acc:MGI:1922664]
0.238626	6.27492	1.58549	0.132517	0.99923	-4.35657	WTHG_WTLG_7mo	0.877728		ENSMUSG00000070337	Gpr179	G protein-coupled receptor 179 [Source:MGI Symbol;Acc:MGI:2443409]
-0.526432	3.18556	-1.58546	0.132524	0.99923	-4.42151	WTHG_WTLG_7mo	0.877704		ENSMUSG00000047632	Fgfbp3	fibroblast growth factor binding protein 3 [Source:MGI Symbol;Acc:MGI:1919764]
0.102858	7.1177	1.58496	0.132637	0.99923	-4.35546	WTHG_WTLG_7mo	0.877334		ENSMUSG00000026867	Gapvd1	GTPase activating protein and VPS9 domains 1 [Source:MGI Symbol;Acc:MGI:1913941]
0.272472	2.43367	1.58496	0.132639	0.99923	-4.45616	WTHG_WTLG_7mo	0.877329		ENSMUSG00000024831	Ighmbp2	immunoglobulin mu binding protein 2 [Source:MGI Symbol;Acc:MGI:99954]
-0.242928	5.83704	-1.58421	0.132808	0.99923	-4.35891	WTHG_WTLG_7mo	0.876774		ENSMUSG00000027806	Tsc22d2	TSC22 domain family, member 2 [Source:MGI Symbol;Acc:MGI:1919283]
-0.167764	6.28742	-1.58399	0.132858	0.99923	-4.3573	WTHG_WTLG_7mo	0.876611		ENSMUSG00000022744	Cldnd1	claudin domain containing 1 [Source:MGI Symbol;Acc:MGI:2447860]
-0.254515	5.10449	-1.58371	0.132923	0.99923	-4.36861	WTHG_WTLG_7mo	0.876401		ENSMUSG00000048109	Rbm15	RNA binding motif protein 15 [Source:MGI Symbol;Acc:MGI:2443205]
0.392686	0.118548	1.58299	0.133088	0.99923	-4.51627	WTHG_WTLG_7mo	0.875861		ENSMUSG00000106134	Gm42493	predicted gene 42493 [Source:MGI Symbol;Acc:MGI:5662630]
-0.212281	5.28446	-1.58193	0.133328	0.99923	-4.36791	WTHG_WTLG_7mo	0.875078		ENSMUSG00000036810	Cnep1r1	CTD nuclear envelope phosphatase 1 regulatory subunit 1 [Source:MGI Symbol;Acc:MGI:1921981]
-0.316088	6.65756	-1.58149	0.13343	0.99923	-4.35792	WTHG_WTLG_7mo	0.874747		ENSMUSG00000035236	Scai	suppressor of cancer cell invasion [Source:MGI Symbol;Acc:MGI:2443716]
0.223858	2.99744	1.58134	0.133464	0.99923	-4.44135	WTHG_WTLG_7mo	0.874636		ENSMUSG00000002804	Nudt14	nudix (nucleoside diphosphate linked moiety X)-type motif 14 [Source:MGI Symbol;Acc:MGI:1913424]
0.124544	10.6274	1.58	0.133771	0.99923	-4.36592	WTHG_WTLG_7mo	0.873636		ENSMUSG00000021803	Cdhr1	cadherin-related family member 1 [Source:MGI Symbol;Acc:MGI:2157782]
-0.280184	7.68151	-1.57911	0.133975	0.99923	-4.35909	WTHG_WTLG_7mo	0.872976		ENSMUSG00000029840	Mtpn	myotrophin [Source:MGI Symbol;Acc:MGI:99445]
0.330464	1.10273	1.57864	0.134083	0.99923	-4.49336	WTHG_WTLG_7mo	0.872628		ENSMUSG00000102018	Iqank1	IQ motif and ankyrin repeat containing 1 [Source:MGI Symbol;Acc:MGI:3588184]
-0.258463	6.51136	-1.5782	0.134183	0.99923	-4.36006	WTHG_WTLG_7mo	0.872304		ENSMUSG00000024072	Yipf4	Yip1 domain family, member 4 [Source:MGI Symbol;Acc:MGI:1915114]
0.314863	0.654938	1.57812	0.134202	0.99923	-4.50333	WTHG_WTLG_7mo	0.872241		ENSMUSG00000017405	Nek8	NIMA (never in mitosis gene a)-related expressed kinase 8 [Source:MGI Symbol;Acc:MGI:1890646]
-0.29062	8.05478	-1.57742	0.134362	0.99923	-4.36034	WTHG_WTLG_7mo	0.871724		ENSMUSG00000018199	Ro60	Ro60, Y RNA binding protein [Source:MGI Symbol;Acc:MGI:106652]
0.149203	7.85381	1.57724	0.134404	0.99923	-4.36031	WTHG_WTLG_7mo	0.871589		ENSMUSG00000063870	Chd4	chromodomain helicase DNA binding protein 4 [Source:MGI Symbol;Acc:MGI:1344380]
-0.182476	4.29829	-1.57705	0.134448	0.99923	-4.39745	WTHG_WTLG_7mo	0.871445		ENSMUSG00000022306	Zfpm2	zinc finger protein, multitype 2 [Source:MGI Symbol;Acc:MGI:1334444]
0.151667	4.07939	1.57638	0.134601	0.99923	-4.40592	WTHG_WTLG_7mo	0.870952		ENSMUSG00000055334	Snupn	snurportin 1 [Source:MGI Symbol;Acc:MGI:1913319]
-0.22172	3.56239	-1.57591	0.134711	0.99923	-4.42145	WTHG_WTLG_7mo	0.870597		ENSMUSG00000050830	Vwc2	von Willebrand factor C domain containing 2 [Source:MGI Symbol;Acc:MGI:2442987]
-0.259328	2.13284	-1.5751	0.134896	0.99923	-4.46868	WTHG_WTLG_7mo	0.869999		ENSMUSG00000117042	2700054A10Rik	RIKEN cDNA 2700054A10 gene [Source:MGI Symbol;Acc:MGI:1919828]
-0.297558	7.27829	-1.57499	0.134921	0.99923	-4.36153	WTHG_WTLG_7mo	0.86992		ENSMUSG00000053205	Styx	serine/threonine/tyrosine interaction protein [Source:MGI Symbol;Acc:MGI:1891150]
-0.242851	6.7977	-1.57472	0.134985	0.99923	-4.36188	WTHG_WTLG_7mo	0.869716		ENSMUSG00000039478	Micu3	mitochondrial calcium uptake family, member 3 [Source:MGI Symbol;Acc:MGI:1925756]
0.120759	6.61849	1.57455	0.135023	0.99923	-4.36235	WTHG_WTLG_7mo	0.869592		ENSMUSG00000031993	Snx19	sorting nexin 19 [Source:MGI Symbol;Acc:MGI:1921581]
-0.189893	3.24595	-1.57358	0.135248	0.99923	-4.43207	WTHG_WTLG_7mo	0.868869		ENSMUSG00000041135	Ripk2	receptor (TNFRSF)-interacting serine-threonine kinase 2 [Source:MGI Symbol;Acc:MGI:1891456]
-0.312653	1.01748	-1.57353	0.135259	0.99923	-4.49258	WTHG_WTLG_7mo	0.868834		ENSMUSG00000046550	Spin2c	spindlin family, member 2C [Source:MGI Symbol;Acc:MGI:3605548]
-0.173361	9.03216	-1.57333	0.135306	0.99923	-4.36436	WTHG_WTLG_7mo	0.868684		ENSMUSG00000039753	Fbxl5	F-box and leucine-rich repeat protein 5 [Source:MGI Symbol;Acc:MGI:2152883]
0.401067	-0.009678	1.22851	0.23711	0.99923	-4.569	WTHG_WTLG_7mo	0.625049		ENSMUSG00000111023	Gm48391	predicted gene, 48391 [Source:MGI Symbol;Acc:MGI:6097874]
0.128552	5.98658	1.57293	0.135398	0.99923	-4.36613	WTHG_WTLG_7mo	0.868387		ENSMUSG00000022263	Trio	triple functional domain (PTPRF interacting) [Source:MGI Symbol;Acc:MGI:1927230]
0.397679	0.036399	0.843219	0.411598	0.99923	-4.61927	WTHG_WTLG_7mo	0.385527		ENSMUSG00000049577	Zfpm1	zinc finger protein, multitype 1 [Source:MGI Symbol;Acc:MGI:1095400]
-0.114722	5.56601	-1.57047	0.135967	0.99923	-4.36928	WTHG_WTLG_7mo	0.866565		ENSMUSG00000022012	Enox1	ecto-NOX disulfide-thiol exchanger 1 [Source:MGI Symbol;Acc:MGI:2444896]
-0.17824	3.79062	-1.5703	0.136007	0.99923	-4.41369	WTHG_WTLG_7mo	0.866438		ENSMUSG00000031953	Tmem170	transmembrane protein 170 [Source:MGI Symbol;Acc:MGI:106426]
-0.319581	5.01657	-1.56938	0.136221	0.99923	-4.38215	WTHG_WTLG_7mo	0.865755		ENSMUSG00000038344	Txlng	taxilin gamma [Source:MGI Symbol;Acc:MGI:3590652]
-0.205863	5.49572	-1.56931	0.136238	0.99923	-4.37147	WTHG_WTLG_7mo	0.865703		ENSMUSG00000020659	Cbll1	Casitas B-lineage lymphoma-like 1 [Source:MGI Symbol;Acc:MGI:2144842]
-0.232044	6.84659	-1.5693	0.136241	0.99923	-4.36519	WTHG_WTLG_7mo	0.865691		ENSMUSG00000030061	Uba3	ubiquitin-like modifier activating enzyme 3 [Source:MGI Symbol;Acc:MGI:1341217]
0.234762	5.96303	1.56922	0.136258	0.99923	-4.36867	WTHG_WTLG_7mo	0.865638		ENSMUSG00000032115	Hyou1	hypoxia up-regulated 1 [Source:MGI Symbol;Acc:MGI:108030]
-0.380679	1.53976	-1.56897	0.136317	0.99923	-4.48374	WTHG_WTLG_7mo	0.86545		ENSMUSG00000022070	Bora	bora, aurora kinase A activator [Source:MGI Symbol;Acc:MGI:1924994]
-0.266672	4.91762	-1.56881	0.136354	0.99923	-4.38681	WTHG_WTLG_7mo	0.865331		ENSMUSG00000042460	C1galt1	core 1 synthase, glycoprotein-N-acetylgalactosamine 3-beta-galactosyltransferase, 1 [Source:MGI Symbol;Acc:MGI:2151071]
-0.221287	5.26591	-1.5685	0.136426	0.99923	-4.3749	WTHG_WTLG_7mo	0.865103		ENSMUSG00000048349	Pou4f1	POU domain, class 4, transcription factor 1 [Source:MGI Symbol;Acc:MGI:102525]
-0.304322	5.48053	-1.56731	0.136705	0.99923	-4.37288	WTHG_WTLG_7mo	0.864217		ENSMUSG00000035840	Lysmd3	LysM, putative peptidoglycan-binding, domain containing 3 [Source:MGI Symbol;Acc:MGI:1915906]
-0.188406	4.94013	-1.56722	0.136726	0.99923	-4.3824	WTHG_WTLG_7mo	0.864149		ENSMUSG00000072847	A530017D24Rik	RIKEN cDNA A530017D24 gene [Source:MGI Symbol;Acc:MGI:2144320]
0.419231	0.857675	1.56718	0.136734	0.99923	-4.50176	WTHG_WTLG_7mo	0.864124		ENSMUSG00000036246	Gmip	Gem-interacting protein [Source:MGI Symbol;Acc:MGI:1926066]
0.256299	5.91453	1.56681	0.136819	0.99923	-4.37146	WTHG_WTLG_7mo	0.863852		ENSMUSG00000056050	Mia3	melanoma inhibitory activity 3 [Source:MGI Symbol;Acc:MGI:2443183]
-0.317282	1.34947	-1.56657	0.136876	0.99923	-4.49038	WTHG_WTLG_7mo	0.863674		ENSMUSG00000050103	Agmo	alkylglycerol monooxygenase [Source:MGI Symbol;Acc:MGI:2442495]
0.377694	1.11104	1.56637	0.136922	0.99923	-4.49549	WTHG_WTLG_7mo	0.863525		ENSMUSG00000072082	Ccnf	cyclin F [Source:MGI Symbol;Acc:MGI:102551]
0.162392	7.73413	1.56622	0.136958	0.99923	-4.36705	WTHG_WTLG_7mo	0.863411		ENSMUSG00000042961	Egflam	EGF-like, fibronectin type III and laminin G domains [Source:MGI Symbol;Acc:MGI:2146149]
-0.122194	5.04307	-1.56431	0.137406	0.99923	-4.38158	WTHG_WTLG_7mo	0.861995		ENSMUSG00000030509	Asb7	ankyrin repeat and SOCS box-containing 7 [Source:MGI Symbol;Acc:MGI:2152835]
-0.400304	1.33378	-1.56362	0.137568	0.99923	-4.49094	WTHG_WTLG_7mo	0.861483		ENSMUSG00000089798	1700028K03Rik	RIKEN cDNA 1700028K03 gene [Source:MGI Symbol;Acc:MGI:1923671]
0.12295	5.09199	1.5635	0.137596	0.99923	-4.38451	WTHG_WTLG_7mo	0.861394		ENSMUSG00000020097	Sgpl1	sphingosine phosphate lyase 1 [Source:MGI Symbol;Acc:MGI:1261415]
0.209508	3.45282	1.56341	0.137616	0.99923	-4.42916	WTHG_WTLG_7mo	0.861331		ENSMUSG00000102748	Pcdhgb2	protocadherin gamma subfamily B, 2 [Source:MGI Symbol;Acc:MGI:1935170]
-0.31073	0.169265	-1.56319	0.137667	0.99923	-4.51473	WTHG_WTLG_7mo	0.861171		ENSMUSG00000116518	Gm49494	predicted gene, 49494 [Source:MGI Symbol;Acc:MGI:6155173]
0.376435	1.79156	1.56231	0.137874	0.99923	-4.47909	WTHG_WTLG_7mo	0.860518		ENSMUSG00000112266	Gm48843	predicted gene, 48843 [Source:MGI Symbol;Acc:MGI:6098576]
-0.266962	6.70291	-1.56229	0.13788	0.99923	-4.36961	WTHG_WTLG_7mo	0.8605		ENSMUSG00000028522	Mier1	MEIR1 treanscription regulator [Source:MGI Symbol;Acc:MGI:1918398]
-0.128687	5.04924	-1.5621	0.137924	0.99923	-4.38417	WTHG_WTLG_7mo	0.86036		ENSMUSG00000037971	1110032A03Rik	RIKEN cDNA 1110032A03 gene [Source:MGI Symbol;Acc:MGI:1915971]
-0.401967	0.371108	-1.56187	0.137977	0.99923	-4.51063	WTHG_WTLG_7mo	0.860192		ENSMUSG00000026768	Itga8	integrin alpha 8 [Source:MGI Symbol;Acc:MGI:109442]
4.22149	2.28936	1.56181	0.137993	0.99923	-4.52899	WTHG_WTLG_7mo	0.860142		ENSMUSG00000058922	Gm10052	predicted pseudogene 10052 [Source:MGI Symbol;Acc:MGI:3704348]
-0.168753	5.82461	-1.56132	0.138106	0.99923	-4.37327	WTHG_WTLG_7mo	0.859786		ENSMUSG00000020525	Ppm1d	protein phosphatase 1D magnesium-dependent, delta isoform [Source:MGI Symbol;Acc:MGI:1858214]
-0.233558	4.90355	-1.56119	0.138138	0.99923	-4.3865	WTHG_WTLG_7mo	0.859688		ENSMUSG00000056153	Socs6	suppressor of cytokine signaling 6 [Source:MGI Symbol;Acc:MGI:1924885]
0.475042	0.147665	1.56106	0.138168	0.99923	-4.51472	WTHG_WTLG_7mo	0.859592		ENSMUSG00000026399	Cd55	CD55 molecule, decay accelerating factor for complement [Source:MGI Symbol;Acc:MGI:104850]
-0.245163	5.08582	-1.56066	0.138263	0.99923	-4.38372	WTHG_WTLG_7mo	0.859295		ENSMUSG00000050321	Neto1	neuropilin (NRP) and tolloid (TLL)-like 1 [Source:MGI Symbol;Acc:MGI:2180216]
-0.133062	7.40522	-1.55999	0.138421	0.99923	-4.37074	WTHG_WTLG_7mo	0.858799		ENSMUSG00000001847	Rac1	Rac family small GTPase 1 [Source:MGI Symbol;Acc:MGI:97845]
-0.327888	3.22354	-1.55985	0.138453	0.99923	-4.43931	WTHG_WTLG_7mo	0.858699		ENSMUSG00000023882	Zfp54	zinc finger protein 54 [Source:MGI Symbol;Acc:MGI:99201]
-0.255891	1.87898	-1.55948	0.138542	0.99923	-4.47812	WTHG_WTLG_7mo	0.858418		ENSMUSG00000026650	Meig1	meiosis expressed gene 1 [Source:MGI Symbol;Acc:MGI:1202878]
0.209842	6.12012	1.5592	0.138608	0.99923	-4.37319	WTHG_WTLG_7mo	0.858211		ENSMUSG00000032637	Atxn2l	ataxin 2-like [Source:MGI Symbol;Acc:MGI:2446242]
-0.229291	3.05666	-1.55817	0.13885	0.99923	-4.44889	WTHG_WTLG_7mo	0.857454		ENSMUSG00000002190	Clgn	calmegin [Source:MGI Symbol;Acc:MGI:107472]
-0.199433	5.33757	-1.55768	0.138967	0.99923	-4.38194	WTHG_WTLG_7mo	0.85709		ENSMUSG00000028383	Hsdl2	hydroxysteroid dehydrogenase like 2 [Source:MGI Symbol;Acc:MGI:1919729]
-0.268333	0.706709	-1.55757	0.138992	0.99923	-4.50409	WTHG_WTLG_7mo	0.85701		ENSMUSG00000052549	Arl13a	ADP-ribosylation factor-like 13A [Source:MGI Symbol;Acc:MGI:1921698]
-0.223466	4.0071	-1.55681	0.139171	0.99923	-4.41348	WTHG_WTLG_7mo	0.85645		ENSMUSG00000019230	Lhx9	LIM homeobox protein 9 [Source:MGI Symbol;Acc:MGI:1316721]
-0.297161	4.04103	-1.55652	0.13924	0.99923	-4.414	WTHG_WTLG_7mo	0.856235		ENSMUSG00000001260	Gabrg1	gamma-aminobutyric acid (GABA) A receptor, subunit gamma 1 [Source:MGI Symbol;Acc:MGI:103156]
-0.157995	4.44652	-1.55644	0.139261	0.99923	-4.40278	WTHG_WTLG_7mo	0.856171		ENSMUSG00000035245	Eogt	EGF domain-specific O-linked N-acetylglucosamine (GlcNAc) transferase [Source:MGI Symbol;Acc:MGI:2141669]
-0.164851	3.01902	-1.55624	0.139308	0.99923	-4.44826	WTHG_WTLG_7mo	0.856024		ENSMUSG00000034308	Sdr42e1	short chain dehydrogenase/reductase family 42E, member 1 [Source:MGI Symbol;Acc:MGI:1921282]
-0.301903	13.2791	-1.55614	0.139331	0.99923	-4.39021	WTHG_WTLG_7mo	0.855953		ENSMUSG00000064358	mt-Co3	mitochondrially encoded cytochrome c oxidase III [Source:MGI Symbol;Acc:MGI:102502]
-0.279342	7.44765	-1.55579	0.139414	0.99923	-4.37332	WTHG_WTLG_7mo	0.855695		ENSMUSG00000031197	Vbp1	von Hippel-Lindau binding protein 1 [Source:MGI Symbol;Acc:MGI:1333804]
-0.116754	7.39527	-1.55536	0.139517	0.99923	-4.37357	WTHG_WTLG_7mo	0.855373		ENSMUSG00000032463	Faim	Fas apoptotic inhibitory molecule [Source:MGI Symbol;Acc:MGI:1344387]
-0.328806	1.78482	-1.55526	0.139539	0.99923	-4.48048	WTHG_WTLG_7mo	0.855305		ENSMUSG00000083563	Gm13340	predicted gene 13340 [Source:MGI Symbol;Acc:MGI:3650227]
0.608905	0.717454	1.5552	0.139555	0.99923	-4.50706	WTHG_WTLG_7mo	0.855255		ENSMUSG00000018012	Rac3	Rac family small GTPase 3 [Source:MGI Symbol;Acc:MGI:2180784]
0.243585	5.48908	1.55473	0.139665	0.99923	-4.38369	WTHG_WTLG_7mo	0.854914		ENSMUSG00000031328	Flna	filamin, alpha [Source:MGI Symbol;Acc:MGI:95556]
-0.424908	2.51668	-1.55371	0.139908	0.99923	-4.45893	WTHG_WTLG_7mo	0.854159		ENSMUSG00000062515	Fabp4	fatty acid binding protein 4, adipocyte [Source:MGI Symbol;Acc:MGI:88038]
0.152677	5.42298	1.55221	0.140265	0.99923	-4.38378	WTHG_WTLG_7mo	0.853052		ENSMUSG00000038648	Creb3l2	cAMP responsive element binding protein 3-like 2 [Source:MGI Symbol;Acc:MGI:2442695]
0.322931	1.36848	1.55183	0.140356	0.99923	-4.48701	WTHG_WTLG_7mo	0.852771		ENSMUSG00000074743	Thbd	thrombomodulin [Source:MGI Symbol;Acc:MGI:98736]
-0.337256	0.648218	-1.55152	0.140429	0.99923	-4.50413	WTHG_WTLG_7mo	0.852544		ENSMUSG00000047115	Fam221a	family with sequence similarity 221, member A [Source:MGI Symbol;Acc:MGI:2442161]
-0.222928	3.78285	-1.55129	0.140485	0.99923	-4.42334	WTHG_WTLG_7mo	0.852371		ENSMUSG00000005087	Cd44	CD44 antigen [Source:MGI Symbol;Acc:MGI:88338]
-0.475521	4.44475	-1.55108	0.140534	0.99923	-4.40307	WTHG_WTLG_7mo	0.852218		ENSMUSG00000071748	Gm14698	predicted gene 14698 [Source:MGI Symbol;Acc:MGI:3709613]
-0.289559	2.41424	-1.55096	0.140562	0.99923	-4.4661	WTHG_WTLG_7mo	0.852131		ENSMUSG00000059187	Tafa1	TAFA chemokine like family member 1 [Source:MGI Symbol;Acc:MGI:2443695]
0.144097	11.3417	1.55078	0.140607	0.99923	-4.38542	WTHG_WTLG_7mo	0.851993		ENSMUSG00000029491	Pde6b	phosphodiesterase 6B, cGMP, rod receptor, beta polypeptide [Source:MGI Symbol;Acc:MGI:97525]
0.195208	3.00361	1.55072	0.14062	0.99923	-4.45336	WTHG_WTLG_7mo	0.851951		ENSMUSG00000025534	Gusb	glucuronidase, beta [Source:MGI Symbol;Acc:MGI:95872]
0.220935	5.57868	1.54962	0.140884	0.99923	-4.38336	WTHG_WTLG_7mo	0.851139		ENSMUSG00000040506	Ambra1	autophagy/beclin 1 regulator 1 [Source:MGI Symbol;Acc:MGI:2443564]
-0.260766	3.05779	-1.54902	0.141027	0.99923	-4.44388	WTHG_WTLG_7mo	0.850697		ENSMUSG00000048022	Tmem229a	transmembrane protein 229A [Source:MGI Symbol;Acc:MGI:2442812]
-0.415649	0.137061	-1.54879	0.141082	0.99923	-4.51979	WTHG_WTLG_7mo	0.850529		ENSMUSG00000111389	Gm39465	predicted gene, 39465 [Source:MGI Symbol;Acc:MGI:5622350]
0.169043	3.38238	1.54828	0.141206	0.99923	-4.4397	WTHG_WTLG_7mo	0.850147		ENSMUSG00000026749	Nek6	NIMA (never in mitosis gene a)-related expressed kinase 6 [Source:MGI Symbol;Acc:MGI:1891638]
-0.408425	1.63048	-1.54763	0.14136	0.99923	-4.48598	WTHG_WTLG_7mo	0.849674		ENSMUSG00000114414	A930014D07Rik	RIKEN cDNA A930014D07 gene [Source:MGI Symbol;Acc:MGI:1925197]
-0.272867	1.35183	-1.54744	0.141406	0.99923	-4.49231	WTHG_WTLG_7mo	0.849532		ENSMUSG00000093565	Rab26os	RAB26, member RAS oncogene family, opposite strand [Source:MGI Symbol;Acc:MGI:1922864]
-0.124208	4.85815	-1.54728	0.141444	0.99923	-4.39488	WTHG_WTLG_7mo	0.849415		ENSMUSG00000020922	Lsm12	LSM12 homolog [Source:MGI Symbol;Acc:MGI:1919592]
0.291189	5.70481	1.54646	0.141642	0.99923	-4.38658	WTHG_WTLG_7mo	0.848809		ENSMUSG00000061436	Hipk2	homeodomain interacting protein kinase 2 [Source:MGI Symbol;Acc:MGI:1314872]
-0.253108	1.42271	-1.54573	0.141816	0.99923	-4.4922	WTHG_WTLG_7mo	0.848273		ENSMUSG00000040705	A930016O22Rik	RIKEN cDNA A930016O22 gene [Source:MGI Symbol;Acc:MGI:3605623]
-0.225258	6.99801	-1.5457	0.141824	0.99923	-4.37949	WTHG_WTLG_7mo	0.84825		ENSMUSG00000031647	Mfap3l	microfibrillar-associated protein 3-like [Source:MGI Symbol;Acc:MGI:1918556]
0.141258	6.43795	1.54534	0.141912	0.99923	-4.38072	WTHG_WTLG_7mo	0.84798		ENSMUSG00000000374	Trappc10	trafficking protein particle complex 10 [Source:MGI Symbol;Acc:MGI:1336209]
-0.200961	3.47667	-1.54419	0.142187	0.99923	-4.4361	WTHG_WTLG_7mo	0.847139		ENSMUSG00000047945	Marcksl1	MARCKS-like 1 [Source:MGI Symbol;Acc:MGI:97143]
0.395398	-0.944379	0.434593	0.669692	0.99923	-4.63098	WTHG_WTLG_7mo	0.174125		ENSMUSG00000074768	Bhmt	betaine-homocysteine methyltransferase [Source:MGI Symbol;Acc:MGI:1339972]
0.316428	0.140092	1.54419	0.142188	0.99923	-4.51811	WTHG_WTLG_7mo	0.847136		ENSMUSG00000045730	Adrb2	adrenergic receptor, beta 2 [Source:MGI Symbol;Acc:MGI:87938]
-0.178015	6.29651	-1.54379	0.142285	0.99923	-4.38163	WTHG_WTLG_7mo	0.84684		ENSMUSG00000008226	Scrn3	secernin 3 [Source:MGI Symbol;Acc:MGI:1921866]
-0.262278	2.30162	-1.54351	0.142353	0.99923	-4.46883	WTHG_WTLG_7mo	0.846633		ENSMUSG00000036304	Zdhhc23	zinc finger, DHHC domain containing 23 [Source:MGI Symbol;Acc:MGI:2685625]
-0.245679	4.48145	-1.54331	0.1424	0.99923	-4.40595	WTHG_WTLG_7mo	0.846489		ENSMUSG00000023074	Mospd1	motile sperm domain containing 1 [Source:MGI Symbol;Acc:MGI:1917630]
0.136262	5.68493	1.54311	0.142449	0.99923	-4.38572	WTHG_WTLG_7mo	0.84634		ENSMUSG00000070683	Lactbl1	lactamase, beta-like 1 [Source:MGI Symbol;Acc:MGI:2448566]
-0.203916	5.2564	-1.54288	0.142505	0.99923	-4.39114	WTHG_WTLG_7mo	0.846171		ENSMUSG00000051890	Klhdc1	kelch domain containing 1 [Source:MGI Symbol;Acc:MGI:2672853]
-0.128358	5.92224	-1.54213	0.142687	0.99923	-4.38411	WTHG_WTLG_7mo	0.845616		ENSMUSG00000071359	Tbpl1	TATA box binding protein-like 1 [Source:MGI Symbol;Acc:MGI:1339946]
-0.284193	8.72004	-1.54206	0.142702	0.99923	-4.38272	WTHG_WTLG_7mo	0.84557		ENSMUSG00000014956	Ppp1cb	protein phosphatase 1 catalytic subunit beta [Source:MGI Symbol;Acc:MGI:104871]
-0.380485	4.28259	-1.542	0.142717	0.99923	-4.41604	WTHG_WTLG_7mo	0.845525		ENSMUSG00000031286	Glt28d2	glycosyltransferase 28 domain containing 2 [Source:MGI Symbol;Acc:MGI:2443773]
-0.208154	5.84541	-1.54195	0.142729	0.99923	-4.38432	WTHG_WTLG_7mo	0.845487		ENSMUSG00000024378	Stard4	StAR-related lipid transfer (START) domain containing 4 [Source:MGI Symbol;Acc:MGI:2156764]
0.415958	1.17224	1.54189	0.142745	0.99923	-4.4977	WTHG_WTLG_7mo	0.845439		ENSMUSG00000001555	Fkbp10	FK506 binding protein 10 [Source:MGI Symbol;Acc:MGI:104769]
-0.2784	1.1985	-1.54187	0.14275	0.99923	-4.49511	WTHG_WTLG_7mo	0.845424		ENSMUSG00000051844	B230319C09Rik	RIKEN cDNA B230319C09 gene [Source:MGI Symbol;Acc:MGI:2444713]
0.133375	8.58438	1.54142	0.142857	0.99923	-4.38282	WTHG_WTLG_7mo	0.845098		ENSMUSG00000035517	Tdrd7	tudor domain containing 7 [Source:MGI Symbol;Acc:MGI:2140279]
-0.274222	7.76554	-1.5411	0.142936	0.99923	-4.38233	WTHG_WTLG_7mo	0.844858		ENSMUSG00000020189	Osbpl8	oxysterol binding protein-like 8 [Source:MGI Symbol;Acc:MGI:2443807]
-0.210358	7.75665	-1.54091	0.142982	0.99923	-4.38247	WTHG_WTLG_7mo	0.844718		ENSMUSG00000047187	Rab2a	RAB2A, member RAS oncogene family [Source:MGI Symbol;Acc:MGI:1928750]
-0.12808	6.85254	-1.54077	0.143014	0.99923	-4.38258	WTHG_WTLG_7mo	0.844621		ENSMUSG00000035227	Spcs2	signal peptidase complex subunit 2 homolog (S. cerevisiae) [Source:MGI Symbol;Acc:MGI:1913874]
0.266813	2.4345	1.5407	0.143033	0.99923	-4.47198	WTHG_WTLG_7mo	0.844564		ENSMUSG00000087178	A230056P14Rik	RIKEN cDNA A230056P14 gene [Source:MGI Symbol;Acc:MGI:2444856]
0.12747	6.9935	1.53992	0.14322	0.99923	-4.38309	WTHG_WTLG_7mo	0.843996		ENSMUSG00000038371	Sbf2	SET binding factor 2 [Source:MGI Symbol;Acc:MGI:1921831]
-0.265682	7.85603	-1.53925	0.143383	0.99923	-4.3835	WTHG_WTLG_7mo	0.843502		ENSMUSG00000024750	Zfand5	zinc finger, AN1-type domain 5 [Source:MGI Symbol;Acc:MGI:1278334]
-0.282036	0.470782	-1.53919	0.143399	0.99923	-4.51005	WTHG_WTLG_7mo	0.843454		ENSMUSG00000004473	Clec11a	C-type lectin domain family 11, member a [Source:MGI Symbol;Acc:MGI:1298219]
-0.200729	6.33021	-1.53869	0.143521	0.99923	-4.38453	WTHG_WTLG_7mo	0.843085		ENSMUSG00000073563	Csnk1g3	casein kinase 1, gamma 3 [Source:MGI Symbol;Acc:MGI:1917675]
-0.188845	4.38428	-1.5386	0.143543	0.99923	-4.41261	WTHG_WTLG_7mo	0.843018		ENSMUSG00000073591	Pcdhb22	protocadherin beta 22 [Source:MGI Symbol;Acc:MGI:2136760]
-0.196673	3.94858	-1.53843	0.143582	0.99923	-4.42463	WTHG_WTLG_7mo	0.842899		ENSMUSG00000031613	Hpgd	hydroxyprostaglandin dehydrogenase 15 (NAD) [Source:MGI Symbol;Acc:MGI:108085]
-0.229766	7.24567	-1.5382	0.143639	0.99923	-4.384	WTHG_WTLG_7mo	0.842727		ENSMUSG00000021929	Kpna3	karyopherin (importin) alpha 3 [Source:MGI Symbol;Acc:MGI:1100863]
-0.134218	7.33585	-1.53794	0.143702	0.99923	-4.38416	WTHG_WTLG_7mo	0.842537		ENSMUSG00000020366	Mapk9	mitogen-activated protein kinase 9 [Source:MGI Symbol;Acc:MGI:1346862]
-0.218662	2.83167	-1.53764	0.143776	0.99923	-4.459	WTHG_WTLG_7mo	0.842314		ENSMUSG00000041075	Fzd7	frizzled class receptor 7 [Source:MGI Symbol;Acc:MGI:108570]
0.231611	2.25344	1.53761	0.143782	0.99923	-4.47536	WTHG_WTLG_7mo	0.842297		ENSMUSG00000008496	Pou2f2	POU domain, class 2, transcription factor 2 [Source:MGI Symbol;Acc:MGI:101897]
0.122992	7.65375	1.53754	0.1438	0.99923	-4.38446	WTHG_WTLG_7mo	0.842241		ENSMUSG00000071650	Ganab	alpha glucosidase 2 alpha neutral subunit [Source:MGI Symbol;Acc:MGI:1097667]
0.105515	7.28286	1.53731	0.143857	0.99923	-4.38456	WTHG_WTLG_7mo	0.84207		ENSMUSG00000053754	Chd8	chromodomain helicase DNA binding protein 8 [Source:MGI Symbol;Acc:MGI:1915022]
0.124764	5.83115	1.5366	0.144028	0.99923	-4.38841	WTHG_WTLG_7mo	0.841552		ENSMUSG00000028668	Eloa	elongin A [Source:MGI Symbol;Acc:MGI:1351315]
-0.173417	7.76171	-1.53629	0.144105	0.99923	-4.38527	WTHG_WTLG_7mo	0.841321		ENSMUSG00000014592	Camta1	calmodulin binding transcription activator 1 [Source:MGI Symbol;Acc:MGI:2140230]
0.316289	0.950635	1.53612	0.144147	0.99923	-4.50392	WTHG_WTLG_7mo	0.841195		ENSMUSG00000048003	Catsper4	cation channel, sperm associated 4 [Source:MGI Symbol;Acc:MGI:3043288]
0.114614	7.44926	1.53603	0.144169	0.99923	-4.38534	WTHG_WTLG_7mo	0.841128		ENSMUSG00000026615	Eprs	glutamyl-prolyl-tRNA synthetase [Source:MGI Symbol;Acc:MGI:97838]
-0.228647	4.03615	-1.53558	0.144277	0.99923	-4.42198	WTHG_WTLG_7mo	0.840803		ENSMUSG00000026049	Tex30	testis expressed 30 [Source:MGI Symbol;Acc:MGI:1922873]
0.202753	5.5887	1.5354	0.144323	0.99923	-4.39113	WTHG_WTLG_7mo	0.840665		ENSMUSG00000098950	Gm28036	predicted gene, 28036 [Source:MGI Symbol;Acc:MGI:5547772]
-0.295111	5.48976	-1.53525	0.144358	0.99923	-4.39144	WTHG_WTLG_7mo	0.840559		ENSMUSG00000027132	Katnbl1	katanin p80 subunit B like 1 [Source:MGI Symbol;Acc:MGI:1919675]
0.150414	4.92182	1.53516	0.144381	0.99923	-4.40099	WTHG_WTLG_7mo	0.840489		ENSMUSG00000039512	Uhrf1bp1	UHRF1 (ICBP90) binding protein 1 [Source:MGI Symbol;Acc:MGI:3041238]
-0.190846	8.45531	-1.53444	0.144556	0.99923	-4.3869	WTHG_WTLG_7mo	0.839965		ENSMUSG00000020149	Rab1a	RAB1A, member RAS oncogene family [Source:MGI Symbol;Acc:MGI:97842]
-0.174613	7.4845	-1.53425	0.144603	0.99923	-4.38641	WTHG_WTLG_7mo	0.839823		ENSMUSG00000028277	Ube2j1	ubiquitin-conjugating enzyme E2J 1 [Source:MGI Symbol;Acc:MGI:1926245]
0.0995847	7.05132	1.53317	0.144867	0.99923	-4.38713	WTHG_WTLG_7mo	0.839031		ENSMUSG00000027475	Kif3b	kinesin family member 3B [Source:MGI Symbol;Acc:MGI:107688]
0.44929	1.88261	1.53308	0.144889	0.99923	-4.48508	WTHG_WTLG_7mo	0.838963		ENSMUSG00000024906	Mus81	MUS81 structure-specific endonuclease subunit [Source:MGI Symbol;Acc:MGI:1918961]
-0.203325	7.48609	-1.53281	0.144955	0.99923	-4.38728	WTHG_WTLG_7mo	0.838766		ENSMUSG00000021669	Cert1	ceramide transporter 1 [Source:MGI Symbol;Acc:MGI:1915268]
-0.253722	3.55317	-1.53263	0.144998	0.99923	-4.4375	WTHG_WTLG_7mo	0.838637		ENSMUSG00000097924	A730020E08Rik	RIKEN cDNA A730020E08 gene [Source:MGI Symbol;Acc:MGI:2444999]
-0.137599	7.00506	-1.53253	0.145024	0.99923	-4.38748	WTHG_WTLG_7mo	0.83856		ENSMUSG00000068615	Gjd2	gap junction protein, delta 2 [Source:MGI Symbol;Acc:MGI:1334209]
0.312464	2.61363	1.53247	0.145038	0.99923	-4.46549	WTHG_WTLG_7mo	0.838517		ENSMUSG00000101013	A630072M18Rik	RIKEN cDNA A630072M18 gene [Source:MGI Symbol;Acc:MGI:2444702]
0.380121	-0.0168118	1.82446	0.0869087	0.99923	-4.47593	WTHG_WTLG_7mo	1.06094		ENSMUSG00000044551	9930012K11Rik	RIKEN cDNA 9930012K11 gene [Source:MGI Symbol;Acc:MGI:2145726]
0.484576	0.845625	1.53221	0.145103	0.99923	-4.5069	WTHG_WTLG_7mo	0.838324		ENSMUSG00000042116	Vwa1	von Willebrand factor A domain containing 1 [Source:MGI Symbol;Acc:MGI:2179729]
-0.20153	5.46428	-1.53197	0.145162	0.99923	-4.39449	WTHG_WTLG_7mo	0.838146		ENSMUSG00000029234	Tmem165	transmembrane protein 165 [Source:MGI Symbol;Acc:MGI:894407]
-0.2476	6.09968	-1.53193	0.145171	0.99923	-4.38897	WTHG_WTLG_7mo	0.838121		ENSMUSG00000078307	AI593442	expressed sequence AI593442 [Source:MGI Symbol;Acc:MGI:2143099]
-0.214142	4.07597	-1.53163	0.145244	0.99923	-4.42257	WTHG_WTLG_7mo	0.837901		ENSMUSG00000022820	Ndufb4	NADH:ubiquinone oxidoreductase subunit B4 [Source:MGI Symbol;Acc:MGI:1915444]
0.296204	0.613292	1.53155	0.145264	0.99923	-4.51196	WTHG_WTLG_7mo	0.837843		ENSMUSG00000024292	Cyp4f14	cytochrome P450, family 4, subfamily f, polypeptide 14 [Source:MGI Symbol;Acc:MGI:1927669]
0.217131	4.01706	1.53133	0.145318	0.99923	-4.42927	WTHG_WTLG_7mo	0.83768		ENSMUSG00000036273	Lrrk2	leucine-rich repeat kinase 2 [Source:MGI Symbol;Acc:MGI:1913975]
-0.273138	6.13903	-1.53117	0.145358	0.99923	-4.38949	WTHG_WTLG_7mo	0.837561		ENSMUSG00000020794	Ube2g1	ubiquitin-conjugating enzyme E2G 1 [Source:MGI Symbol;Acc:MGI:1914378]
-0.212774	3.57937	-1.53065	0.145486	0.99923	-4.43779	WTHG_WTLG_7mo	0.83718		ENSMUSG00000027858	Tspan2	tetraspanin 2 [Source:MGI Symbol;Acc:MGI:1917997]
0.373246	0.0959226	1.5306	0.145498	0.99923	-4.51995	WTHG_WTLG_7mo	0.837142		ENSMUSG00000027939	Nup210l	nucleoporin 210-like [Source:MGI Symbol;Acc:MGI:1924845]
-0.18836	5.41957	-1.53031	0.145568	0.99923	-4.3957	WTHG_WTLG_7mo	0.836933		ENSMUSG00000026767	Mindy3	MINDY lysine 48 deubiquitinase 3 [Source:MGI Symbol;Acc:MGI:1914210]
-0.19844	2.74704	-1.53025	0.145584	0.99923	-4.46098	WTHG_WTLG_7mo	0.836887		ENSMUSG00000087143	A830082K12Rik	RIKEN cDNA A830082K12 gene [Source:MGI Symbol;Acc:MGI:2443527]
-0.2015	7.33793	-1.53011	0.145618	0.99923	-4.3889	WTHG_WTLG_7mo	0.836784		ENSMUSG00000052144	Ppp4r2	protein phosphatase 4, regulatory subunit 2 [Source:MGI Symbol;Acc:MGI:3027896]
0.141508	5.31529	1.52973	0.145713	0.99923	-4.39861	WTHG_WTLG_7mo	0.836502		ENSMUSG00000066406	Akap13	A kinase (PRKA) anchor protein 13 [Source:MGI Symbol;Acc:MGI:2676556]
-0.276072	4.98356	-1.52944	0.145784	0.99923	-4.40173	WTHG_WTLG_7mo	0.836289		ENSMUSG00000014907	Naf1	nuclear assembly factor 1 ribonucleoprotein [Source:MGI Symbol;Acc:MGI:2682306]
-0.195746	1.93794	-1.5294	0.145792	0.99923	-4.48553	WTHG_WTLG_7mo	0.836265		ENSMUSG00000022296	Baalc	brain and acute leukemia, cytoplasmic [Source:MGI Symbol;Acc:MGI:1928704]
-0.218311	5.79544	-1.529	0.145892	0.99923	-4.39293	WTHG_WTLG_7mo	0.835969		ENSMUSG00000028124	Gclm	glutamate-cysteine ligase, modifier subunit [Source:MGI Symbol;Acc:MGI:104995]
0.11726	7.93642	1.52891	0.145914	0.99923	-4.38978	WTHG_WTLG_7mo	0.835902		ENSMUSG00000038170	Pde4dip	phosphodiesterase 4D interacting protein (myomegalin) [Source:MGI Symbol;Acc:MGI:1891434]
0.230545	6.29372	1.52871	0.145963	0.99923	-4.3908	WTHG_WTLG_7mo	0.835758		ENSMUSG00000058006	Mdn1	midasin AAA ATPase 1 [Source:MGI Symbol;Acc:MGI:1926159]
-0.162522	4.30255	-1.52778	0.146191	0.99923	-4.4188	WTHG_WTLG_7mo	0.835078		ENSMUSG00000031641	Cbr4	carbonyl reductase 4 [Source:MGI Symbol;Acc:MGI:2384567]
-0.132136	4.95781	-1.5277	0.146211	0.99923	-4.40499	WTHG_WTLG_7mo	0.835019		ENSMUSG00000065979	Cpped1	calcineurin-like phosphoesterase domain containing 1 [Source:MGI Symbol;Acc:MGI:2443300]
-0.223982	4.8083	-1.52757	0.146244	0.99923	-4.40632	WTHG_WTLG_7mo	0.834921		ENSMUSG00000020397	Med7	mediator complex subunit 7 [Source:MGI Symbol;Acc:MGI:1913463]
-0.143317	4.63032	-1.52702	0.14638	0.99923	-4.41302	WTHG_WTLG_7mo	0.834519		ENSMUSG00000020629	Adi1	acireductone dioxygenase 1 [Source:MGI Symbol;Acc:MGI:2144929]
-0.19471	6.41281	-1.52683	0.146427	0.99923	-4.39151	WTHG_WTLG_7mo	0.834378		ENSMUSG00000028986	Klhl7	kelch-like 7 [Source:MGI Symbol;Acc:MGI:1196453]
-0.279158	5.35732	-1.52673	0.146453	0.99923	-4.39624	WTHG_WTLG_7mo	0.834302		ENSMUSG00000079083	Jrkl	Jrk-like [Source:MGI Symbol;Acc:MGI:1924782]
0.389361	0.864324	1.52613	0.1466	0.99923	-4.51279	WTHG_WTLG_7mo	0.833865		ENSMUSG00000103318	Gm38356	predicted gene, 38356 [Source:MGI Symbol;Acc:MGI:5611584]
-0.172374	3.48571	-1.52594	0.146648	0.99923	-4.4439	WTHG_WTLG_7mo	0.833725		ENSMUSG00000044912	Syt16	synaptotagmin XVI [Source:MGI Symbol;Acc:MGI:2673872]
-0.28841	1.85004	-1.52589	0.146661	0.99923	-4.48478	WTHG_WTLG_7mo	0.833686		ENSMUSG00000046523	Kctd4	potassium channel tetramerisation domain containing 4 [Source:MGI Symbol;Acc:MGI:1914766]
-0.453721	0.80365	-1.52543	0.146773	0.99923	-4.50364	WTHG_WTLG_7mo	0.833354		ENSMUSG00000020490	Btnl10	butyrophilin-like 10 [Source:MGI Symbol;Acc:MGI:2182073]
0.378296	-0.120298	1.69216	0.110093	0.99923	-4.49737	WTHG_WTLG_7mo	0.95824		ENSMUSG00000113484	Gm47157	predicted gene, 47157 [Source:MGI Symbol;Acc:MGI:6095928]
-0.240483	1.40835	-1.52489	0.146908	0.99923	-4.49661	WTHG_WTLG_7mo	0.832955		ENSMUSG00000091002	Tcerg1l	transcription elongation regulator 1-like [Source:MGI Symbol;Acc:MGI:1917821]
-0.239215	3.51914	-1.52452	0.146998	0.99923	-4.44169	WTHG_WTLG_7mo	0.832688		ENSMUSG00000018239	Zcchc10	zinc finger, CCHC domain containing 10 [Source:MGI Symbol;Acc:MGI:1196228]
-0.172549	2.87668	-1.52446	0.147014	0.99923	-4.45892	WTHG_WTLG_7mo	0.832641		ENSMUSG00000021720	Rnf180	ring finger protein 180 [Source:MGI Symbol;Acc:MGI:1919066]
-0.167093	4.86264	-1.52409	0.147105	0.99923	-4.40586	WTHG_WTLG_7mo	0.832373		ENSMUSG00000078963	Hsbp1l1	heat shock factor binding protein 1-like 1 [Source:MGI Symbol;Acc:MGI:1913505]
-0.390058	0.611224	-1.52372	0.147198	0.99923	-4.51029	WTHG_WTLG_7mo	0.8321		ENSMUSG00000094396	Vmn2r124	vomeronasal 2, receptor 124 [Source:MGI Symbol;Acc:MGI:3761531]
-0.26102	5.76622	-1.5234	0.147277	0.99923	-4.39596	WTHG_WTLG_7mo	0.831865		ENSMUSG00000047648	Fbxo30	F-box protein 30 [Source:MGI Symbol;Acc:MGI:1919115]
-0.203779	7.0717	-1.52277	0.147434	0.99923	-4.39335	WTHG_WTLG_7mo	0.831402		ENSMUSG00000044768	Macir	macrophage immunometabolism regulator [Source:MGI Symbol;Acc:MGI:1277184]
0.371635	0.0267856	0.309199	0.76118	0.99923	-4.65633	WTHG_WTLG_7mo	0.118512		ENSMUSG00000107478	Gm45234	predicted gene 45234 [Source:MGI Symbol;Acc:MGI:5753810]
-0.420465	0.704991	-1.52168	0.147706	0.99923	-4.50867	WTHG_WTLG_7mo	0.830602		ENSMUSG00000100783	2310047D07Rik	RIKEN cDNA 2310047D07 gene [Source:MGI Symbol;Acc:MGI:1916907]
0.116685	5.48167	1.52163	0.147717	0.99923	-4.40081	WTHG_WTLG_7mo	0.83057		ENSMUSG00000028894	Inpp5b	inositol polyphosphate-5-phosphatase B [Source:MGI Symbol;Acc:MGI:103257]
-0.244587	3.74325	-1.5214	0.147774	0.99923	-4.43733	WTHG_WTLG_7mo	0.830402		ENSMUSG00000067149	Jchain	immunoglobulin joining chain [Source:MGI Symbol;Acc:MGI:96493]
0.159064	8.00837	1.52117	0.147832	0.99923	-4.39446	WTHG_WTLG_7mo	0.830232		ENSMUSG00000038664	Herc1	HECT and RLD domain containing E3 ubiquitin protein ligase family member 1 [Source:MGI Symbol;Acc:MGI:2384589]
-0.311473	1.40461	-1.52085	0.147911	0.99923	-4.4998	WTHG_WTLG_7mo	0.830001		ENSMUSG00000105504	Gbp5	guanylate binding protein 5 [Source:MGI Symbol;Acc:MGI:2429943]
0.303487	1.72116	1.52072	0.147945	0.99923	-4.49092	WTHG_WTLG_7mo	0.8299		ENSMUSG00000021743	Fezf2	Fez family zinc finger 2 [Source:MGI Symbol;Acc:MGI:1859823]
0.13192	5.81724	1.5207	0.147949	0.99923	-4.39834	WTHG_WTLG_7mo	0.829889		ENSMUSG00000032481	Smarcc1	SWI/SNF related, matrix associated, actin dependent regulator of chromatin, subfamily c, member 1 [Source:MGI Symbol;Acc:MGI:1203524]
-0.218003	5.5118	-1.52069	0.147952	0.99923	-4.40022	WTHG_WTLG_7mo	0.829879		ENSMUSG00000029209	Gnpda2	glucosamine-6-phosphate deaminase 2 [Source:MGI Symbol;Acc:MGI:1915230]
0.101753	6.02309	1.52014	0.148088	0.99923	-4.39695	WTHG_WTLG_7mo	0.82948		ENSMUSG00000044068	Zrsr1	zinc finger (CCCH type), RNA binding motif and serine/arginine rich 1 [Source:MGI Symbol;Acc:MGI:98885]
0.325998	1.93737	1.52002	0.148119	0.99923	-4.48777	WTHG_WTLG_7mo	0.829389		ENSMUSG00000018634	Crhr1	corticotropin releasing hormone receptor 1 [Source:MGI Symbol;Acc:MGI:88498]
-0.422234	10.4383	-1.51941	0.148272	0.99923	-4.40072	WTHG_WTLG_7mo	0.828941		ENSMUSG00000064356	mt-Atp8	mitochondrially encoded ATP synthase 8 [Source:MGI Symbol;Acc:MGI:99926]
-0.262425	3.25764	-1.51877	0.148432	0.99923	-4.45329	WTHG_WTLG_7mo	0.828474		ENSMUSG00000021592	Arsk	arylsulfatase K [Source:MGI Symbol;Acc:MGI:1924291]
0.279269	6.27501	1.51852	0.148495	0.99923	-4.39727	WTHG_WTLG_7mo	0.828289		ENSMUSG00000021061	Sptb	spectrin beta, erythrocytic [Source:MGI Symbol;Acc:MGI:98387]
0.368669	0.0154322	0.798248	0.436474	0.99923	-4.62118	WTHG_WTLG_7mo	0.360041		ENSMUSG00000048772	Tmem53	transmembrane protein 53 [Source:MGI Symbol;Acc:MGI:1916027]
0.143934	6.06497	1.51767	0.148706	0.99923	-4.39844	WTHG_WTLG_7mo	0.827672		ENSMUSG00000020790	Ankfy1	ankyrin repeat and FYVE domain containing 1 [Source:MGI Symbol;Acc:MGI:1337008]
0.322902	0.458773	1.51701	0.148872	0.99923	-4.51789	WTHG_WTLG_7mo	0.827187		ENSMUSG00000049871	Nlrc3	NLR family, CARD domain containing 3 [Source:MGI Symbol;Acc:MGI:2444070]
0.430618	0.922273	1.5168	0.148925	0.99923	-4.50901	WTHG_WTLG_7mo	0.827032		ENSMUSG00000090210	Itga10	integrin, alpha 10 [Source:MGI Symbol;Acc:MGI:2153482]
0.271457	5.59267	1.51656	0.148985	0.99923	-4.40406	WTHG_WTLG_7mo	0.826857		ENSMUSG00000037341	Slc9a7	solute carrier family 9 (sodium/hydrogen exchanger), member 7 [Source:MGI Symbol;Acc:MGI:2444530]
-0.190262	6.01007	-1.51649	0.149003	0.99923	-4.39902	WTHG_WTLG_7mo	0.826806		ENSMUSG00000020130	Tbc1d15	TBC1 domain family, member 15 [Source:MGI Symbol;Acc:MGI:1913937]
0.128022	5.02807	1.51633	0.149043	0.99923	-4.40889	WTHG_WTLG_7mo	0.826689		ENSMUSG00000047153	Khnyn	KH and NYN domain containing [Source:MGI Symbol;Acc:MGI:2451333]
-0.128056	5.56627	-1.51578	0.14918	0.99923	-4.40206	WTHG_WTLG_7mo	0.82629		ENSMUSG00000027361	Gabpb1	GA repeat binding protein, beta 1 [Source:MGI Symbol;Acc:MGI:95611]
0.125455	8.9588	1.51552	0.149246	0.99923	-4.39885	WTHG_WTLG_7mo	0.826097		ENSMUSG00000020315	Sptbn1	spectrin beta, non-erythrocytic 1 [Source:MGI Symbol;Acc:MGI:98388]
0.332792	3.63977	1.51549	0.149254	0.99923	-4.44703	WTHG_WTLG_7mo	0.826074		ENSMUSG00000103472	Pcdhga7	protocadherin gamma subfamily A, 7 [Source:MGI Symbol;Acc:MGI:1935219]
0.123098	6.39658	1.51525	0.149314	0.99923	-4.39863	WTHG_WTLG_7mo	0.8259		ENSMUSG00000020423	Btg2	BTG anti-proliferation factor 2 [Source:MGI Symbol;Acc:MGI:108384]
-0.138999	6.19749	-1.51485	0.149413	0.99923	-4.39927	WTHG_WTLG_7mo	0.825612		ENSMUSG00000009905	Kdsr	3-ketodihydrosphingosine reductase [Source:MGI Symbol;Acc:MGI:1918000]
0.408138	2.53142	1.5148	0.149427	0.99923	-4.47657	WTHG_WTLG_7mo	0.825571		ENSMUSG00000037003	Tns2	tensin 2 [Source:MGI Symbol;Acc:MGI:2387586]
-0.199981	5.76813	-1.51448	0.149508	0.99923	-4.40093	WTHG_WTLG_7mo	0.825336		ENSMUSG00000032727	Mier3	MIER family member 3 [Source:MGI Symbol;Acc:MGI:2442317]
0.19885	4.82252	1.51392	0.149648	0.99923	-4.41492	WTHG_WTLG_7mo	0.82493		ENSMUSG00000026193	Fn1	fibronectin 1 [Source:MGI Symbol;Acc:MGI:95566]
0.320128	1.89902	1.51378	0.149684	0.99923	-4.4881	WTHG_WTLG_7mo	0.824826		ENSMUSG00000101678	Gm29609	predicted gene 29609 [Source:MGI Symbol;Acc:MGI:5580315]
-0.263751	5.95175	-1.51332	0.149798	0.99923	-4.40119	WTHG_WTLG_7mo	0.824494		ENSMUSG00000003452	Bicd1	BICD cargo adaptor 1 [Source:MGI Symbol;Acc:MGI:1101760]
0.117693	4.3303	1.51312	0.14985	0.99923	-4.42792	WTHG_WTLG_7mo	0.824343		ENSMUSG00000032342	Mto1	mitochondrial tRNA translation optimization 1 [Source:MGI Symbol;Acc:MGI:1915541]
0.157961	5.47614	1.51277	0.149937	0.99923	-4.40698	WTHG_WTLG_7mo	0.824092		ENSMUSG00000004040	Stat3	signal transducer and activator of transcription 3 [Source:MGI Symbol;Acc:MGI:103038]
-0.230977	1.21878	-1.51254	0.149997	0.99923	-4.50302	WTHG_WTLG_7mo	0.823918		ENSMUSG00000107230	Gm19265	predicted gene, 19265 [Source:MGI Symbol;Acc:MGI:5011450]
-0.125809	7.2843	-1.51248	0.150011	0.99923	-4.39952	WTHG_WTLG_7mo	0.823877		ENSMUSG00000005698	Ctcf	CCCTC-binding factor [Source:MGI Symbol;Acc:MGI:109447]
0.230527	5.99837	1.51238	0.150035	0.99923	-4.4018	WTHG_WTLG_7mo	0.823807		ENSMUSG00000020346	Mgat1	mannoside acetylglucosaminyltransferase 1 [Source:MGI Symbol;Acc:MGI:96973]
-0.139255	6.6681	-1.51235	0.150043	0.99923	-4.39987	WTHG_WTLG_7mo	0.823785		ENSMUSG00000027341	Tmem230	transmembrane protein 230 [Source:MGI Symbol;Acc:MGI:1917862]
-0.151621	3.5955	-1.51231	0.150053	0.99923	-4.4463	WTHG_WTLG_7mo	0.823754		ENSMUSG00000028861	Mrps15	mitochondrial ribosomal protein S15 [Source:MGI Symbol;Acc:MGI:1913657]
-0.36549	0.439822	-1.51161	0.150231	0.99923	-4.51804	WTHG_WTLG_7mo	0.823241		ENSMUSG00000090255	4921534H16Rik	RIKEN cDNA 4921534H16 gene [Source:MGI Symbol;Acc:MGI:1913987]
0.165182	5.08783	1.51153	0.15025	0.99923	-4.41241	WTHG_WTLG_7mo	0.823185		ENSMUSG00000001855	Nup214	nucleoporin 214 [Source:MGI Symbol;Acc:MGI:1095411]
0.159342	5.4247	1.51136	0.150293	0.99923	-4.4069	WTHG_WTLG_7mo	0.823062		ENSMUSG00000001150	Mcm3ap	minichromosome maintenance complex component 3 associated protein [Source:MGI Symbol;Acc:MGI:1930089]
0.455495	1.17575	1.51085	0.150423	0.99923	-4.50732	WTHG_WTLG_7mo	0.822687		ENSMUSG00000036040	Adamtsl2	ADAMTS-like 2 [Source:MGI Symbol;Acc:MGI:1925044]
0.126232	5.98521	1.51075	0.150447	0.99923	-4.40295	WTHG_WTLG_7mo	0.822616		ENSMUSG00000019731	Slc35e1	solute carrier family 35, member E1 [Source:MGI Symbol;Acc:MGI:2142403]
0.398895	1.02007	1.50998	0.150643	0.99923	-4.51066	WTHG_WTLG_7mo	0.822052		ENSMUSG00000038524	Fchsd1	FCH and double SH3 domains 1 [Source:MGI Symbol;Acc:MGI:2441771]
-0.126499	6.24409	-1.50967	0.150721	0.99923	-4.40215	WTHG_WTLG_7mo	0.821825		ENSMUSG00000072946	Ptgr2	prostaglandin reductase 2 [Source:MGI Symbol;Acc:MGI:1916372]
0.266414	3.44978	1.50956	0.150748	0.99923	-4.45433	WTHG_WTLG_7mo	0.821749		ENSMUSG00000102222	Pcdhga10	protocadherin gamma subfamily A, 10 [Source:MGI Symbol;Acc:MGI:1935227]
-0.186208	8.16513	-1.50946	0.150774	0.99923	-4.40157	WTHG_WTLG_7mo	0.821673		ENSMUSG00000037072	Selenof	selenoprotein F [Source:MGI Symbol;Acc:MGI:1927947]
0.376265	2.85946	1.50907	0.150873	0.99923	-4.47304	WTHG_WTLG_7mo	0.821389		ENSMUSG00000039617	Gm7488	predicted gene 7488 [Source:MGI Symbol;Acc:MGI:3647006]
0.143006	5.76571	1.50885	0.150929	0.99923	-4.40503	WTHG_WTLG_7mo	0.821228		ENSMUSG00000073557	Ppp1r12b	protein phosphatase 1, regulatory subunit 12B [Source:MGI Symbol;Acc:MGI:1916417]
0.349452	1.41248	1.50749	0.151275	0.99923	-4.50392	WTHG_WTLG_7mo	0.820233		ENSMUSG00000030768	Disp1	dispatched RND transporter family member 1 [Source:MGI Symbol;Acc:MGI:1916147]
-0.251512	7.27763	-1.50668	0.151481	0.99923	-4.403	WTHG_WTLG_7mo	0.819642		ENSMUSG00000045210	Vcpip1	valosin containing protein (p97)/p47 complex interacting protein 1 [Source:MGI Symbol;Acc:MGI:1917925]
-0.2611	2.8449	-1.5066	0.151499	0.99923	-4.46549	WTHG_WTLG_7mo	0.819591		ENSMUSG00000008822	Acyp1	acylphosphatase 1, erythrocyte (common) type [Source:MGI Symbol;Acc:MGI:1913454]
0.213121	3.41794	1.50617	0.151611	0.99923	-4.45374	WTHG_WTLG_7mo	0.81927		ENSMUSG00000056749	Nfil3	nuclear factor, interleukin 3, regulated [Source:MGI Symbol;Acc:MGI:109495]
-0.220012	3.84582	-1.50591	0.151676	0.99923	-4.44225	WTHG_WTLG_7mo	0.819083		ENSMUSG00000009734	Pou6f2	POU domain, class 6, transcription factor 2 [Source:MGI Symbol;Acc:MGI:2443631]
0.368158	-0.332975	1.3035	0.210944	0.99923	-4.56598	WTHG_WTLG_7mo	0.675833		ENSMUSG00000033227	Wnt6	wingless-type MMTV integration site family, member 6 [Source:MGI Symbol;Acc:MGI:98960]
0.627635	0.104948	1.5048	0.151958	0.99923	-4.52626	WTHG_WTLG_7mo	0.818276		ENSMUSG00000020695	Mrc2	mannose receptor, C type 2 [Source:MGI Symbol;Acc:MGI:107818]
0.220306	8.62757	1.5046	0.15201	0.99923	-4.40482	WTHG_WTLG_7mo	0.818129		ENSMUSG00000039218	Srrm2	serine/arginine repetitive matrix 2 [Source:MGI Symbol;Acc:MGI:1923206]
-0.431394	0.0788467	-1.50437	0.152069	0.99923	-4.52236	WTHG_WTLG_7mo	0.817959		ENSMUSG00000044125	9530080O11Rik	RIKEN cDNA 9530080O11 gene [Source:MGI Symbol;Acc:MGI:2441751]
-0.121731	4.64141	-1.50404	0.152152	0.99923	-4.42305	WTHG_WTLG_7mo	0.817721		ENSMUSG00000059149	Mfsd4a	major facilitator superfamily domain containing 4A [Source:MGI Symbol;Acc:MGI:2442786]
0.140858	4.89222	1.50326	0.152352	0.99923	-4.42085	WTHG_WTLG_7mo	0.817152		ENSMUSG00000023830	Igf2r	insulin-like growth factor 2 receptor [Source:MGI Symbol;Acc:MGI:96435]
-0.180674	6.80776	-1.50321	0.152365	0.99923	-4.40522	WTHG_WTLG_7mo	0.817116		ENSMUSG00000027104	Atf2	activating transcription factor 2 [Source:MGI Symbol;Acc:MGI:109349]
-0.25157	3.92949	-1.50309	0.152394	0.99923	-4.43624	WTHG_WTLG_7mo	0.817032		ENSMUSG00000048376	F2r	coagulation factor II (thrombin) receptor [Source:MGI Symbol;Acc:MGI:101802]
-0.242694	6.88612	-1.50251	0.152543	0.99923	-4.40555	WTHG_WTLG_7mo	0.816607		ENSMUSG00000028020	Glrb	glycine receptor, beta subunit [Source:MGI Symbol;Acc:MGI:95751]
0.204087	4.03028	1.50248	0.15255	0.99923	-4.43906	WTHG_WTLG_7mo	0.816587		ENSMUSG00000094936	Rbm4	RNA binding motif protein 4 [Source:MGI Symbol;Acc:MGI:1100865]
-0.183092	7.09522	-1.50222	0.152618	0.99923	-4.40568	WTHG_WTLG_7mo	0.816395		ENSMUSG00000030557	Mef2a	myocyte enhancer factor 2A [Source:MGI Symbol;Acc:MGI:99532]
-0.278496	0.276112	-1.50196	0.152684	0.99923	-4.52593	WTHG_WTLG_7mo	0.816207		ENSMUSG00000005947	Itgae	integrin alpha E, epithelial-associated [Source:MGI Symbol;Acc:MGI:1298377]
-0.263394	7.27193	-1.5014	0.152828	0.99923	-4.40616	WTHG_WTLG_7mo	0.815796		ENSMUSG00000066324	Bpnt2	3'(2'), 5'-bisphosphate nucleotidase 2 [Source:MGI Symbol;Acc:MGI:1915720]
-0.201654	3.23521	-1.50121	0.152875	0.99923	-4.4602	WTHG_WTLG_7mo	0.815663		ENSMUSG00000079484	Phyhd1	phytanoyl-CoA dioxygenase domain containing 1 [Source:MGI Symbol;Acc:MGI:3612860]
-0.209945	3.89231	-1.50028	0.153114	0.99923	-4.44529	WTHG_WTLG_7mo	0.814985		ENSMUSG00000026730	Pter	phosphotriesterase related [Source:MGI Symbol;Acc:MGI:107372]
0.148238	2.76474	1.5002	0.153136	0.99923	-4.47386	WTHG_WTLG_7mo	0.814924		ENSMUSG00000110357	A030001D20Rik	RIKEN cDNA A030001D20 gene [Source:MGI Symbol;Acc:MGI:3696869]
0.108904	7.15195	1.49979	0.153239	0.99923	-4.40716	WTHG_WTLG_7mo	0.814629		ENSMUSG00000034850	Tmem127	transmembrane protein 127 [Source:MGI Symbol;Acc:MGI:1916720]
0.365641	-0.229922	1.23877	0.233387	0.99923	-4.56783	WTHG_WTLG_7mo	0.631923		ENSMUSG00000111852	Gm33180	predicted gene, 33180 [Source:MGI Symbol;Acc:MGI:5592339]
0.202795	2.8942	1.49948	0.15332	0.99923	-4.47123	WTHG_WTLG_7mo	0.8144		ENSMUSG00000036086	Zranb3	zinc finger, RAN-binding domain containing 3 [Source:MGI Symbol;Acc:MGI:1918362]
-0.411834	1.06153	-1.49943	0.153333	0.99923	-4.50431	WTHG_WTLG_7mo	0.814364		ENSMUSG00000113575	A930023M06Rik	RIKEN cDNA A930023M06 gene [Source:MGI Symbol;Acc:MGI:1925208]
-0.148031	5.02753	-1.49933	0.153357	0.99923	-4.41811	WTHG_WTLG_7mo	0.814296		ENSMUSG00000079316	Rab9	RAB9, member RAS oncogene family [Source:MGI Symbol;Acc:MGI:1890695]
1.03626	0.541395	1.49896	0.153454	0.99923	-4.52241	WTHG_WTLG_7mo	0.814022		ENSMUSG00000040562	Gstm2	glutathione S-transferase, mu 2 [Source:MGI Symbol;Acc:MGI:95861]
0.56947	1.39317	1.49829	0.153626	0.99923	-4.50461	WTHG_WTLG_7mo	0.813535		ENSMUSG00000001128	Cfp	complement factor properdin [Source:MGI Symbol;Acc:MGI:97545]
0.264913	0.418662	1.49735	0.153869	0.99923	-4.51862	WTHG_WTLG_7mo	0.812849		ENSMUSG00000026621	Mtarc1	mitochondrial amidoxime reducing component 1 [Source:MGI Symbol;Acc:MGI:1913362]
0.0956118	6.63166	1.49675	0.154021	0.99923	-4.40917	WTHG_WTLG_7mo	0.812419		ENSMUSG00000038145	Snrk	SNF related kinase [Source:MGI Symbol;Acc:MGI:108104]
-0.14885	3.79159	-1.49645	0.1541	0.99923	-4.44725	WTHG_WTLG_7mo	0.812196		ENSMUSG00000021646	Mccc2	methylcrotonoyl-Coenzyme A carboxylase 2 (beta) [Source:MGI Symbol;Acc:MGI:1925288]
0.421336	0.31869	1.49608	0.154196	0.99923	-4.51929	WTHG_WTLG_7mo	0.811927		ENSMUSG00000025083	Afap1l2	actin filament associated protein 1-like 2 [Source:MGI Symbol;Acc:MGI:2147658]
0.235165	5.5452	1.49586	0.154253	0.99923	-4.41456	WTHG_WTLG_7mo	0.811766		ENSMUSG00000027933	Ints3	integrator complex subunit 3 [Source:MGI Symbol;Acc:MGI:2140050]
-0.387428	0.345186	-1.49545	0.154359	0.99923	-4.52246	WTHG_WTLG_7mo	0.811469		ENSMUSG00000089875	Etohd2	ethanol decreased 2 [Source:MGI Symbol;Acc:MGI:1261417]
0.195583	2.1283	1.49543	0.154365	0.99923	-4.48952	WTHG_WTLG_7mo	0.811453		ENSMUSG00000046287	Pnma3	paraneoplastic antigen MA3 [Source:MGI Symbol;Acc:MGI:2180565]
-0.207788	3.80873	-1.4952	0.154423	0.99923	-4.44674	WTHG_WTLG_7mo	0.811288		ENSMUSG00000020019	Ntn4	netrin 4 [Source:MGI Symbol;Acc:MGI:1888978]
-0.140425	5.61166	-1.49506	0.15446	0.99923	-4.41368	WTHG_WTLG_7mo	0.811185		ENSMUSG00000031568	Rwdd4a	RWD domain containing 4A [Source:MGI Symbol;Acc:MGI:2681000]
0.176129	10.256	1.49489	0.154503	0.99923	-4.41387	WTHG_WTLG_7mo	0.811063		ENSMUSG00000028125	Abca4	ATP-binding cassette, sub-family A (ABC1), member 4 [Source:MGI Symbol;Acc:MGI:109424]
-0.27649	3.09114	-1.49395	0.154746	0.99923	-4.46781	WTHG_WTLG_7mo	0.810381		ENSMUSG00000025665	Rps6ka6	ribosomal protein S6 kinase polypeptide 6 [Source:MGI Symbol;Acc:MGI:1914321]
0.332268	2.98965	1.49392	0.154753	0.99923	-4.46919	WTHG_WTLG_7mo	0.810362		ENSMUSG00000037428	Vgf	VGF nerve growth factor inducible [Source:MGI Symbol;Acc:MGI:1343180]
-0.218063	6.39183	-1.49382	0.154781	0.99923	-4.41108	WTHG_WTLG_7mo	0.810283		ENSMUSG00000030643	Rab30	RAB30, member RAS oncogene family [Source:MGI Symbol;Acc:MGI:1923235]
-0.143329	6.29181	-1.49374	0.154801	0.99923	-4.41141	WTHG_WTLG_7mo	0.810227		ENSMUSG00000039913	Pak5	p21 (RAC1) activated kinase 5 [Source:MGI Symbol;Acc:MGI:1920334]
-0.180132	3.43715	-1.4936	0.154836	0.99923	-4.45609	WTHG_WTLG_7mo	0.810129		ENSMUSG00000097419	Gm26666	predicted gene, 26666 [Source:MGI Symbol;Acc:MGI:5477160]
-0.174948	8.34277	-1.49359	0.15484	0.99923	-4.41127	WTHG_WTLG_7mo	0.810116		ENSMUSG00000025340	Rabgef1	RAB guanine nucleotide exchange factor (GEF) 1 [Source:MGI Symbol;Acc:MGI:1929459]
0.363867	1.89895	1.49348	0.154866	0.99923	-4.49517	WTHG_WTLG_7mo	0.810043		ENSMUSG00000030109	Slc6a12	solute carrier family 6 (neurotransmitter transporter, betaine/GABA), member 12 [Source:MGI Symbol;Acc:MGI:95628]
-0.253676	2.31135	-1.49335	0.1549	0.99923	-4.48379	WTHG_WTLG_7mo	0.809947		ENSMUSG00000036894	Rap2b	RAP2B, member of RAS oncogene family [Source:MGI Symbol;Acc:MGI:1921262]
-0.380291	4.60184	-1.49289	0.155019	0.99923	-4.43093	WTHG_WTLG_7mo	0.809614		ENSMUSG00000000948	Gm38393	predicted gene, 38393 [Source:MGI Symbol;Acc:MGI:5613898]
-0.185994	6.61815	-1.49272	0.155064	0.99923	-4.41155	WTHG_WTLG_7mo	0.80949		ENSMUSG00000027599	Armc1	armadillo repeat containing 1 [Source:MGI Symbol;Acc:MGI:1921502]
-0.120321	6.24854	-1.49237	0.155155	0.99923	-4.41244	WTHG_WTLG_7mo	0.809235		ENSMUSG00000005506	Celf1	CUGBP, Elav-like family member 1 [Source:MGI Symbol;Acc:MGI:1342295]
-0.137283	4.43878	-1.49226	0.155184	0.99923	-4.43079	WTHG_WTLG_7mo	0.809154		ENSMUSG00000029673	Auts2	autism susceptibility candidate 2 [Source:MGI Symbol;Acc:MGI:1919847]
0.167786	3.45972	1.49162	0.15535	0.99923	-4.45859	WTHG_WTLG_7mo	0.808688		ENSMUSG00000026806	Ddx31	DEAD/H box helicase 31 [Source:MGI Symbol;Acc:MGI:2682639]
0.122073	7.10788	1.49049	0.155643	0.99923	-4.41272	WTHG_WTLG_7mo	0.807871		ENSMUSG00000054611	Kdm2a	lysine (K)-specific demethylase 2A [Source:MGI Symbol;Acc:MGI:1354736]
-0.130671	6.08928	-1.48959	0.155879	0.99923	-4.41443	WTHG_WTLG_7mo	0.807212		ENSMUSG00000022305	Lrp12	low density lipoprotein-related protein 12 [Source:MGI Symbol;Acc:MGI:2443132]
-0.116442	7.44638	-1.48885	0.15607	0.99923	-4.41365	WTHG_WTLG_7mo	0.806679		ENSMUSG00000000346	Dazap2	DAZ associated protein 2 [Source:MGI Symbol;Acc:MGI:1344344]
0.228264	3.46356	1.48876	0.156095	0.99923	-4.45966	WTHG_WTLG_7mo	0.80661		ENSMUSG00000004961	Syt5	synaptotagmin V [Source:MGI Symbol;Acc:MGI:1926368]
0.388226	1.43826	1.48871	0.156107	0.99923	-4.50922	WTHG_WTLG_7mo	0.806577		ENSMUSG00000023067	Cdkn1a	cyclin-dependent kinase inhibitor 1A (P21) [Source:MGI Symbol;Acc:MGI:104556]
0.362879	-0.19009	1.17046	0.259041	0.99923	-4.57831	WTHG_WTLG_7mo	0.586632		ENSMUSG00000068122	Agtr2	angiotensin II receptor, type 2 [Source:MGI Symbol;Acc:MGI:87966]
-0.310525	2.6057	-1.48838	0.156193	0.99923	-4.48248	WTHG_WTLG_7mo	0.806338		ENSMUSG00000063383	Zfp947	zinc finger protein 947 [Source:MGI Symbol;Acc:MGI:3646759]
-0.248673	6.23595	-1.48828	0.156221	0.99923	-4.41475	WTHG_WTLG_7mo	0.806262		ENSMUSG00000060227	Golm2	golgi membrane protein 2 [Source:MGI Symbol;Acc:MGI:2443129]
-0.199329	2.9667	-1.48771	0.156368	0.99923	-4.47973	WTHG_WTLG_7mo	0.805851		ENSMUSG00000035929	H2-Q4	histocompatibility 2, Q region locus 4 [Source:MGI Symbol;Acc:MGI:95933]
0.223549	0.804714	1.48762	0.156391	0.99923	-4.51921	WTHG_WTLG_7mo	0.805789		ENSMUSG00000047495	Dlgap2	DLG associated protein 2 [Source:MGI Symbol;Acc:MGI:2443181]
-0.20212	4.14602	-1.48703	0.156547	0.99923	-4.44161	WTHG_WTLG_7mo	0.805355		ENSMUSG00000054894	Dmac2l	distal membrane arm assembly complex 2 like [Source:MGI Symbol;Acc:MGI:1915305]
0.34956	-0.0822986	1.4275	0.172759	0.99923	-4.53862	WTHG_WTLG_7mo	0.76256		ENSMUSG00000043993	2900052L18Rik	RIKEN cDNA 2900052L18 gene [Source:MGI Symbol;Acc:MGI:1924085]
0.120298	6.52996	1.48651	0.156681	0.99923	-4.41541	WTHG_WTLG_7mo	0.804985		ENSMUSG00000034290	Nek9	NIMA (never in mitosis gene a)-related expressed kinase 9 [Source:MGI Symbol;Acc:MGI:2387995]
0.383853	3.9557	1.4864	0.156711	0.99923	-4.44891	WTHG_WTLG_7mo	0.8049		ENSMUSG00000022443	Myh9	myosin, heavy polypeptide 9, non-muscle [Source:MGI Symbol;Acc:MGI:107717]
0.221775	6.34396	1.48593	0.156835	0.99923	-4.41623	WTHG_WTLG_7mo	0.804557		ENSMUSG00000055254	Ntrk2	neurotrophic tyrosine kinase, receptor, type 2 [Source:MGI Symbol;Acc:MGI:97384]
-0.24279	3.57928	-1.48592	0.156835	0.99923	-4.45187	WTHG_WTLG_7mo	0.804556		ENSMUSG00000108456	4732496C06Rik	RIKEN cDNA 4732496C06 gene [Source:MGI Symbol;Acc:MGI:2442534]
0.480493	2.18413	1.48545	0.156958	0.99923	-4.4917	WTHG_WTLG_7mo	0.804216		ENSMUSG00000090077	Lime1	Lck interacting transmembrane adaptor 1 [Source:MGI Symbol;Acc:MGI:1919949]
0.303241	1.71619	1.48483	0.157121	0.99923	-4.50117	WTHG_WTLG_7mo	0.803765		ENSMUSG00000041161	Otud3	OTU domain containing 3 [Source:MGI Symbol;Acc:MGI:1920412]
-0.174685	4.48995	-1.48451	0.157205	0.99923	-4.4341	WTHG_WTLG_7mo	0.803533		ENSMUSG00000028295	Smim8	small integral membrane protein 8 [Source:MGI Symbol;Acc:MGI:1913541]
-0.308818	2.62585	-1.48441	0.157233	0.99923	-4.48017	WTHG_WTLG_7mo	0.803456		ENSMUSG00000105055	Gm43079	predicted gene 43079 [Source:MGI Symbol;Acc:MGI:5663216]
-0.136965	8.12902	-1.48419	0.15729	0.99923	-4.41662	WTHG_WTLG_7mo	0.803299		ENSMUSG00000018965	Ywhah	tyrosine 3-monooxygenase/tryptophan 5-monooxygenase activation protein, eta polypeptide [Source:MGI Symbol;Acc:MGI:109194]
0.136351	4.74456	1.48418	0.157293	0.99923	-4.43236	WTHG_WTLG_7mo	0.803289		ENSMUSG00000039840	Epg5	ectopic P-granules autophagy protein 5 homolog (C. elegans) [Source:MGI Symbol;Acc:MGI:1918673]
0.346024	-0.0389496	0.697942	0.495283	0.99923	-4.62728	WTHG_WTLG_7mo	0.305146		ENSMUSG00000023341	Mx2	MX dynamin-like GTPase 2 [Source:MGI Symbol;Acc:MGI:97244]
0.164543	4.56698	1.48408	0.157318	0.99923	-4.43549	WTHG_WTLG_7mo	0.803223		ENSMUSG00000001962	Fam50a	family with sequence similarity 50, member A [Source:MGI Symbol;Acc:MGI:1351626]
0.186377	3.62221	1.48393	0.157358	0.99923	-4.45855	WTHG_WTLG_7mo	0.803111		ENSMUSG00000038342	Mlxip	MLX interacting protein [Source:MGI Symbol;Acc:MGI:2141183]
0.590402	5.02475	1.48379	0.157393	0.99923	-4.42911	WTHG_WTLG_7mo	0.803013		ENSMUSG00000047793	Sned1	sushi, nidogen and EGF-like domains 1 [Source:MGI Symbol;Acc:MGI:3045960]
0.155723	3.7847	1.48367	0.157425	0.99923	-4.45541	WTHG_WTLG_7mo	0.802926		ENSMUSG00000029174	Tbc1d1	TBC1 domain family, member 1 [Source:MGI Symbol;Acc:MGI:1889508]
-0.210882	2.45662	-1.48364	0.157435	0.99923	-4.48187	WTHG_WTLG_7mo	0.802899		ENSMUSG00000035878	Hykk	hydroxylysine kinase 1 [Source:MGI Symbol;Acc:MGI:2443139]
-0.165606	7.19297	-1.4836	0.157445	0.99923	-4.41676	WTHG_WTLG_7mo	0.802872		ENSMUSG00000015653	Steap2	six transmembrane epithelial antigen of prostate 2 [Source:MGI Symbol;Acc:MGI:1921301]
0.215913	2.91519	1.4835	0.157471	0.99923	-4.4743	WTHG_WTLG_7mo	0.8028		ENSMUSG00000005378	Bud23	BUD23, rRNA methyltransferase and ribosome maturation factor [Source:MGI Symbol;Acc:MGI:1913388]
0.229377	1.80812	1.48304	0.157591	0.99923	-4.50397	WTHG_WTLG_7mo	0.802468		ENSMUSG00000116582	Gm36169	predicted gene, 36169 [Source:MGI Symbol;Acc:MGI:5595328]
-0.179224	5.61511	-1.48267	0.157689	0.99923	-4.42031	WTHG_WTLG_7mo	0.802198		ENSMUSG00000020015	Cdk17	cyclin-dependent kinase 17 [Source:MGI Symbol;Acc:MGI:97517]
-0.226598	2.27344	-1.48262	0.157702	0.99923	-4.48989	WTHG_WTLG_7mo	0.802164		ENSMUSG00000059554	Ccdc28a	coiled-coil domain containing 28A [Source:MGI Symbol;Acc:MGI:2443508]
0.246816	4.31799	1.48254	0.157723	0.99923	-4.44251	WTHG_WTLG_7mo	0.802105		ENSMUSG00000028048	Gba	glucosidase, beta, acid [Source:MGI Symbol;Acc:MGI:95665]
-0.320402	6.00594	-1.48223	0.157804	0.99923	-4.41886	WTHG_WTLG_7mo	0.801881		ENSMUSG00000056260	Lrif1	ligand dependent nuclear receptor interacting factor 1 [Source:MGI Symbol;Acc:MGI:2445214]
0.20384	4.5037	1.48217	0.157821	0.99923	-4.4386	WTHG_WTLG_7mo	0.801835		ENSMUSG00000022842	Ece2	endothelin converting enzyme 2 [Source:MGI Symbol;Acc:MGI:1101356]
-0.101749	7.69479	-1.48196	0.157877	0.99923	-4.41778	WTHG_WTLG_7mo	0.801682		ENSMUSG00000022283	Pabpc1	poly(A) binding protein, cytoplasmic 1 [Source:MGI Symbol;Acc:MGI:1349722]
0.306969	2.58249	1.4818	0.157917	0.99923	-4.48211	WTHG_WTLG_7mo	0.80157		ENSMUSG00000034206	Polq	polymerase (DNA directed), theta [Source:MGI Symbol;Acc:MGI:2155399]
-0.211522	3.06017	-1.48171	0.157943	0.99923	-4.47117	WTHG_WTLG_7mo	0.801501		ENSMUSG00000029722	Agfg2	ArfGAP with FG repeats 2 [Source:MGI Symbol;Acc:MGI:2443267]
0.149195	4.71553	1.48111	0.158099	0.99923	-4.43524	WTHG_WTLG_7mo	0.801071		ENSMUSG00000004113	Cacna1b	calcium channel, voltage-dependent, N type, alpha 1B subunit [Source:MGI Symbol;Acc:MGI:88296]
-0.346259	0.706367	-1.48107	0.158111	0.99923	-4.52026	WTHG_WTLG_7mo	0.801038		ENSMUSG00000057054	Inca1	inhibitor of CDK, cyclin A1 interacting protein 1 [Source:MGI Symbol;Acc:MGI:2144284]
0.345778	-0.379474	0.568646	0.577532	0.99923	-4.63346	WTHG_WTLG_7mo	0.238424		ENSMUSG00000026051	Ecrg4	ECRG4 augurin precursor [Source:MGI Symbol;Acc:MGI:1926146]
0.192818	7.62861	1.48037	0.158294	0.99923	-4.41871	WTHG_WTLG_7mo	0.800535		ENSMUSG00000042453	Reln	reelin [Source:MGI Symbol;Acc:MGI:103022]
0.229178	5.33734	1.47991	0.158415	0.99923	-4.42582	WTHG_WTLG_7mo	0.800202		ENSMUSG00000038861	Pi4kb	phosphatidylinositol 4-kinase beta [Source:MGI Symbol;Acc:MGI:1334433]
-0.280951	1.87912	-1.47988	0.158425	0.99923	-4.49591	WTHG_WTLG_7mo	0.800177		ENSMUSG00000040322	Slc25a24	solute carrier family 25 (mitochondrial carrier, phosphate carrier), member 24 [Source:MGI Symbol;Acc:MGI:1917160]
-0.153339	4.90419	-1.47973	0.158464	0.99923	-4.43008	WTHG_WTLG_7mo	0.80007		ENSMUSG00000043259	Fam13c	family with sequence similarity 13, member C [Source:MGI Symbol;Acc:MGI:1918971]
0.39485	1.26642	1.4795	0.158524	0.99923	-4.51024	WTHG_WTLG_7mo	0.799906		ENSMUSG00000062031	Pgghg	protein glucosylgalactosylhydroxylysine glucosidase [Source:MGI Symbol;Acc:MGI:2444047]
0.158644	4.13729	1.47926	0.158587	0.99923	-4.44806	WTHG_WTLG_7mo	0.799734		ENSMUSG00000017999	Ddx27	DEAD box helicase 27 [Source:MGI Symbol;Acc:MGI:2385884]
-0.184831	5.83311	-1.47912	0.158624	0.99923	-4.42139	WTHG_WTLG_7mo	0.79963		ENSMUSG00000074991	Gabrr3	gamma-aminobutyric acid (GABA) receptor, rho 3 [Source:MGI Symbol;Acc:MGI:3588203]
-0.182862	5.3343	-1.47849	0.158791	0.99923	-4.42505	WTHG_WTLG_7mo	0.799175		ENSMUSG00000069135	Cep43	centrosomal protein 43 [Source:MGI Symbol;Acc:MGI:1922546]
-0.268212	0.0926711	-1.47839	0.158817	0.99923	-4.53059	WTHG_WTLG_7mo	0.799102		ENSMUSG00000111334	Gm30015	predicted gene, 30015 [Source:MGI Symbol;Acc:MGI:5589174]
-0.109969	5.05713	-1.47839	0.158818	0.99923	-4.42805	WTHG_WTLG_7mo	0.799099		ENSMUSG00000033623	Pcgf3	polycomb group ring finger 3 [Source:MGI Symbol;Acc:MGI:1916837]
-0.203644	3.91928	-1.47814	0.158885	0.99923	-4.44687	WTHG_WTLG_7mo	0.798917		ENSMUSG00000106120	Gm42697	predicted gene 42697 [Source:MGI Symbol;Acc:MGI:5662834]
0.471839	1.10044	1.47804	0.15891	0.99923	-4.5181	WTHG_WTLG_7mo	0.79885		ENSMUSG00000004892	Bcan	brevican [Source:MGI Symbol;Acc:MGI:1096385]
-0.165453	4.06524	-1.47777	0.158981	0.99923	-4.44724	WTHG_WTLG_7mo	0.798654		ENSMUSG00000031637	Lrp2bp	Lrp2 binding protein [Source:MGI Symbol;Acc:MGI:1914870]
-0.239552	3.24436	-1.47771	0.158998	0.99923	-4.46738	WTHG_WTLG_7mo	0.798607		ENSMUSG00000046727	Cystm1	cysteine-rich transmembrane module containing 1 [Source:MGI Symbol;Acc:MGI:1913310]
-0.278923	0.616159	-1.47746	0.159063	0.99923	-4.52225	WTHG_WTLG_7mo	0.798431		ENSMUSG00000109975	Gm19196	predicted gene, 19196 [Source:MGI Symbol;Acc:MGI:5011381]
-0.227977	3.82409	-1.47736	0.159091	0.99923	-4.45309	WTHG_WTLG_7mo	0.798353		ENSMUSG00000020328	Nudcd2	NudC domain containing 2 [Source:MGI Symbol;Acc:MGI:1277103]
-0.163846	7.74236	-1.4773	0.159106	0.99923	-4.42056	WTHG_WTLG_7mo	0.798314		ENSMUSG00000045427	Hnrnph2	heterogeneous nuclear ribonucleoprotein H2 [Source:MGI Symbol;Acc:MGI:1201779]
0.172104	7.84664	1.4773	0.159106	0.99923	-4.42056	WTHG_WTLG_7mo	0.798314		ENSMUSG00000019302	Atp6v0a1	ATPase, H+ transporting, lysosomal V0 subunit A1 [Source:MGI Symbol;Acc:MGI:103286]
-0.104265	5.35426	-1.47687	0.15922	0.99923	-4.42604	WTHG_WTLG_7mo	0.798003		ENSMUSG00000006169	Clint1	clathrin interactor 1 [Source:MGI Symbol;Acc:MGI:2144243]
0.165724	6.87944	1.47652	0.159313	0.99923	-4.42109	WTHG_WTLG_7mo	0.797749		ENSMUSG00000022185	Acin1	apoptotic chromatin condensation inducer 1 [Source:MGI Symbol;Acc:MGI:1891824]
0.142226	5.25941	1.47649	0.159321	0.99923	-4.42775	WTHG_WTLG_7mo	0.797726		ENSMUSG00000021131	Erh	ERH mRNA splicing and mitosis factor [Source:MGI Symbol;Acc:MGI:108089]
-0.234461	5.7335	-1.47643	0.159338	0.99923	-4.42329	WTHG_WTLG_7mo	0.79768		ENSMUSG00000029569	Tmem168	transmembrane protein 168 [Source:MGI Symbol;Acc:MGI:1921794]
0.452076	2.22155	1.47608	0.159429	0.99923	-4.50091	WTHG_WTLG_7mo	0.797433		ENSMUSG00000051599	Pcdhb2	protocadherin beta 2 [Source:MGI Symbol;Acc:MGI:2136735]
-0.137159	5.73141	-1.47593	0.15947	0.99923	-4.42403	WTHG_WTLG_7mo	0.797321		ENSMUSG00000042043	Tbca	tubulin cofactor A [Source:MGI Symbol;Acc:MGI:107549]
-0.25204	1.92998	-1.47564	0.159546	0.99923	-4.4975	WTHG_WTLG_7mo	0.797115		ENSMUSG00000019718	L3hypdh	L-3-hydroxyproline dehydratase (trans-) [Source:MGI Symbol;Acc:MGI:1914467]
0.271204	1.74201	1.47516	0.159673	0.99923	-4.50464	WTHG_WTLG_7mo	0.796768		ENSMUSG00000060639	H4c9	H4 clustered histone 9 [Source:MGI Symbol;Acc:MGI:2448432]
-0.159925	7.89125	-1.47484	0.159759	0.99923	-4.42205	WTHG_WTLG_7mo	0.796534		ENSMUSG00000043391	2510009E07Rik	RIKEN cDNA 2510009E07 gene [Source:MGI Symbol;Acc:MGI:1919440]
0.545387	3.38838	1.47463	0.159816	0.99923	-4.4671	WTHG_WTLG_7mo	0.79638		ENSMUSG00000046618	Olfml2a	olfactomedin-like 2A [Source:MGI Symbol;Acc:MGI:2444741]
-0.258541	3.27243	-1.47452	0.159845	0.99923	-4.46817	WTHG_WTLG_7mo	0.796302		ENSMUSG00000032377	Plscr4	phospholipid scramblase 4 [Source:MGI Symbol;Acc:MGI:2143267]
-0.142083	5.44137	-1.47422	0.159923	0.99923	-4.42687	WTHG_WTLG_7mo	0.796089		ENSMUSG00000021067	Sav1	salvador family WW domain containing 1 [Source:MGI Symbol;Acc:MGI:1927144]
-0.114207	5.97306	-1.4738	0.160035	0.99923	-4.42397	WTHG_WTLG_7mo	0.795785		ENSMUSG00000024997	Prdx3	peroxiredoxin 3 [Source:MGI Symbol;Acc:MGI:88034]
0.54392	0.303017	1.47378	0.160041	0.99923	-4.52949	WTHG_WTLG_7mo	0.79577		ENSMUSG00000041736	Tspo	translocator protein [Source:MGI Symbol;Acc:MGI:88222]
-0.304715	3.59317	-1.47349	0.160118	0.99923	-4.46174	WTHG_WTLG_7mo	0.79556		ENSMUSG00000078495	Zfp984	zinc finger protein 984 [Source:MGI Symbol;Acc:MGI:3651978]
-0.153954	5.32524	-1.47321	0.160192	0.99923	-4.42788	WTHG_WTLG_7mo	0.79536		ENSMUSG00000021840	Mapk1ip1l	mitogen-activated protein kinase 1 interacting protein 1-like [Source:MGI Symbol;Acc:MGI:2444022]
0.168826	5.04375	1.47318	0.160201	0.99923	-4.43338	WTHG_WTLG_7mo	0.795336		ENSMUSG00000042628	Zfyve1	zinc finger, FYVE domain containing 1 [Source:MGI Symbol;Acc:MGI:3026685]
0.177898	5.62373	1.47267	0.160336	0.99923	-4.42755	WTHG_WTLG_7mo	0.794969		ENSMUSG00000026289	Atg16l1	autophagy related 16-like 1 (S. cerevisiae) [Source:MGI Symbol;Acc:MGI:1924290]
-0.17351	4.35746	-1.47262	0.16035	0.99923	-4.44117	WTHG_WTLG_7mo	0.794931		ENSMUSG00000035268	Pkig	protein kinase inhibitor, gamma [Source:MGI Symbol;Acc:MGI:1343086]
-0.248971	5.15826	-1.47262	0.16035	0.99923	-4.43023	WTHG_WTLG_7mo	0.79493		ENSMUSG00000025981	Coq10b	coenzyme Q10B [Source:MGI Symbol;Acc:MGI:1915126]
0.364869	0.768804	1.47231	0.160434	0.99923	-4.52044	WTHG_WTLG_7mo	0.794704		ENSMUSG00000041859	Mcm3	minichromosome maintenance complex component 3 [Source:MGI Symbol;Acc:MGI:101845]
-0.125286	6.80315	-1.47184	0.160557	0.99923	-4.42381	WTHG_WTLG_7mo	0.79437		ENSMUSG00000027963	Extl2	exostosin-like glycosyltransferase 2 [Source:MGI Symbol;Acc:MGI:1889574]
-0.170427	7.97965	-1.47172	0.16059	0.99923	-4.42391	WTHG_WTLG_7mo	0.794283		ENSMUSG00000027706	Sec62	SEC62 homolog (S. cerevisiae) [Source:MGI Symbol;Acc:MGI:1916526]
0.314465	3.0981	1.4715	0.16065	0.99923	-4.47486	WTHG_WTLG_7mo	0.79412		ENSMUSG00000003581	Rnf215	ring finger protein 215 [Source:MGI Symbol;Acc:MGI:1918923]
0.154004	6.56074	1.47089	0.160813	0.99923	-4.42472	WTHG_WTLG_7mo	0.793679		ENSMUSG00000003153	Slc2a3	solute carrier family 2 (facilitated glucose transporter), member 3 [Source:MGI Symbol;Acc:MGI:95757]
-0.154893	4.96462	-1.47072	0.160857	0.99923	-4.43385	WTHG_WTLG_7mo	0.793561		ENSMUSG00000019927	Ube2d1	ubiquitin-conjugating enzyme E2D 1 [Source:MGI Symbol;Acc:MGI:2384911]
0.298327	5.33634	1.46959	0.16116	0.99923	-4.43245	WTHG_WTLG_7mo	0.792742		ENSMUSG00000082585	Gm15387	predicted gene 15387 [Source:MGI Symbol;Acc:MGI:3705374]
-0.25776	5.49914	-1.46951	0.161181	0.99923	-4.4289	WTHG_WTLG_7mo	0.792685		ENSMUSG00000055733	Nap1l3	nucleosome assembly protein 1-like 3 [Source:MGI Symbol;Acc:MGI:1859565]
0.130716	6.46042	1.46868	0.161403	0.99923	-4.426	WTHG_WTLG_7mo	0.792087		ENSMUSG00000058070	Eml1	echinoderm microtubule associated protein like 1 [Source:MGI Symbol;Acc:MGI:1915769]
-0.229827	6.64381	-1.46815	0.161546	0.99923	-4.42607	WTHG_WTLG_7mo	0.791704		ENSMUSG00000031176	Dynlt3	dynein light chain Tctex-type 3 [Source:MGI Symbol;Acc:MGI:1914367]
-0.227568	5.15294	-1.46794	0.161603	0.99923	-4.43212	WTHG_WTLG_7mo	0.791551		ENSMUSG00000025128	Bhlhe22	basic helix-loop-helix family, member e22 [Source:MGI Symbol;Acc:MGI:1930001]
-0.309026	5.37434	-1.46775	0.161654	0.99923	-4.43007	WTHG_WTLG_7mo	0.791414		ENSMUSG00000025666	Tmem47	transmembrane protein 47 [Source:MGI Symbol;Acc:MGI:2177570]
0.303918	1.61897	1.46751	0.161719	0.99923	-4.50793	WTHG_WTLG_7mo	0.79124		ENSMUSG00000019027	Dnah1	dynein, axonemal, heavy chain 1 [Source:MGI Symbol;Acc:MGI:107721]
-0.123572	8.62897	-1.46732	0.161768	0.99923	-4.42694	WTHG_WTLG_7mo	0.791106		ENSMUSG00000033419	Snap91	synaptosomal-associated protein 91 [Source:MGI Symbol;Acc:MGI:109132]
0.142401	6.05315	1.46709	0.161831	0.99923	-4.42788	WTHG_WTLG_7mo	0.790938		ENSMUSG00000037331	Larp1	La ribonucleoprotein domain family, member 1 [Source:MGI Symbol;Acc:MGI:1890165]
-0.340064	1.72336	-1.46706	0.161838	0.99923	-4.50496	WTHG_WTLG_7mo	0.79092		ENSMUSG00000109021	Gm44812	predicted gene 44812 [Source:MGI Symbol;Acc:MGI:5753388]
-0.151346	4.22477	-1.46593	0.162141	0.99923	-4.44684	WTHG_WTLG_7mo	0.790107		ENSMUSG00000079111	Kdelr2	KDEL (Lys-Asp-Glu-Leu) endoplasmic reticulum protein retention receptor 2 [Source:MGI Symbol;Acc:MGI:1914163]
-0.289172	0.15945	-1.46457	0.162508	0.99923	-4.53084	WTHG_WTLG_7mo	0.789126		ENSMUSG00000079669	Gm17396	predicted gene, 17396 [Source:MGI Symbol;Acc:MGI:4937030]
0.475015	0.355804	1.46434	0.162571	0.99923	-4.53014	WTHG_WTLG_7mo	0.788956		ENSMUSG00000047867	Gimap6	GTPase, IMAP family member 6 [Source:MGI Symbol;Acc:MGI:1918876]
0.259325	4.18755	1.46427	0.16259	0.99923	-4.45237	WTHG_WTLG_7mo	0.788906		ENSMUSG00000033597	Caskin1	CASK interacting protein 1 [Source:MGI Symbol;Acc:MGI:2442952]
-0.239062	3.44457	-1.46379	0.162718	0.99923	-4.46563	WTHG_WTLG_7mo	0.788563		ENSMUSG00000097589	Dleu2	deleted in lymphocytic leukemia, 2 [Source:MGI Symbol;Acc:MGI:1934030]
-0.143588	9.04146	-1.46368	0.162748	0.99923	-4.42945	WTHG_WTLG_7mo	0.788485		ENSMUSG00000020612	Prkar1a	protein kinase, cAMP dependent regulatory, type I, alpha [Source:MGI Symbol;Acc:MGI:104878]
0.357516	1.99289	1.46292	0.162953	0.99923	-4.50099	WTHG_WTLG_7mo	0.787936		ENSMUSG00000041797	Abca9	ATP-binding cassette, sub-family A (ABC1), member 9 [Source:MGI Symbol;Acc:MGI:2386796]
-0.212292	7.85558	-1.46285	0.162973	0.99923	-4.42909	WTHG_WTLG_7mo	0.787885		ENSMUSG00000029571	Tmem106b	transmembrane protein 106B [Source:MGI Symbol;Acc:MGI:1919150]
0.220057	5.66923	1.46264	0.163029	0.99923	-4.43189	WTHG_WTLG_7mo	0.787735		ENSMUSG00000069972	Rps13-ps2	ribosomal protein S13, pseudogene 2 [Source:MGI Symbol;Acc:MGI:3704295]
0.394398	0.870217	1.46242	0.163088	0.99923	-4.52292	WTHG_WTLG_7mo	0.787578		ENSMUSG00000079260	Tmppe	transmembrane protein with metallophosphoesterase domain [Source:MGI Symbol;Acc:MGI:5317335]
0.182841	7.22515	1.46201	0.163199	0.99923	-4.42953	WTHG_WTLG_7mo	0.787282		ENSMUSG00000040407	Akap9	A kinase (PRKA) anchor protein (yotiao) 9 [Source:MGI Symbol;Acc:MGI:2178217]
-0.157789	3.48653	-1.4611	0.163446	0.99923	-4.46774	WTHG_WTLG_7mo	0.786627		ENSMUSG00000041961	Znrf3	zinc and ring finger 3 [Source:MGI Symbol;Acc:MGI:3039616]
-0.169857	4.42306	-1.46093	0.163491	0.99923	-4.44768	WTHG_WTLG_7mo	0.786505		ENSMUSG00000034663	Bmp2k	BMP2 inducible kinase [Source:MGI Symbol;Acc:MGI:2155456]
0.402372	2.55622	1.46074	0.163543	0.99923	-4.4905	WTHG_WTLG_7mo	0.786368		ENSMUSG00000034796	Cpne7	copine VII [Source:MGI Symbol;Acc:MGI:2142747]
0.276595	1.45134	1.46001	0.163743	0.99923	-4.51026	WTHG_WTLG_7mo	0.785838		ENSMUSG00000097842	9330104G04Rik	RIKEN cDNA 9330104G04 gene [Source:MGI Symbol;Acc:MGI:2445112]
-0.344061	0.773357	-1.45977	0.163807	0.99923	-4.52128	WTHG_WTLG_7mo	0.785668		ENSMUSG00000113527	Gm48079	predicted gene, 48079 [Source:MGI Symbol;Acc:MGI:6097416]
0.108539	6.62893	1.45926	0.163945	0.99923	-4.43142	WTHG_WTLG_7mo	0.785301		ENSMUSG00000049550	Clip1	CAP-GLY domain containing linker protein 1 [Source:MGI Symbol;Acc:MGI:1928401]
-0.187559	5.59527	-1.45892	0.164037	0.99923	-4.4343	WTHG_WTLG_7mo	0.785058		ENSMUSG00000040649	Rimklb	ribosomal modification protein rimK-like family member B [Source:MGI Symbol;Acc:MGI:1918325]
-0.216831	7.37089	-1.45856	0.164134	0.99923	-4.43154	WTHG_WTLG_7mo	0.784801		ENSMUSG00000025104	Hdgfl3	HDGF like 3 [Source:MGI Symbol;Acc:MGI:1352760]
0.367607	0.581122	1.458	0.164289	0.99923	-4.52909	WTHG_WTLG_7mo	0.784393		ENSMUSG00000086320	Gm12840	predicted gene 12840 [Source:MGI Symbol;Acc:MGI:3650917]
-0.202349	7.49176	-1.45776	0.164352	0.99923	-4.43202	WTHG_WTLG_7mo	0.784224		ENSMUSG00000020326	Ccng1	cyclin G1 [Source:MGI Symbol;Acc:MGI:102890]
0.242782	2.2759	1.45765	0.164384	0.99923	-4.49653	WTHG_WTLG_7mo	0.784141		ENSMUSG00000030823	9130019O22Rik	RIKEN cDNA 9130019O22 gene [Source:MGI Symbol;Acc:MGI:1926171]
0.317524	1.23854	1.45752	0.164419	0.99923	-4.51474	WTHG_WTLG_7mo	0.784047		ENSMUSG00000043895	S1pr2	sphingosine-1-phosphate receptor 2 [Source:MGI Symbol;Acc:MGI:99569]
0.333407	1.55082	1.45689	0.16459	0.99923	-4.50906	WTHG_WTLG_7mo	0.783597		ENSMUSG00000020272	Stk10	serine/threonine kinase 10 [Source:MGI Symbol;Acc:MGI:1099439]
-0.193905	3.15627	-1.45652	0.16469	0.99923	-4.47725	WTHG_WTLG_7mo	0.783334		ENSMUSG00000034639	Setmar	SET domain without mariner transposase fusion [Source:MGI Symbol;Acc:MGI:1921979]
-0.181176	5.6077	-1.4563	0.16475	0.99923	-4.43571	WTHG_WTLG_7mo	0.783176		ENSMUSG00000008658	Rbfox1	RNA binding protein, fox-1 homolog (C. elegans) 1 [Source:MGI Symbol;Acc:MGI:1926224]
-0.319787	0.641828	-1.45383	0.165426	0.99923	-4.52716	WTHG_WTLG_7mo	0.781396		ENSMUSG00000031377	Bmx	BMX non-receptor tyrosine kinase [Source:MGI Symbol;Acc:MGI:1101778]
-0.401766	0.270385	-1.4537	0.16546	0.99923	-4.53127	WTHG_WTLG_7mo	0.781306		ENSMUSG00000034732	Pabpc5	poly(A) binding protein, cytoplasmic 5 [Source:MGI Symbol;Acc:MGI:2136401]
0.300741	1.15453	1.45301	0.16565	0.99923	-4.52063	WTHG_WTLG_7mo	0.780808		ENSMUSG00000052688	Rab7b	RAB7B, member RAS oncogene family [Source:MGI Symbol;Acc:MGI:2442295]
0.303486	3.14692	1.45269	0.165736	0.99923	-4.47953	WTHG_WTLG_7mo	0.780582		ENSMUSG00000031502	Col4a1	collagen, type IV, alpha 1 [Source:MGI Symbol;Acc:MGI:88454]
0.344864	-0.637049	0.858666	0.40327	0.99923	-4.6087	WTHG_WTLG_7mo	0.394404		ENSMUSG00000021280	Exoc3l4	exocyst complex component 3-like 4 [Source:MGI Symbol;Acc:MGI:1921363]
0.108257	6.0019	1.45222	0.165867	0.99923	-4.43654	WTHG_WTLG_7mo	0.780239		ENSMUSG00000053436	Mapk14	mitogen-activated protein kinase 14 [Source:MGI Symbol;Acc:MGI:1346865]
-0.252761	5.4444	-1.4521	0.1659	0.99923	-4.43855	WTHG_WTLG_7mo	0.780155		ENSMUSG00000030452	Nipa2	non imprinted in Prader-Willi/Angelman syndrome 2 homolog (human) [Source:MGI Symbol;Acc:MGI:1913918]
0.120744	7.00266	1.45186	0.165966	0.99923	-4.43552	WTHG_WTLG_7mo	0.77998		ENSMUSG00000049313	Sorl1	sortilin-related receptor, LDLR class A repeats-containing [Source:MGI Symbol;Acc:MGI:1202296]
0.141025	5.16135	1.45082	0.16625	0.99923	-4.44316	WTHG_WTLG_7mo	0.77924		ENSMUSG00000034848	Ttc21b	tetratricopeptide repeat domain 21B [Source:MGI Symbol;Acc:MGI:1920918]
0.113164	7.65633	1.45082	0.166251	0.99923	-4.4361	WTHG_WTLG_7mo	0.779236		ENSMUSG00000024335	Brd2	bromodomain containing 2 [Source:MGI Symbol;Acc:MGI:99495]
0.342168	-0.0321056	1.5178	0.148674	0.99923	-4.52547	WTHG_WTLG_7mo	0.827764		ENSMUSG00000092335	Zfp977	zinc finger protein 977 [Source:MGI Symbol;Acc:MGI:3645327]
-0.114146	6.33374	-1.44993	0.166495	0.99923	-4.43698	WTHG_WTLG_7mo	0.7786		ENSMUSG00000009828	Cilk1	ciliogenesis associated kinase 1 [Source:MGI Symbol;Acc:MGI:1934157]
0.406825	2.99129	1.4492	0.166696	0.99923	-4.48272	WTHG_WTLG_7mo	0.778074		ENSMUSG00000022483	Col2a1	collagen, type II, alpha 1 [Source:MGI Symbol;Acc:MGI:88452]
-0.251529	3.04062	-1.44846	0.1669	0.99923	-4.47713	WTHG_WTLG_7mo	0.777543		ENSMUSG00000058400	Qrfpr	pyroglutamylated RFamide peptide receptor [Source:MGI Symbol;Acc:MGI:2677633]
-0.214891	3.73888	-1.44843	0.166907	0.99923	-4.46722	WTHG_WTLG_7mo	0.777524		ENSMUSG00000093536	Smim17	small integral membrane protein 17 [Source:MGI Symbol;Acc:MGI:4365374]
-0.223535	6.11304	-1.44783	0.167072	0.99923	-4.43842	WTHG_WTLG_7mo	0.777095		ENSMUSG00000021099	Six6	sine oculis-related homeobox 6 [Source:MGI Symbol;Acc:MGI:1341840]
-0.330461	1.63895	-1.4476	0.167138	0.99923	-4.51048	WTHG_WTLG_7mo	0.776924		ENSMUSG00000118537	Shld3	shieldin complex subunit 3 [Source:MGI Symbol;Acc:MGI:6194609]
0.474146	1.47848	1.44743	0.167183	0.99923	-4.52048	WTHG_WTLG_7mo	0.776808		ENSMUSG00000097391	Mirg	miRNA containing gene [Source:MGI Symbol;Acc:MGI:3781106]
-0.111239	5.36818	-1.44739	0.167196	0.99923	-4.44231	WTHG_WTLG_7mo	0.776773		ENSMUSG00000091512	Lamtor3	late endosomal/lysosomal adaptor, MAPK and MTOR activator 3 [Source:MGI Symbol;Acc:MGI:1929467]
-0.193916	6.92763	-1.44685	0.167344	0.99923	-4.43842	WTHG_WTLG_7mo	0.776391		ENSMUSG00000029684	Wasl	WASP like actin nucleation promoting factor [Source:MGI Symbol;Acc:MGI:1920428]
-0.264646	7.26803	-1.44657	0.167423	0.99923	-4.43856	WTHG_WTLG_7mo	0.776185		ENSMUSG00000055531	Cpsf6	cleavage and polyadenylation specific factor 6 [Source:MGI Symbol;Acc:MGI:1913948]
0.289559	0.25419	1.44647	0.167449	0.99923	-4.53309	WTHG_WTLG_7mo	0.776118		ENSMUSG00000027454	Gins1	GINS complex subunit 1 (Psf1 homolog) [Source:MGI Symbol;Acc:MGI:1916520]
0.161671	5.79534	1.44633	0.167489	0.99923	-4.44118	WTHG_WTLG_7mo	0.776014		ENSMUSG00000025272	Tro	trophinin [Source:MGI Symbol;Acc:MGI:1928994]
0.187235	3.76657	1.44588	0.167611	0.99923	-4.47401	WTHG_WTLG_7mo	0.775697		ENSMUSG00000060924	Csmd1	CUB and Sushi multiple domains 1 [Source:MGI Symbol;Acc:MGI:2137383]
0.15736	5.111	1.4457	0.167662	0.99923	-4.44641	WTHG_WTLG_7mo	0.775565		ENSMUSG00000027944	Hax1	HCLS1 associated X-1 [Source:MGI Symbol;Acc:MGI:1346319]
-0.13001	5.47001	-1.44543	0.167737	0.99923	-4.44246	WTHG_WTLG_7mo	0.775372		ENSMUSG00000022677	Cep20	centrosomal protein 20 [Source:MGI Symbol;Acc:MGI:1913336]
-0.173429	7.41956	-1.44543	0.167738	0.99923	-4.43923	WTHG_WTLG_7mo	0.775368		ENSMUSG00000028426	Rad23b	RAD23 homolog B, nucleotide excision repair protein [Source:MGI Symbol;Acc:MGI:105128]
-0.198626	10.3614	-1.44528	0.167777	0.99923	-4.44204	WTHG_WTLG_7mo	0.775268		ENSMUSG00000041817	Fam169a	family with sequence similarity 169, member A [Source:MGI Symbol;Acc:MGI:2444268]
0.362796	0.13934	1.44485	0.167898	0.99923	-4.53715	WTHG_WTLG_7mo	0.774954		ENSMUSG00000057899	Adgrf2	adhesion G protein-coupled receptor F2 [Source:MGI Symbol;Acc:MGI:2182728]
0.199182	4.79522	1.44484	0.167899	0.99923	-4.44949	WTHG_WTLG_7mo	0.774952		ENSMUSG00000057378	Ryr3	ryanodine receptor 3 [Source:MGI Symbol;Acc:MGI:99684]
-0.207682	5.96406	-1.44481	0.167908	0.99923	-4.44067	WTHG_WTLG_7mo	0.774928		ENSMUSG00000040022	Rab11fip2	RAB11 family interacting protein 2 (class I) [Source:MGI Symbol;Acc:MGI:1922248]
-0.258916	2.3571	-1.44421	0.168076	0.99923	-4.49596	WTHG_WTLG_7mo	0.774495		ENSMUSG00000032940	Rbm11	RNA binding motif protein 11 [Source:MGI Symbol;Acc:MGI:2447622]
-0.123554	4.94108	-1.44415	0.168092	0.99923	-4.44742	WTHG_WTLG_7mo	0.774452		ENSMUSG00000042541	Sem1	SEM1, 26S proteasome complex subunit [Source:MGI Symbol;Acc:MGI:109238]
-0.146856	3.64035	-1.44399	0.168135	0.99923	-4.47169	WTHG_WTLG_7mo	0.774342		ENSMUSG00000040289	Hey1	hairy/enhancer-of-split related with YRPW motif 1 [Source:MGI Symbol;Acc:MGI:1341800]
-0.217238	4.5967	-1.44328	0.168332	0.99923	-4.45065	WTHG_WTLG_7mo	0.773833		ENSMUSG00000069114	Zbtb10	zinc finger and BTB domain containing 10 [Source:MGI Symbol;Acc:MGI:2139883]
0.242285	0.437371	1.44262	0.168515	0.99923	-4.53097	WTHG_WTLG_7mo	0.77336		ENSMUSG00000028480	Glipr2	GLI pathogenesis-related 2 [Source:MGI Symbol;Acc:MGI:1917770]
0.357335	1.2776	1.44186	0.168727	0.99923	-4.52174	WTHG_WTLG_7mo	0.772815		ENSMUSG00000117286	Gm1043	predicted gene 1043 [Source:MGI Symbol;Acc:MGI:2685889]
-0.156694	6.63029	-1.44165	0.168787	0.99923	-4.44158	WTHG_WTLG_7mo	0.772662		ENSMUSG00000053192	Mllt11	myeloid/lymphoid or mixed-lineage leukemia; translocated to, 11 [Source:MGI Symbol;Acc:MGI:1929671]
0.123673	5.52122	1.44109	0.168941	0.99923	-4.44474	WTHG_WTLG_7mo	0.772264		ENSMUSG00000026657	Frmd4a	FERM domain containing 4A [Source:MGI Symbol;Acc:MGI:1919850]
-0.251345	4.71623	-1.44079	0.169024	0.99923	-4.45065	WTHG_WTLG_7mo	0.772051		ENSMUSG00000019817	Plagl1	pleiomorphic adenoma gene-like 1 [Source:MGI Symbol;Acc:MGI:1100874]
-0.220839	6.85561	-1.44026	0.169172	0.99923	-4.44228	WTHG_WTLG_7mo	0.771671		ENSMUSG00000046096	Mosmo	modulator of smoothened [Source:MGI Symbol;Acc:MGI:2446240]
-0.178745	6.06415	-1.43981	0.169298	0.99923	-4.44328	WTHG_WTLG_7mo	0.771348		ENSMUSG00000048661	Lemd3	LEM domain containing 3 [Source:MGI Symbol;Acc:MGI:3580376]
-0.238556	4.23428	-1.43903	0.169516	0.99923	-4.46031	WTHG_WTLG_7mo	0.770789		ENSMUSG00000012429	Mplkip	M-phase specific PLK1 intereacting protein [Source:MGI Symbol;Acc:MGI:1913558]
0.195824	5.63204	1.43842	0.169686	0.99923	-4.44518	WTHG_WTLG_7mo	0.770354		ENSMUSG00000039220	Ppp1r10	protein phosphatase 1, regulatory subunit 10 [Source:MGI Symbol;Acc:MGI:1289273]
0.345724	2.29605	1.43829	0.169723	0.99923	-4.50032	WTHG_WTLG_7mo	0.77026		ENSMUSG00000003680	Taf6l	TATA-box binding protein associated factor 6 like [Source:MGI Symbol;Acc:MGI:2444957]
0.134763	4.87798	1.43816	0.169757	0.99923	-4.45347	WTHG_WTLG_7mo	0.770171		ENSMUSG00000023805	Synj2	synaptojanin 2 [Source:MGI Symbol;Acc:MGI:1201671]
-0.167319	5.62118	-1.43765	0.169901	0.99923	-4.44598	WTHG_WTLG_7mo	0.769804		ENSMUSG00000097164	Cep83os	centrosomal protein 83, opposite strand [Source:MGI Symbol;Acc:MGI:1914973]
-0.304488	5.97692	-1.43741	0.169969	0.99923	-4.44482	WTHG_WTLG_7mo	0.76963		ENSMUSG00000038257	Glra3	glycine receptor, alpha 3 subunit [Source:MGI Symbol;Acc:MGI:95749]
0.211001	2.1813	1.43723	0.170019	0.99923	-4.50303	WTHG_WTLG_7mo	0.769503		ENSMUSG00000015354	Pcolce2	procollagen C-endopeptidase enhancer 2 [Source:MGI Symbol;Acc:MGI:1923727]
-0.163303	3.8366	-1.43687	0.170119	0.99923	-4.46983	WTHG_WTLG_7mo	0.769247		ENSMUSG00000032370	Lactb	lactamase, beta [Source:MGI Symbol;Acc:MGI:1933395]
0.112713	5.40388	1.43672	0.170162	0.99923	-4.44841	WTHG_WTLG_7mo	0.769137		ENSMUSG00000029924	Slc37a3	solute carrier family 37 (glycerol-3-phosphate transporter), member 3 [Source:MGI Symbol;Acc:MGI:1919394]
0.138431	4.25176	1.43628	0.170283	0.99923	-4.46397	WTHG_WTLG_7mo	0.768828		ENSMUSG00000056598	Drc3	dynein regulatory complex subunit 3 [Source:MGI Symbol;Acc:MGI:1921915]
-0.169884	4.31712	-1.43618	0.170312	0.99923	-4.45994	WTHG_WTLG_7mo	0.768753		ENSMUSG00000032387	Rbpms2	RNA binding protein with multiple splicing 2 [Source:MGI Symbol;Acc:MGI:1919223]
-0.27204	2.48736	-1.43617	0.170315	0.99923	-4.49882	WTHG_WTLG_7mo	0.768747		ENSMUSG00000104411	Gm30340	predicted gene, 30340 [Source:MGI Symbol;Acc:MGI:5589499]
-0.296898	1.05204	-1.43601	0.170361	0.99923	-4.52406	WTHG_WTLG_7mo	0.768629		ENSMUSG00000097601	Gm26660	predicted gene, 26660 [Source:MGI Symbol;Acc:MGI:5477154]
-0.255018	6.05642	-1.43588	0.170398	0.99923	-4.44564	WTHG_WTLG_7mo	0.768537		ENSMUSG00000042271	Nxt2	nuclear transport factor 2-like export factor 2 [Source:MGI Symbol;Acc:MGI:2147914]
0.134284	5.72605	1.43577	0.170429	0.99923	-4.44696	WTHG_WTLG_7mo	0.768457		ENSMUSG00000042426	Dhx29	DEAH (Asp-Glu-Ala-His) box polypeptide 29 [Source:MGI Symbol;Acc:MGI:2145374]
0.341729	-0.25378	1.06193	0.304112	0.99923	-4.59162	WTHG_WTLG_7mo	0.516967		ENSMUSG00000020870	Cdc34b	cell division cycle 34B [Source:MGI Symbol;Acc:MGI:1858429]
-0.208072	7.71748	-1.4356	0.170475	0.99923	-4.44498	WTHG_WTLG_7mo	0.768339		ENSMUSG00000045767	B230219D22Rik	RIKEN cDNA B230219D22 gene [Source:MGI Symbol;Acc:MGI:1925771]
0.18333	6.22823	1.43554	0.170492	0.99923	-4.44554	WTHG_WTLG_7mo	0.768297		ENSMUSG00000028991	Mtor	mechanistic target of rapamycin kinase [Source:MGI Symbol;Acc:MGI:1928394]
-0.234179	5.40696	-1.43543	0.170522	0.99923	-4.44823	WTHG_WTLG_7mo	0.768219		ENSMUSG00000074513	Arfip1	ADP-ribosylation factor interacting protein 1 [Source:MGI Symbol;Acc:MGI:1277120]
-0.214571	6.14956	-1.43541	0.170529	0.99923	-4.44553	WTHG_WTLG_7mo	0.768202		ENSMUSG00000042258	Isl1	ISL1 transcription factor, LIM/homeodomain [Source:MGI Symbol;Acc:MGI:101791]
0.14334	4.10025	1.43505	0.170629	0.99923	-4.46625	WTHG_WTLG_7mo	0.767946		ENSMUSG00000024135	Srbd1	S1 RNA binding domain 1 [Source:MGI Symbol;Acc:MGI:1925836]
-0.172045	5.71494	-1.43477	0.170708	0.99923	-4.44699	WTHG_WTLG_7mo	0.767746		ENSMUSG00000027122	Arl14ep	ADP-ribosylation factor-like 14 effector protein [Source:MGI Symbol;Acc:MGI:1926020]
-0.170294	4.62341	-1.43466	0.170739	0.99923	-4.45787	WTHG_WTLG_7mo	0.767668		ENSMUSG00000020389	Cdkl3	cyclin-dependent kinase-like 3 [Source:MGI Symbol;Acc:MGI:2388268]
0.197804	2.02256	1.43439	0.170815	0.99923	-4.50667	WTHG_WTLG_7mo	0.767474		ENSMUSG00000075585	6330403L08Rik	RIKEN cDNA 6330403L08 gene [Source:MGI Symbol;Acc:MGI:1917994]
0.450062	5.24445	1.434	0.170925	0.99923	-4.45263	WTHG_WTLG_7mo	0.767195		ENSMUSG00000101188	Eif4a-ps4	eukaryotic translation initiation factor 4A, pseudogene 4 [Source:MGI Symbol;Acc:MGI:1195958]
-0.147533	5.32158	-1.43399	0.170927	0.99923	-4.44975	WTHG_WTLG_7mo	0.76719		ENSMUSG00000016386	Mpped2	metallophosphoesterase domain containing 2 [Source:MGI Symbol;Acc:MGI:1924265]
0.298176	4.098	1.43354	0.171055	0.99923	-4.47065	WTHG_WTLG_7mo	0.766865		ENSMUSG00000027175	Tcp11l1	t-complex 11 like 1 [Source:MGI Symbol;Acc:MGI:2444263]
0.223712	5.02769	1.43312	0.171171	0.99923	-4.45363	WTHG_WTLG_7mo	0.76657		ENSMUSG00000031543	Ank1	ankyrin 1, erythroid [Source:MGI Symbol;Acc:MGI:88024]
0.268832	3.26415	1.43267	0.171298	0.99923	-4.48583	WTHG_WTLG_7mo	0.766249		ENSMUSG00000086232	Gm7546	predicted gene 7546 [Source:MGI Symbol;Acc:MGI:3644883]
-0.222271	1.25675	-1.43231	0.171399	0.99923	-4.5186	WTHG_WTLG_7mo	0.765992		ENSMUSG00000028139	Riiad1	regulatory subunit of type II PKA R-subunit (RIIa) domain containing 1 [Source:MGI Symbol;Acc:MGI:1913603]
0.338167	-0.0285538	0.951366	0.355641	0.99923	-4.60619	WTHG_WTLG_7mo	0.448988		ENSMUSG00000108423	Gm44856	predicted gene 44856 [Source:MGI Symbol;Acc:MGI:5753432]
-0.258348	8.92888	-1.43131	0.171681	0.99923	-4.44798	WTHG_WTLG_7mo	0.765277		ENSMUSG00000032328	Tmem30a	transmembrane protein 30A [Source:MGI Symbol;Acc:MGI:106402]
-0.228394	6.77501	-1.43125	0.171699	0.99923	-4.44754	WTHG_WTLG_7mo	0.765232		ENSMUSG00000021712	Trim23	tripartite motif-containing 23 [Source:MGI Symbol;Acc:MGI:1933161]
0.175653	3.6058	1.43103	0.171761	0.99923	-4.47941	WTHG_WTLG_7mo	0.765076		ENSMUSG00000002900	Lamb1	laminin B1 [Source:MGI Symbol;Acc:MGI:96743]
0.39221	2.7419	1.43058	0.171888	0.99923	-4.49958	WTHG_WTLG_7mo	0.764753		ENSMUSG00000055540	Epha6	Eph receptor A6 [Source:MGI Symbol;Acc:MGI:108034]
0.12606	5.74376	1.43052	0.171906	0.99923	-4.45001	WTHG_WTLG_7mo	0.764709		ENSMUSG00000034154	Ino80	INO80 complex subunit [Source:MGI Symbol;Acc:MGI:1915392]
0.334967	-0.203661	1.32816	0.202855	0.99923	-4.55718	WTHG_WTLG_7mo	0.692815		ENSMUSG00000040181	Fmo1	flavin containing monooxygenase 1 [Source:MGI Symbol;Acc:MGI:1310002]
0.334653	-0.150034	1.09009	0.291903	0.99923	-4.58809	WTHG_WTLG_7mo	0.534762		ENSMUSG00000033594	Spata2l	spermatogenesis associated 2-like [Source:MGI Symbol;Acc:MGI:1926029]
0.189944	4.23479	1.42958	0.172171	0.99923	-4.46851	WTHG_WTLG_7mo	0.764039		ENSMUSG00000058325	Dock1	dedicator of cytokinesis 1 [Source:MGI Symbol;Acc:MGI:2429765]
0.520733	0.340554	1.42956	0.172176	0.99923	-4.54099	WTHG_WTLG_7mo	0.764026		ENSMUSG00000002831	Plin4	perilipin 4 [Source:MGI Symbol;Acc:MGI:1929709]
-0.298127	1.38544	-1.4295	0.172192	0.99923	-4.5182	WTHG_WTLG_7mo	0.763987		ENSMUSG00000113261	Gm47404	predicted gene, 47404 [Source:MGI Symbol;Acc:MGI:6096334]
0.283836	6.01265	1.42913	0.172298	0.99923	-4.44972	WTHG_WTLG_7mo	0.76372		ENSMUSG00000030835	Nomo1	nodal modulator 1 [Source:MGI Symbol;Acc:MGI:2385850]
0.0926967	5.26026	1.42848	0.172481	0.99923	-4.45376	WTHG_WTLG_7mo	0.763259		ENSMUSG00000020375	Rufy1	RUN and FYVE domain containing 1 [Source:MGI Symbol;Acc:MGI:2429762]
0.317005	0.321419	1.42819	0.172565	0.99923	-4.53417	WTHG_WTLG_7mo	0.763049		ENSMUSG00000073608	Gal3st2c	galactose-3-O-sulfotransferase 2C [Source:MGI Symbol;Acc:MGI:3646771]
0.128857	5.91875	1.42811	0.172586	0.99923	-4.45065	WTHG_WTLG_7mo	0.762993		ENSMUSG00000029192	Tbc1d14	TBC1 domain family, member 14 [Source:MGI Symbol;Acc:MGI:1098708]
-0.107069	5.89223	-1.42803	0.172608	0.99923	-4.45048	WTHG_WTLG_7mo	0.762939		ENSMUSG00000034345	Gtf2h5	general transcription factor IIH, polypeptide 5 [Source:MGI Symbol;Acc:MGI:107227]
0.324673	-0.490061	0.35917	0.724188	0.99923	-4.63898	WTHG_WTLG_7mo	0.140149		ENSMUSG00000028001	Fga	fibrinogen alpha chain [Source:MGI Symbol;Acc:MGI:1316726]
0.320207	-0.293315	0.694446	0.497414	0.99923	-4.62529	WTHG_WTLG_7mo	0.303282		ENSMUSG00000030895	Hpx	hemopexin [Source:MGI Symbol;Acc:MGI:105112]
-0.179313	7.70067	-1.42748	0.172764	0.99923	-4.44968	WTHG_WTLG_7mo	0.762547		ENSMUSG00000029131	Dnajb6	DnaJ heat shock protein family (Hsp40) member B6 [Source:MGI Symbol;Acc:MGI:1344381]
0.642755	0.280743	1.42722	0.172839	0.99923	-4.5382	WTHG_WTLG_7mo	0.762359		ENSMUSG00000032502	Stac	src homology three (SH3) and cysteine rich domain [Source:MGI Symbol;Acc:MGI:1201400]
0.395265	0.379541	1.4272	0.172844	0.99923	-4.53418	WTHG_WTLG_7mo	0.762346		ENSMUSG00000098132	Rassf10	Ras association (RalGDS/AF-6) domain family (N-terminal) member 10 [Source:MGI Symbol;Acc:MGI:1925998]
-0.112474	4.53232	-1.42673	0.172979	0.99923	-4.46198	WTHG_WTLG_7mo	0.762008		ENSMUSG00000051306	Usp42	ubiquitin specific peptidase 42 [Source:MGI Symbol;Acc:MGI:1924050]
-0.289625	1.35999	-1.4264	0.173071	0.99923	-4.51778	WTHG_WTLG_7mo	0.761777		ENSMUSG00000097573	G730003C15Rik	RIKEN cDNA G730003C15 gene [Source:MGI Symbol;Acc:MGI:3641700]
0.136081	7.70343	1.42626	0.173111	0.99923	-4.45039	WTHG_WTLG_7mo	0.761675		ENSMUSG00000068747	Sort1	sortilin 1 [Source:MGI Symbol;Acc:MGI:1338015]
0.184531	5.85316	1.42587	0.173223	0.99923	-4.45227	WTHG_WTLG_7mo	0.761395		ENSMUSG00000071793	2610005L07Rik	RIKEN cDNA 2610005L07 gene [Source:MGI Symbol;Acc:MGI:1914283]
-0.26866	1.77044	-1.42522	0.173407	0.99923	-4.51226	WTHG_WTLG_7mo	0.760934		ENSMUSG00000109147	4930431P19Rik	RIKEN cDNA 4930431P19 gene [Source:MGI Symbol;Acc:MGI:1921136]
-0.220174	7.04167	-1.42506	0.173452	0.99923	-4.45107	WTHG_WTLG_7mo	0.760821		ENSMUSG00000026977	Marchf7	membrane associated ring-CH-type finger 7 [Source:MGI Symbol;Acc:MGI:1931053]
0.398205	1.16273	1.42497	0.173477	0.99923	-4.52078	WTHG_WTLG_7mo	0.760757		ENSMUSG00000115008	4933429O19Rik	RIKEN cDNA 4933429O19 gene [Source:MGI Symbol;Acc:MGI:1914020]
-0.197187	4.29531	-1.42489	0.1735	0.99923	-4.46554	WTHG_WTLG_7mo	0.7607		ENSMUSG00000040302	Rbm48	RNA binding motif protein 48 [Source:MGI Symbol;Acc:MGI:2442653]
0.487807	1.49111	1.42465	0.173569	0.99923	-4.51824	WTHG_WTLG_7mo	0.760527		ENSMUSG00000057342	Sphk2	sphingosine kinase 2 [Source:MGI Symbol;Acc:MGI:1861380]
-0.371482	0.403994	-1.42458	0.173588	0.99923	-4.53625	WTHG_WTLG_7mo	0.760481		ENSMUSG00000049864	Olfr250	olfactory receptor 250 [Source:MGI Symbol;Acc:MGI:3030084]
-0.174955	8.16433	-1.42426	0.173679	0.99923	-4.45163	WTHG_WTLG_7mo	0.760254		ENSMUSG00000003131	Pafah1b2	platelet-activating factor acetylhydrolase, isoform 1b, subunit 2 [Source:MGI Symbol;Acc:MGI:108415]
0.296586	1.30221	1.42423	0.17369	0.99923	-4.52232	WTHG_WTLG_7mo	0.760226		ENSMUSG00000087153	Gm6483	predicted gene 6483 [Source:MGI Symbol;Acc:MGI:3644574]
-0.218193	7.90731	-1.42403	0.173744	0.99923	-4.45171	WTHG_WTLG_7mo	0.760089		ENSMUSG00000015733	Capza2	capping protein (actin filament) muscle Z-line, alpha 2 [Source:MGI Symbol;Acc:MGI:106222]
-0.17349	6.32351	-1.42307	0.174018	0.99923	-4.45253	WTHG_WTLG_7mo	0.759406		ENSMUSG00000013878	Rnf170	ring finger protein 170 [Source:MGI Symbol;Acc:MGI:1924983]
-0.12615	5.02139	-1.42297	0.174047	0.99923	-4.45771	WTHG_WTLG_7mo	0.759333		ENSMUSG00000028690	Mmachc	methylmalonic aciduria cblC type, with homocystinuria [Source:MGI Symbol;Acc:MGI:1914346]
0.318838	-0.327512	1.20412	0.246143	0.99923	-4.57549	WTHG_WTLG_7mo	0.608812		ENSMUSG00000092276	1700116B05Rik	RIKEN cDNA 1700116B05 gene [Source:MGI Symbol;Acc:MGI:1925889]
-0.141279	9.58843	-1.42241	0.174207	0.99923	-4.45374	WTHG_WTLG_7mo	0.758935		ENSMUSG00000040681	Hmgn1	high mobility group nucleosomal binding domain 1 [Source:MGI Symbol;Acc:MGI:96120]
0.20806	4.03279	1.42223	0.17426	0.99923	-4.47486	WTHG_WTLG_7mo	0.758803		ENSMUSG00000103332	Pcdhga2	protocadherin gamma subfamily A, 2 [Source:MGI Symbol;Acc:MGI:1935214]
0.253155	3.7267	1.4217	0.174409	0.99923	-4.47871	WTHG_WTLG_7mo	0.758431		ENSMUSG00000000142	Axin2	axin 2 [Source:MGI Symbol;Acc:MGI:1270862]
0.261565	1.75244	1.42168	0.174417	0.99923	-4.51551	WTHG_WTLG_7mo	0.75841		ENSMUSG00000039164	Naif1	nuclear apoptosis inducing factor 1 [Source:MGI Symbol;Acc:MGI:1918504]
-0.189794	5.1115	-1.42151	0.174463	0.99923	-4.45785	WTHG_WTLG_7mo	0.758295		ENSMUSG00000060429	Sntb1	syntrophin, basic 1 [Source:MGI Symbol;Acc:MGI:101781]
0.155266	6.9219	1.42143	0.174488	0.99923	-4.45321	WTHG_WTLG_7mo	0.758234		ENSMUSG00000024966	Stip1	stress-induced phosphoprotein 1 [Source:MGI Symbol;Acc:MGI:109130]
-0.112671	5.68634	-1.42141	0.174494	0.99923	-4.45472	WTHG_WTLG_7mo	0.75822		ENSMUSG00000028878	Fam76a	family with sequence similarity 76, member A [Source:MGI Symbol;Acc:MGI:2385211]
-0.192798	2.87284	-1.42125	0.174539	0.99923	-4.49314	WTHG_WTLG_7mo	0.758107		ENSMUSG00000039405	Prss23	protease, serine 23 [Source:MGI Symbol;Acc:MGI:1923703]
-0.116815	6.21107	-1.4211	0.174582	0.99923	-4.45375	WTHG_WTLG_7mo	0.758		ENSMUSG00000025764	Jade1	jade family PHD finger 1 [Source:MGI Symbol;Acc:MGI:1925835]
-0.176997	7.23617	-1.421	0.17461	0.99923	-4.45341	WTHG_WTLG_7mo	0.75793		ENSMUSG00000032320	Rcn2	reticulocalbin 2 [Source:MGI Symbol;Acc:MGI:1349765]
0.224254	2.68572	1.41991	0.174922	0.99923	-4.50021	WTHG_WTLG_7mo	0.757156		ENSMUSG00000028150	Rorc	RAR-related orphan receptor gamma [Source:MGI Symbol;Acc:MGI:104856]
-0.178264	6.88269	-1.4196	0.175011	0.99923	-4.45425	WTHG_WTLG_7mo	0.756934		ENSMUSG00000026696	Vamp4	vesicle-associated membrane protein 4 [Source:MGI Symbol;Acc:MGI:1858730]
0.53083	0.343909	1.4194	0.17507	0.99923	-4.54191	WTHG_WTLG_7mo	0.756789		ENSMUSG00000045813	Gm9801	predicted gene 9801 [Source:MGI Symbol;Acc:MGI:3647139]
0.214886	2.79187	1.41924	0.175113	0.99923	-4.4993	WTHG_WTLG_7mo	0.756682		ENSMUSG00000071669	Snx29	sorting nexin 29 [Source:MGI Symbol;Acc:MGI:1921728]
0.126825	4.52532	1.41892	0.175207	0.99923	-4.4676	WTHG_WTLG_7mo	0.756448		ENSMUSG00000014551	Mrps25	mitochondrial ribosomal protein S25 [Source:MGI Symbol;Acc:MGI:1928140]
0.473611	1.68797	1.41886	0.175224	0.99923	-4.51825	WTHG_WTLG_7mo	0.756407		ENSMUSG00000024913	Lrp5	low density lipoprotein receptor-related protein 5 [Source:MGI Symbol;Acc:MGI:1278315]
0.117567	7.61575	1.41885	0.175225	0.99923	-4.45466	WTHG_WTLG_7mo	0.756404		ENSMUSG00000011179	Odc1	ornithine decarboxylase, structural 1 [Source:MGI Symbol;Acc:MGI:97402]
0.267137	3.06075	1.41873	0.175261	0.99923	-4.49205	WTHG_WTLG_7mo	0.756316		ENSMUSG00000064068	Mtx1	metaxin 1 [Source:MGI Symbol;Acc:MGI:103025]
-0.101811	5.90946	-1.41863	0.17529	0.99923	-4.45563	WTHG_WTLG_7mo	0.756244		ENSMUSG00000026662	Sephs1	selenophosphate synthetase 1 [Source:MGI Symbol;Acc:MGI:1923580]
-0.232569	7.59792	-1.41854	0.175316	0.99923	-4.45484	WTHG_WTLG_7mo	0.756178		ENSMUSG00000031601	Cnot7	CCR4-NOT transcription complex, subunit 7 [Source:MGI Symbol;Acc:MGI:1298230]
0.318163	0.0368116	1.20358	0.246347	0.99923	-4.57221	WTHG_WTLG_7mo	0.608453		ENSMUSG00000087138	Gm15545	predicted gene 15545 [Source:MGI Symbol;Acc:MGI:3782994]
-0.196222	8.6534	-1.41793	0.175491	0.99923	-4.45546	WTHG_WTLG_7mo	0.755744		ENSMUSG00000024576	Csnk1a1	casein kinase 1, alpha 1 [Source:MGI Symbol;Acc:MGI:1934950]
0.211294	5.481	1.41785	0.175514	0.99923	-4.45806	WTHG_WTLG_7mo	0.755689		ENSMUSG00000010066	Cacna2d2	calcium channel, voltage-dependent, alpha 2/delta subunit 2 [Source:MGI Symbol;Acc:MGI:1929813]
-0.238863	3.87526	-1.41679	0.175817	0.99923	-4.47653	WTHG_WTLG_7mo	0.754938		ENSMUSG00000020544	Cox11	cytochrome c oxidase assembly protein 11, copper chaperone [Source:MGI Symbol;Acc:MGI:1917052]
0.281684	3.12684	1.4165	0.175901	0.99923	-4.49323	WTHG_WTLG_7mo	0.754731		ENSMUSG00000074220	Zfp382	zinc finger protein 382 [Source:MGI Symbol;Acc:MGI:3588204]
0.204248	4.72367	1.41614	0.176005	0.99923	-4.4662	WTHG_WTLG_7mo	0.754476		ENSMUSG00000016933	Plcg1	phospholipase C, gamma 1 [Source:MGI Symbol;Acc:MGI:97615]
0.347258	0.575196	1.41608	0.176021	0.99923	-4.52908	WTHG_WTLG_7mo	0.754435		ENSMUSG00000090936	Gm17705	predicted gene, 17705 [Source:MGI Symbol;Acc:MGI:4937339]
-0.268197	3.35062	-1.41599	0.176047	0.99923	-4.4873	WTHG_WTLG_7mo	0.754371		ENSMUSG00000028647	Mycbp	MYC binding protein [Source:MGI Symbol;Acc:MGI:1891750]
0.171812	3.03591	1.41573	0.176123	0.99923	-4.49346	WTHG_WTLG_7mo	0.754185		ENSMUSG00000036376	Abt1	activator of basal transcription 1 [Source:MGI Symbol;Acc:MGI:1353636]
-0.134824	5.97161	-1.41569	0.176136	0.99923	-4.45714	WTHG_WTLG_7mo	0.754152		ENSMUSG00000026102	Inpp1	inositol polyphosphate-1-phosphatase [Source:MGI Symbol;Acc:MGI:104848]
0.289875	1.61395	1.41506	0.176317	0.99923	-4.51977	WTHG_WTLG_7mo	0.753706		ENSMUSG00000027750	Postn	periostin, osteoblast specific factor [Source:MGI Symbol;Acc:MGI:1926321]
-0.136417	5.96207	-1.41482	0.176385	0.99923	-4.4576	WTHG_WTLG_7mo	0.753538		ENSMUSG00000038805	Six3	sine oculis-related homeobox 3 [Source:MGI Symbol;Acc:MGI:102764]
-0.173723	8.36498	-1.41475	0.176407	0.99923	-4.45715	WTHG_WTLG_7mo	0.753485		ENSMUSG00000031007	Atp6ap2	ATPase, H+ transporting, lysosomal accessory protein 2 [Source:MGI Symbol;Acc:MGI:1917745]
-0.263089	4.28483	-1.41447	0.176487	0.99923	-4.4704	WTHG_WTLG_7mo	0.753286		ENSMUSG00000073295	Nudt11	nudix (nucleoside diphosphate linked moiety X)-type motif 11 [Source:MGI Symbol;Acc:MGI:1930957]
0.457227	1.21133	1.41441	0.176503	0.99923	-4.52926	WTHG_WTLG_7mo	0.753249		ENSMUSG00000053465	Hs6st3	heparan sulfate 6-O-sulfotransferase 3 [Source:MGI Symbol;Acc:MGI:1354960]
-0.387178	1.78406	-1.41388	0.176656	0.99923	-4.5159	WTHG_WTLG_7mo	0.752871		ENSMUSG00000113670	Gm49686	predicted gene, 49686 [Source:MGI Symbol;Acc:MGI:6215136]
0.173907	5.61308	1.41358	0.176742	0.99923	-4.45971	WTHG_WTLG_7mo	0.752659		ENSMUSG00000005483	Dnajb1	DnaJ heat shock protein family (Hsp40) member B1 [Source:MGI Symbol;Acc:MGI:1931874]
-0.1876	4.82567	-1.41343	0.176786	0.99923	-4.46426	WTHG_WTLG_7mo	0.752553		ENSMUSG00000073987	Ggh	gamma-glutamyl hydrolase [Source:MGI Symbol;Acc:MGI:1329035]
0.110636	4.96313	1.41246	0.177067	0.99923	-4.46311	WTHG_WTLG_7mo	0.751863		ENSMUSG00000019647	Sema6a	sema domain, transmembrane domain (TM), and cytoplasmic domain, (semaphorin) 6A [Source:MGI Symbol;Acc:MGI:1203727]
-0.198274	6.0512	-1.41194	0.177218	0.99923	-4.45917	WTHG_WTLG_7mo	0.751491		ENSMUSG00000059474	Mbtd1	mbt domain containing 1 [Source:MGI Symbol;Acc:MGI:2143977]
0.290328	0.570579	1.41193	0.177219	0.99923	-4.53802	WTHG_WTLG_7mo	0.751489		ENSMUSG00000038147	Cd84	CD84 antigen [Source:MGI Symbol;Acc:MGI:1336885]
-0.16119	5.26604	-1.4118	0.177258	0.99923	-4.4622	WTHG_WTLG_7mo	0.751394		ENSMUSG00000024074	Crim1	cysteine rich transmembrane BMP regulator 1 (chordin like) [Source:MGI Symbol;Acc:MGI:1354756]
-0.283475	6.46097	-1.41158	0.177321	0.99923	-4.45895	WTHG_WTLG_7mo	0.751241		ENSMUSG00000102976	Zc3h11a	zinc finger CCCH type containing 11A [Source:MGI Symbol;Acc:MGI:1917829]
0.341484	4.68998	1.41158	0.177321	0.99923	-4.46763	WTHG_WTLG_7mo	0.751241		ENSMUSG00000036606	Plxnb2	plexin B2 [Source:MGI Symbol;Acc:MGI:2154239]
-0.10712	7.88693	-1.41128	0.177407	0.99923	-4.45905	WTHG_WTLG_7mo	0.751028		ENSMUSG00000054766	Set	SET nuclear oncogene [Source:MGI Symbol;Acc:MGI:1860267]
-0.381932	4.68859	-1.411	0.17749	0.99923	-4.46472	WTHG_WTLG_7mo	0.750826		ENSMUSG00000107023	Gm42715	predicted gene 42715 [Source:MGI Symbol;Acc:MGI:5662852]
-0.192862	5.1497	-1.41093	0.177509	0.99923	-4.46278	WTHG_WTLG_7mo	0.750781		ENSMUSG00000022329	Stk3	serine/threonine kinase 3 [Source:MGI Symbol;Acc:MGI:1928487]
-0.115731	6.84944	-1.4109	0.17752	0.99923	-4.45926	WTHG_WTLG_7mo	0.750754		ENSMUSG00000031776	Arl2bp	ADP-ribosylation factor-like 2 binding protein [Source:MGI Symbol;Acc:MGI:1349429]
-0.306184	2.32844	-1.41022	0.177716	0.99923	-4.50721	WTHG_WTLG_7mo	0.750273		ENSMUSG00000031438	Rnf128	ring finger protein 128 [Source:MGI Symbol;Acc:MGI:1914139]
0.125849	6.47247	1.40992	0.177803	0.99923	-4.46002	WTHG_WTLG_7mo	0.75006		ENSMUSG00000032042	Srpr	signal recognition particle receptor ('docking protein') [Source:MGI Symbol;Acc:MGI:1914648]
-0.292462	1.07992	-1.40899	0.178072	0.99923	-4.5252	WTHG_WTLG_7mo	0.749405		ENSMUSG00000113170	Gm36839	predicted gene, 36839 [Source:MGI Symbol;Acc:MGI:5595998]
-0.173302	4.06286	-1.40851	0.178213	0.99923	-4.47862	WTHG_WTLG_7mo	0.749061		ENSMUSG00000063889	Crem	cAMP responsive element modulator [Source:MGI Symbol;Acc:MGI:88495]
0.145683	8.85245	1.40824	0.178292	0.99923	-4.46106	WTHG_WTLG_7mo	0.748869		ENSMUSG00000032292	Nr2e3	nuclear receptor subfamily 2, group E, member 3 [Source:MGI Symbol;Acc:MGI:1346317]
0.264085	5.10173	1.4081	0.178332	0.99923	-4.46563	WTHG_WTLG_7mo	0.74877		ENSMUSG00000069833	Ahnak	AHNAK nucleoprotein (desmoyokin) [Source:MGI Symbol;Acc:MGI:1316648]
0.181887	2.99597	1.40795	0.178375	0.99923	-4.49828	WTHG_WTLG_7mo	0.748666		ENSMUSG00000038168	P3h2	prolyl 3-hydroxylase 2 [Source:MGI Symbol;Acc:MGI:2146663]
0.261306	5.3532	1.40728	0.178571	0.99923	-4.4647	WTHG_WTLG_7mo	0.748188		ENSMUSG00000031391	L1cam	L1 cell adhesion molecule [Source:MGI Symbol;Acc:MGI:96721]
-0.111831	5.59925	-1.40711	0.17862	0.99923	-4.46262	WTHG_WTLG_7mo	0.748069		ENSMUSG00000034674	Tdg	thymine DNA glycosylase [Source:MGI Symbol;Acc:MGI:108247]
-0.197381	2.79616	-1.40669	0.178744	0.99923	-4.50173	WTHG_WTLG_7mo	0.747769		ENSMUSG00000033805	Ephx4	epoxide hydrolase 4 [Source:MGI Symbol;Acc:MGI:2686228]
0.115806	8.38854	1.40609	0.178917	0.99923	-4.4621	WTHG_WTLG_7mo	0.74735		ENSMUSG00000036333	Kidins220	kinase D-interacting substrate 220 [Source:MGI Symbol;Acc:MGI:1924730]
-0.1338	6.61645	-1.40557	0.179069	0.99923	-4.46239	WTHG_WTLG_7mo	0.74698		ENSMUSG00000026655	Fam107b	family with sequence similarity 107, member B [Source:MGI Symbol;Acc:MGI:1913790]
-0.202607	5.13236	-1.4049	0.179265	0.99923	-4.46561	WTHG_WTLG_7mo	0.746505		ENSMUSG00000034248	Slc25a37	solute carrier family 25, member 37 [Source:MGI Symbol;Acc:MGI:1914962]
-0.248725	6.29272	-1.40466	0.179335	0.99923	-4.46301	WTHG_WTLG_7mo	0.746334		ENSMUSG00000045414	Dipk2a	divergent protein kinase domain 2A [Source:MGI Symbol;Acc:MGI:1916111]
-0.233851	7.90587	-1.40442	0.179404	0.99923	-4.46298	WTHG_WTLG_7mo	0.746168		ENSMUSG00000067194	Eif1ax	eukaryotic translation initiation factor 1A, X-linked [Source:MGI Symbol;Acc:MGI:1913485]
0.0954116	9.24722	1.40434	0.179429	0.99923	-4.46354	WTHG_WTLG_7mo	0.746107		ENSMUSG00000020890	Gucy2e	guanylate cyclase 2e [Source:MGI Symbol;Acc:MGI:105123]
0.227672	3.99929	1.40426	0.179451	0.99923	-4.48091	WTHG_WTLG_7mo	0.746054		ENSMUSG00000019990	Pde7b	phosphodiesterase 7B [Source:MGI Symbol;Acc:MGI:1352752]
-0.252842	2.56667	-1.40373	0.179607	0.99923	-4.50618	WTHG_WTLG_7mo	0.745676		ENSMUSG00000097537	2610020C07Rik	RIKEN cDNA 2610020C07 gene [Source:MGI Symbol;Acc:MGI:1917168]
0.161355	3.6808	1.40355	0.17966	0.99923	-4.48642	WTHG_WTLG_7mo	0.745548		ENSMUSG00000006392	Med8	mediator complex subunit 8 [Source:MGI Symbol;Acc:MGI:1915269]
0.11627	7.28059	1.40349	0.179678	0.99923	-4.46348	WTHG_WTLG_7mo	0.745505		ENSMUSG00000043733	Ptpn11	protein tyrosine phosphatase, non-receptor type 11 [Source:MGI Symbol;Acc:MGI:99511]
-0.107491	6.17042	-1.40315	0.179777	0.99923	-4.46407	WTHG_WTLG_7mo	0.745265		ENSMUSG00000023092	Fhl1	four and a half LIM domains 1 [Source:MGI Symbol;Acc:MGI:1298387]
-0.218795	2.16136	-1.40247	0.179977	0.99923	-4.51272	WTHG_WTLG_7mo	0.744783		ENSMUSG00000047022	Mipol1	mirror-image polydactyly 1 [Source:MGI Symbol;Acc:MGI:1920740]
-0.170033	6.40465	-1.40243	0.179987	0.99923	-4.46434	WTHG_WTLG_7mo	0.744759		ENSMUSG00000015243	Abca1	ATP-binding cassette, sub-family A (ABC1), member 1 [Source:MGI Symbol;Acc:MGI:99607]
-0.199589	6.19999	-1.40213	0.180076	0.99923	-4.46454	WTHG_WTLG_7mo	0.744544		ENSMUSG00000058558	Rpl5	ribosomal protein L5 [Source:MGI Symbol;Acc:MGI:102854]
0.483538	2.52822	1.40171	0.1802	0.99923	-4.50554	WTHG_WTLG_7mo	0.744244		ENSMUSG00000000184	Ccnd2	cyclin D2 [Source:MGI Symbol;Acc:MGI:88314]
-0.201104	5.94477	-1.40147	0.180271	0.99923	-4.46524	WTHG_WTLG_7mo	0.744074		ENSMUSG00000064138	Fam172a	family with sequence similarity 172, member A [Source:MGI Symbol;Acc:MGI:1915925]
-0.161107	4.93	-1.40143	0.180281	0.99923	-4.46978	WTHG_WTLG_7mo	0.744049		ENSMUSG00000033701	Acbd6	acyl-Coenzyme A binding domain containing 6 [Source:MGI Symbol;Acc:MGI:1919732]
0.1866	5.67678	1.40131	0.180316	0.99923	-4.46619	WTHG_WTLG_7mo	0.743965		ENSMUSG00000002948	Map2k7	mitogen-activated protein kinase kinase 7 [Source:MGI Symbol;Acc:MGI:1346871]
0.377586	2.6718	1.40085	0.180453	0.99923	-4.50666	WTHG_WTLG_7mo	0.743637		ENSMUSG00000023191	P3h3	prolyl 3-hydroxylase 3 [Source:MGI Symbol;Acc:MGI:1315208]
0.163757	6.72871	1.40072	0.180491	0.99923	-4.46513	WTHG_WTLG_7mo	0.743545		ENSMUSG00000024019	Cmtr1	cap methyltransferase 1 [Source:MGI Symbol;Acc:MGI:1921407]
-0.103123	5.21952	-1.40046	0.180566	0.99923	-4.46818	WTHG_WTLG_7mo	0.743365		ENSMUSG00000024588	Fech	ferrochelatase [Source:MGI Symbol;Acc:MGI:95513]
0.357682	0.172738	1.40024	0.180632	0.99923	-4.54156	WTHG_WTLG_7mo	0.743206		ENSMUSG00000006585	Cdt1	chromatin licensing and DNA replication factor 1 [Source:MGI Symbol;Acc:MGI:1914427]
0.215492	6.28646	1.40022	0.180638	0.99923	-4.46564	WTHG_WTLG_7mo	0.74319		ENSMUSG00000032788	Pdxk	pyridoxal (pyridoxine, vitamin B6) kinase [Source:MGI Symbol;Acc:MGI:1351869]
-0.216251	12.8821	-1.4002	0.180642	0.99923	-4.46985	WTHG_WTLG_7mo	0.743181		ENSMUSG00000064341	mt-Nd1	mitochondrially encoded NADH dehydrogenase 1 [Source:MGI Symbol;Acc:MGI:101787]
0.334205	1.77527	1.40018	0.180648	0.99923	-4.52212	WTHG_WTLG_7mo	0.743166		ENSMUSG00000037447	Arid5a	AT rich interactive domain 5A (MRF1-like) [Source:MGI Symbol;Acc:MGI:2443039]
-0.179282	2.20437	-1.39984	0.180749	0.99923	-4.51151	WTHG_WTLG_7mo	0.742923		ENSMUSG00000085829	Gm4285	predicted gene 4285 [Source:MGI Symbol;Acc:MGI:3782463]
-0.175888	2.93657	-1.39956	0.180832	0.99923	-4.50167	WTHG_WTLG_7mo	0.742725		ENSMUSG00000097626	4921504A21Rik	RIKEN cDNA 4921504A21 gene [Source:MGI Symbol;Acc:MGI:1918082]
0.142235	4.86601	1.39913	0.180959	0.99923	-4.47194	WTHG_WTLG_7mo	0.74242		ENSMUSG00000037017	Zscan21	zinc finger and SCAN domain containing 21 [Source:MGI Symbol;Acc:MGI:99182]
0.291482	-0.214752	0.623436	0.541829	0.99923	-4.63291	WTHG_WTLG_7mo	0.266138		ENSMUSG00000031389	Arhgap4	Rho GTPase activating protein 4 [Source:MGI Symbol;Acc:MGI:2159577]
0.222744	4.37915	1.39832	0.181196	0.99923	-4.47916	WTHG_WTLG_7mo	0.741851		ENSMUSG00000051228	Nyx	nyctalopin [Source:MGI Symbol;Acc:MGI:2448607]
-0.293892	6.38024	-1.39829	0.181204	0.99923	-4.46658	WTHG_WTLG_7mo	0.741832		ENSMUSG00000026761	Orc4	origin recognition complex, subunit 4 [Source:MGI Symbol;Acc:MGI:1347043]
0.364682	2.00528	1.39824	0.181221	0.99923	-4.51591	WTHG_WTLG_7mo	0.741793		ENSMUSG00000024942	Capn1	calpain 1 [Source:MGI Symbol;Acc:MGI:88263]
0.146778	6.50792	1.39728	0.181503	0.99923	-4.46719	WTHG_WTLG_7mo	0.741116		ENSMUSG00000016346	Kcnq2	potassium voltage-gated channel, subfamily Q, member 2 [Source:MGI Symbol;Acc:MGI:1309503]
-0.388624	0.595616	-1.39686	0.181627	0.99923	-4.53478	WTHG_WTLG_7mo	0.740819		ENSMUSG00000117148	Vmn1r229	vomeronasal 1 receptor 229 [Source:MGI Symbol;Acc:MGI:2159615]
-0.194212	6.40159	-1.39662	0.181697	0.99923	-4.46754	WTHG_WTLG_7mo	0.740653		ENSMUSG00000058835	Abi1	abl interactor 1 [Source:MGI Symbol;Acc:MGI:104913]
-0.318036	1.42086	-1.39656	0.181717	0.99923	-4.5253	WTHG_WTLG_7mo	0.740605		ENSMUSG00000021010	Npas3	neuronal PAS domain protein 3 [Source:MGI Symbol;Acc:MGI:1351610]
-0.111265	5.91749	-1.39626	0.181806	0.99923	-4.46811	WTHG_WTLG_7mo	0.740393		ENSMUSG00000074918	Inafm2	InaF motif containing 2 [Source:MGI Symbol;Acc:MGI:1915354]
-0.109185	6.96498	-1.39526	0.1821	0.99923	-4.4682	WTHG_WTLG_7mo	0.739689		ENSMUSG00000021660	Btf3	basic transcription factor 3 [Source:MGI Symbol;Acc:MGI:1202875]
-0.225163	3.74833	-1.39519	0.18212	0.99923	-4.48959	WTHG_WTLG_7mo	0.739643		ENSMUSG00000089996	Tmsb15b2	thymosin beta 15b2 [Source:MGI Symbol;Acc:MGI:3843061]
-0.146872	5.64565	-1.39495	0.182191	0.99923	-4.46936	WTHG_WTLG_7mo	0.739473		ENSMUSG00000062098	Btbd3	BTB (POZ) domain containing 3 [Source:MGI Symbol;Acc:MGI:2385155]
-0.12561	6.73726	-1.39481	0.182233	0.99923	-4.46847	WTHG_WTLG_7mo	0.739373		ENSMUSG00000048490	Nrip1	nuclear receptor interacting protein 1 [Source:MGI Symbol;Acc:MGI:1315213]
-0.278434	4.32165	-1.39468	0.182271	0.99923	-4.47981	WTHG_WTLG_7mo	0.739282		ENSMUSG00000020102	Slc16a7	solute carrier family 16 (monocarboxylic acid transporters), member 7 [Source:MGI Symbol;Acc:MGI:1330284]
1.11752	1.23671	1.39408	0.18245	0.99923	-4.54673	WTHG_WTLG_7mo	0.738857		ENSMUSG00000099009	Rdh16f1	RDH16 family member 1 [Source:MGI Symbol;Acc:MGI:5547782]
0.163411	8.00256	1.39391	0.1825	0.99923	-4.46898	WTHG_WTLG_7mo	0.738738		ENSMUSG00000040225	Prrc2c	proline-rich coiled-coil 2C [Source:MGI Symbol;Acc:MGI:1913754]
0.102569	5.98734	1.39386	0.182515	0.99923	-4.46953	WTHG_WTLG_7mo	0.738702		ENSMUSG00000028869	Gnl2	guanine nucleotide binding protein-like 2 (nucleolar) [Source:MGI Symbol;Acc:MGI:2385207]
-0.118908	8.89234	-1.39329	0.182684	0.99923	-4.46955	WTHG_WTLG_7mo	0.738301		ENSMUSG00000031633	Slc25a4	solute carrier family 25 (mitochondrial carrier, adenine nucleotide translocator), member 4 [Source:MGI Symbol;Acc:MGI:1353495]
-0.126242	4.62618	-1.39305	0.182754	0.99923	-4.4766	WTHG_WTLG_7mo	0.738133		ENSMUSG00000039578	Ccser1	coiled-coil serine rich 1 [Source:MGI Symbol;Acc:MGI:3045354]
-0.263349	7.27511	-1.39282	0.182823	0.99923	-4.46957	WTHG_WTLG_7mo	0.737968		ENSMUSG00000072704	Smim10l1	small integral membrane protein 10 like 1 [Source:MGI Symbol;Acc:MGI:1914379]
0.286453	-0.0111481	0.640497	0.530963	0.99923	-4.63442	WTHG_WTLG_7mo	0.274936		ENSMUSG00000074818	Pdzd7	PDZ domain containing 7 [Source:MGI Symbol;Acc:MGI:3608325]
0.182143	3.17076	1.39271	0.182856	0.99923	-4.49953	WTHG_WTLG_7mo	0.73789		ENSMUSG00000054931	Zkscan4	zinc finger with KRAB and SCAN domains 4 [Source:MGI Symbol;Acc:MGI:3649412]
0.119548	6.00837	1.39254	0.182906	0.99923	-4.47027	WTHG_WTLG_7mo	0.737773		ENSMUSG00000026812	Tsc1	TSC complex subunit 1 [Source:MGI Symbol;Acc:MGI:1929183]
-0.179471	7.78091	-1.39189	0.1831	0.99923	-4.47012	WTHG_WTLG_7mo	0.737311		ENSMUSG00000091896	Ube2d2a	ubiquitin-conjugating enzyme E2D 2A [Source:MGI Symbol;Acc:MGI:1930715]
-0.435707	1.68827	-1.39165	0.18317	0.99923	-4.5189	WTHG_WTLG_7mo	0.737146		ENSMUSG00000049098	Olfr147	olfactory receptor 147 [Source:MGI Symbol;Acc:MGI:2660712]
-0.211179	5.32805	-1.39147	0.183225	0.99923	-4.47239	WTHG_WTLG_7mo	0.737016		ENSMUSG00000046314	Stxbp6	syntaxin binding protein 6 (amisyn) [Source:MGI Symbol;Acc:MGI:2384963]
-0.145508	7.17223	-1.39143	0.183238	0.99923	-4.47037	WTHG_WTLG_7mo	0.736985		ENSMUSG00000030224	Strap	serine/threonine kinase receptor associated protein [Source:MGI Symbol;Acc:MGI:1329037]
0.157962	2.71615	1.39128	0.183281	0.99923	-4.50768	WTHG_WTLG_7mo	0.736883		ENSMUSG00000032220	Myo1e	myosin IE [Source:MGI Symbol;Acc:MGI:106621]
-0.113326	6.34145	-1.39045	0.183528	0.99923	-4.47109	WTHG_WTLG_7mo	0.736298		ENSMUSG00000025025	Mxi1	MAX interactor 1, dimerization protein [Source:MGI Symbol;Acc:MGI:97245]
0.296138	5.36311	1.39039	0.183545	0.99923	-4.47354	WTHG_WTLG_7mo	0.736258		ENSMUSG00000005045	Chd5	chromodomain helicase DNA binding protein 5 [Source:MGI Symbol;Acc:MGI:3036258]
-0.113627	5.62425	-1.38996	0.183673	0.99923	-4.47224	WTHG_WTLG_7mo	0.735954		ENSMUSG00000035456	Prdm8	PR domain containing 8 [Source:MGI Symbol;Acc:MGI:1924880]
-0.234952	5.78106	-1.38989	0.183695	0.99923	-4.47189	WTHG_WTLG_7mo	0.735902		ENSMUSG00000027900	Dram2	DNA-damage regulated autophagy modulator 2 [Source:MGI Symbol;Acc:MGI:1914421]
-0.299602	2.4973	-1.38958	0.183788	0.99923	-4.50734	WTHG_WTLG_7mo	0.735684		ENSMUSG00000052291	5330438D12Rik	RIKEN cDNA 5330438D12 gene [Source:MGI Symbol;Acc:MGI:3026931]
-0.363962	0.301372	-1.38878	0.184027	0.99923	-4.53977	WTHG_WTLG_7mo	0.735118		ENSMUSG00000081670	Gm15697	predicted gene 15697 [Source:MGI Symbol;Acc:MGI:3783138]
0.172809	3.34575	1.38863	0.184072	0.99923	-4.49782	WTHG_WTLG_7mo	0.735011		ENSMUSG00000021182	Ccdc88c	coiled-coil domain containing 88C [Source:MGI Symbol;Acc:MGI:1915589]
0.205714	4.83348	1.38843	0.184132	0.99923	-4.47769	WTHG_WTLG_7mo	0.734871		ENSMUSG00000004056	Akt2	thymoma viral proto-oncogene 2 [Source:MGI Symbol;Acc:MGI:104874]
-0.17572	7.96923	-1.38842	0.184133	0.99923	-4.47211	WTHG_WTLG_7mo	0.734869		ENSMUSG00000021986	Amer2	APC membrane recruitment 2 [Source:MGI Symbol;Acc:MGI:1919375]
-0.241716	1.53272	-1.38824	0.184187	0.99923	-4.52541	WTHG_WTLG_7mo	0.734741		ENSMUSG00000021798	Ldb3	LIM domain binding 3 [Source:MGI Symbol;Acc:MGI:1344412]
-1.12735	0.115279	-1.38809	0.184231	0.99923	-4.54762	WTHG_WTLG_7mo	0.734636		ENSMUSG00000093662	Gm20649	predicted gene 20649 [Source:MGI Symbol;Acc:MGI:5313096]
-0.21997	5.75017	-1.3879	0.184289	0.99923	-4.47294	WTHG_WTLG_7mo	0.734502		ENSMUSG00000036790	Slitrk2	SLIT and NTRK-like family, member 2 [Source:MGI Symbol;Acc:MGI:2679449]
0.280089	-0.193488	0.852404	0.406633	0.99923	-4.6163	WTHG_WTLG_7mo	0.390798		ENSMUSG00000114547	Gm3226	predicted gene 3226 [Source:MGI Symbol;Acc:MGI:3804968]
0.186685	5.82485	1.38765	0.184364	0.99923	-4.47321	WTHG_WTLG_7mo	0.734324		ENSMUSG00000053580	Tanc2	tetratricopeptide repeat, ankyrin repeat and coiled-coil containing 2 [Source:MGI Symbol;Acc:MGI:2444121]
0.226446	3.2483	1.38745	0.184423	0.99923	-4.50034	WTHG_WTLG_7mo	0.734184		ENSMUSG00000028634	Hivep3	human immunodeficiency virus type I enhancer binding protein 3 [Source:MGI Symbol;Acc:MGI:106589]
-0.255351	4.90789	-1.38734	0.184458	0.99923	-4.47723	WTHG_WTLG_7mo	0.734103		ENSMUSG00000026771	Spopl	speckle-type BTB/POZ protein-like [Source:MGI Symbol;Acc:MGI:1924107]
-0.125489	4.22163	-1.38476	0.18523	0.99923	-4.48549	WTHG_WTLG_7mo	0.732289		ENSMUSG00000024535	Snx24	sorting nexing 24 [Source:MGI Symbol;Acc:MGI:1916476]
-0.176917	5.9853	-1.38422	0.185391	0.99923	-4.47475	WTHG_WTLG_7mo	0.73191		ENSMUSG00000079614	Seh1l	SEH1-like (S. cerevisiae [Source:MGI Symbol;Acc:MGI:1919374]
-0.184777	7.57436	-1.38379	0.185519	0.99923	-4.47471	WTHG_WTLG_7mo	0.731611		ENSMUSG00000033863	Klf9	Kruppel-like factor 9 [Source:MGI Symbol;Acc:MGI:1333856]
0.192163	4.9177	1.38374	0.185534	0.99923	-4.47931	WTHG_WTLG_7mo	0.731576		ENSMUSG00000024969	Mark2	MAP/microtubule affinity regulating kinase 2 [Source:MGI Symbol;Acc:MGI:99638]
-0.28419	1.25819	-1.38372	0.185542	0.99923	-4.52912	WTHG_WTLG_7mo	0.731557		ENSMUSG00000102097	A930006L05Rik	RIKEN cDNA A930006L05 gene [Source:MGI Symbol;Acc:MGI:3045290]
0.151622	4.22146	1.3835	0.185609	0.99923	-4.48683	WTHG_WTLG_7mo	0.731401		ENSMUSG00000029765	Plxna4	plexin A4 [Source:MGI Symbol;Acc:MGI:2179061]
-0.151583	8.21506	-1.38341	0.185634	0.99923	-4.47496	WTHG_WTLG_7mo	0.731343		ENSMUSG00000003949	Hlf	hepatic leukemia factor [Source:MGI Symbol;Acc:MGI:96108]
-0.0935963	9.89563	-1.38341	0.185635	0.99923	-4.47559	WTHG_WTLG_7mo	0.731339		ENSMUSG00000056851	Pcbp2	poly(rC) binding protein 2 [Source:MGI Symbol;Acc:MGI:108202]
-0.161035	8.11141	-1.38314	0.185716	0.99923	-4.47511	WTHG_WTLG_7mo	0.731151		ENSMUSG00000005034	Prkacb	protein kinase, cAMP dependent, catalytic, beta [Source:MGI Symbol;Acc:MGI:97594]
-0.225787	2.45857	-1.38304	0.185745	0.99923	-4.51243	WTHG_WTLG_7mo	0.731082		ENSMUSG00000043518	Rai2	retinoic acid induced 2 [Source:MGI Symbol;Acc:MGI:1344378]
-0.289316	1.9761	-1.38302	0.185751	0.99923	-4.51795	WTHG_WTLG_7mo	0.731069		ENSMUSG00000105161	Gm42595	predicted gene 42595 [Source:MGI Symbol;Acc:MGI:5662732]
0.358731	1.28779	1.38299	0.185762	0.99923	-4.53117	WTHG_WTLG_7mo	0.731042		ENSMUSG00000020258	Glyctk	glycerate kinase [Source:MGI Symbol;Acc:MGI:2444085]
0.292059	1.93413	1.38283	0.18581	0.99923	-4.52117	WTHG_WTLG_7mo	0.730931		ENSMUSG00000027694	Gm8325	predicted pseudogene 8325 [Source:MGI Symbol;Acc:MGI:3644852]
-0.111676	5.79776	-1.38274	0.185837	0.99923	-4.47583	WTHG_WTLG_7mo	0.730867		ENSMUSG00000038582	Pptc7	PTC7 protein phosphatase homolog [Source:MGI Symbol;Acc:MGI:2444593]
0.230922	1.98213	1.38229	0.185971	0.99923	-4.52161	WTHG_WTLG_7mo	0.730555		ENSMUSG00000052125	F730043M19Rik	RIKEN cDNA F730043M19 gene [Source:MGI Symbol;Acc:MGI:2443237]
-0.1708	9.15903	-1.38227	0.185979	0.99923	-4.47584	WTHG_WTLG_7mo	0.730535		ENSMUSG00000019132	BC005537	cDNA sequence BC005537 [Source:MGI Symbol;Acc:MGI:2441726]
0.221679	4.58332	1.38225	0.185985	0.99923	-4.48273	WTHG_WTLG_7mo	0.730522		ENSMUSG00000027198	Ext2	exostosin glycosyltransferase 2 [Source:MGI Symbol;Acc:MGI:108050]
-0.344167	0.946492	-1.38206	0.186042	0.99923	-4.53605	WTHG_WTLG_7mo	0.730389		ENSMUSG00000057802	Gm10030	predicted gene 10030 [Source:MGI Symbol;Acc:MGI:3641798]
0.224697	4.84797	1.38174	0.186138	0.99923	-4.48079	WTHG_WTLG_7mo	0.730165		ENSMUSG00000043557	Mdga1	MAM domain containing glycosylphosphatidylinositol anchor 1 [Source:MGI Symbol;Acc:MGI:1922012]
-0.149966	5.63717	-1.3817	0.18615	0.99923	-4.47674	WTHG_WTLG_7mo	0.730137		ENSMUSG00000052419	2610001J05Rik	RIKEN cDNA 2610001J05 gene [Source:MGI Symbol;Acc:MGI:1913770]
-0.226216	1.61826	-1.3816	0.186181	0.99923	-4.52641	WTHG_WTLG_7mo	0.730065		ENSMUSG00000097527	1700112J16Rik	RIKEN cDNA 1700112J16 gene [Source:MGI Symbol;Acc:MGI:1923878]
0.190098	5.02227	1.3815	0.186209	0.99923	-4.47996	WTHG_WTLG_7mo	0.729999		ENSMUSG00000026790	Odf2	outer dense fiber of sperm tails 2 [Source:MGI Symbol;Acc:MGI:1098824]
-0.104536	4.64177	-1.38144	0.186228	0.99923	-4.48192	WTHG_WTLG_7mo	0.729954		ENSMUSG00000026311	Asb1	ankyrin repeat and SOCS box-containing 1 [Source:MGI Symbol;Acc:MGI:1929735]
-0.307571	3.58923	-1.38111	0.186327	0.99923	-4.4962	WTHG_WTLG_7mo	0.729724		ENSMUSG00000028212	Ccne2	cyclin E2 [Source:MGI Symbol;Acc:MGI:1329034]
-0.198563	2.66218	-1.38103	0.186352	0.99923	-4.51052	WTHG_WTLG_7mo	0.729666		ENSMUSG00000020335	Zfp354b	zinc finger protein 354B [Source:MGI Symbol;Acc:MGI:1351476]
-0.12151	5.01565	-1.38021	0.186598	0.99923	-4.47952	WTHG_WTLG_7mo	0.729093		ENSMUSG00000067365	Tmem128	transmembrane protein 128 [Source:MGI Symbol;Acc:MGI:1913559]
0.149472	4.92102	1.38005	0.186649	0.99923	-4.48084	WTHG_WTLG_7mo	0.728975		ENSMUSG00000037656	Slc20a2	solute carrier family 20, member 2 [Source:MGI Symbol;Acc:MGI:97851]
0.118975	8.07163	1.37963	0.186774	0.99923	-4.47709	WTHG_WTLG_7mo	0.728684		ENSMUSG00000021983	Atp8a2	ATPase, aminophospholipid transporter-like, class I, type 8A, member 2 [Source:MGI Symbol;Acc:MGI:1354710]
-0.275607	2.88337	-1.37954	0.186801	0.99923	-4.50761	WTHG_WTLG_7mo	0.728621		ENSMUSG00000090110	Cmc4	C-x(9)-C motif containing 4 [Source:MGI Symbol;Acc:MGI:5637812]
-0.169423	8.49475	-1.37936	0.186856	0.99923	-4.47729	WTHG_WTLG_7mo	0.728492		ENSMUSG00000032336	Nptn	neuroplastin [Source:MGI Symbol;Acc:MGI:108077]
-0.110026	4.88337	-1.37912	0.186928	0.99923	-4.48143	WTHG_WTLG_7mo	0.728326		ENSMUSG00000029199	Lias	lipoic acid synthetase [Source:MGI Symbol;Acc:MGI:1934604]
-0.163014	5.30925	-1.37911	0.186932	0.99923	-4.47885	WTHG_WTLG_7mo	0.728316		ENSMUSG00000022270	Retreg1	reticulophagy regulator 1 [Source:MGI Symbol;Acc:MGI:1913520]
-0.139865	6.13843	-1.37886	0.187006	0.99923	-4.47768	WTHG_WTLG_7mo	0.728144		ENSMUSG00000046721	Rpl14-ps1	ribosomal protein L14, pseudogene 1 [Source:MGI Symbol;Acc:MGI:3710579]
-0.155843	4.04484	-1.37859	0.18709	0.99923	-4.48876	WTHG_WTLG_7mo	0.727951		ENSMUSG00000050796	B3galt6	UDP-Gal:betaGal beta 1,3-galactosyltransferase, polypeptide 6 [Source:MGI Symbol;Acc:MGI:2152819]
0.13869	4.40061	1.37847	0.187124	0.99923	-4.48671	WTHG_WTLG_7mo	0.727871		ENSMUSG00000023994	Nfya	nuclear transcription factor-Y alpha [Source:MGI Symbol;Acc:MGI:97316]
-0.234603	1.62825	-1.37718	0.187515	0.99923	-4.52692	WTHG_WTLG_7mo	0.726965		ENSMUSG00000029219	Slc10a4	solute carrier family 10 (sodium/bile acid cotransporter family), member 4 [Source:MGI Symbol;Acc:MGI:3606480]
-0.393912	0.101805	-1.37714	0.187527	0.99923	-4.54598	WTHG_WTLG_7mo	0.726936		ENSMUSG00000031112	Stk26	serine/threonine kinase 26 [Source:MGI Symbol;Acc:MGI:1917665]
-0.170534	3.56746	-1.37695	0.187584	0.99923	-4.49859	WTHG_WTLG_7mo	0.726803		ENSMUSG00000030750	Nsmce1	NSE1 homolog, SMC5-SMC6 complex component [Source:MGI Symbol;Acc:MGI:1914961]
0.228737	3.1998	1.37695	0.187585	0.99923	-4.50676	WTHG_WTLG_7mo	0.726802		ENSMUSG00000073647	Gm10557	predicted gene 10557 [Source:MGI Symbol;Acc:MGI:3708638]
0.187278	4.9095	1.3765	0.187721	0.99923	-4.48331	WTHG_WTLG_7mo	0.726486		ENSMUSG00000014498	Ankrd52	ankyrin repeat domain 52 [Source:MGI Symbol;Acc:MGI:2444029]
0.241011	2.81687	1.3765	0.187722	0.99923	-4.50924	WTHG_WTLG_7mo	0.726484		ENSMUSG00000002870	Mcm2	minichromosome maintenance complex component 2 [Source:MGI Symbol;Acc:MGI:105380]
-0.247101	2.55425	-1.37641	0.18775	0.99923	-4.51611	WTHG_WTLG_7mo	0.726419		ENSMUSG00000045689	Pcdhb4	protocadherin beta 4 [Source:MGI Symbol;Acc:MGI:2136738]
-0.228591	4.35989	-1.37597	0.187884	0.99923	-4.48743	WTHG_WTLG_7mo	0.72611		ENSMUSG00000003746	Man1a	mannosidase 1, alpha [Source:MGI Symbol;Acc:MGI:104677]
-0.115911	6.30498	-1.37582	0.187928	0.99923	-4.47931	WTHG_WTLG_7mo	0.726009		ENSMUSG00000051234	Rnf7	ring finger protein 7 [Source:MGI Symbol;Acc:MGI:1337096]
-0.265136	5.81014	-1.37546	0.188037	0.99923	-4.47983	WTHG_WTLG_7mo	0.725757		ENSMUSG00000014932	Yes1	YES proto-oncogene 1, Src family tyrosine kinase [Source:MGI Symbol;Acc:MGI:99147]
-0.114265	5.72423	-1.37531	0.188082	0.99923	-4.47997	WTHG_WTLG_7mo	0.725652		ENSMUSG00000003135	Cnot11	CCR4-NOT transcription complex, subunit 11 [Source:MGI Symbol;Acc:MGI:106580]
-0.155301	6.17919	-1.37525	0.188102	0.99923	-4.47967	WTHG_WTLG_7mo	0.725606		ENSMUSG00000038005	Hpf1	histone PARylation factor 1 [Source:MGI Symbol;Acc:MGI:1919862]
-1.18547	1.28765	-1.37476	0.188251	0.99923	-4.53062	WTHG_WTLG_7mo	0.725264		ENSMUSG00000112449	Srp54b	signal recognition particle 54B [Source:MGI Symbol;Acc:MGI:3714357]
-0.166308	5.08062	-1.37476	0.188251	0.99923	-4.48203	WTHG_WTLG_7mo	0.725262		ENSMUSG00000004642	Slbp	stem-loop binding protein [Source:MGI Symbol;Acc:MGI:108402]
0.284042	2.47073	1.37379	0.188546	0.99923	-4.51653	WTHG_WTLG_7mo	0.724582		ENSMUSG00000010086	Rnf112	ring finger protein 112 [Source:MGI Symbol;Acc:MGI:106611]
0.275231	-0.174665	0.19738	0.846028	0.99923	-4.64209	WTHG_WTLG_7mo	0.072615		ENSMUSG00000078673	Mup19	major urinary protein 19 [Source:MGI Symbol;Acc:MGI:3705235]
-0.160512	5.8922	-1.37262	0.188901	0.99923	-4.48131	WTHG_WTLG_7mo	0.723766		ENSMUSG00000071660	Ttc9c	tetratricopeptide repeat domain 9C [Source:MGI Symbol;Acc:MGI:1917637]
0.137044	6.3317	1.37215	0.189045	0.99923	-4.48138	WTHG_WTLG_7mo	0.723435		ENSMUSG00000029016	Clcn6	chloride channel, voltage-sensitive 6 [Source:MGI Symbol;Acc:MGI:1347049]
0.131031	5.77244	1.37204	0.189079	0.99923	-4.48184	WTHG_WTLG_7mo	0.723356		ENSMUSG00000020524	Gria1	glutamate receptor, ionotropic, AMPA1 (alpha 1) [Source:MGI Symbol;Acc:MGI:95808]
0.473985	1.89392	1.3719	0.189123	0.99923	-4.52476	WTHG_WTLG_7mo	0.723256		ENSMUSG00000041544	Disp3	dispatched RND transporter family member 3 [Source:MGI Symbol;Acc:MGI:2444403]
-0.12557	8.4081	-1.37134	0.189292	0.99923	-4.48178	WTHG_WTLG_7mo	0.722867		ENSMUSG00000028488	Sh3gl2	SH3-domain GRB2-like 2 [Source:MGI Symbol;Acc:MGI:700009]
0.154892	9.17521	1.37113	0.189356	0.99923	-4.48203	WTHG_WTLG_7mo	0.722721		ENSMUSG00000031789	Cngb1	cyclic nucleotide gated channel beta 1 [Source:MGI Symbol;Acc:MGI:2664102]
0.180235	2.87004	1.37081	0.189454	0.99923	-4.51091	WTHG_WTLG_7mo	0.722496		ENSMUSG00000061143	Maml3	mastermind like transcriptional coactivator 3 [Source:MGI Symbol;Acc:MGI:2389461]
-0.217764	3.46368	-1.37073	0.189478	0.99923	-4.49716	WTHG_WTLG_7mo	0.722442		ENSMUSG00000047139	Cd24a	CD24a antigen [Source:MGI Symbol;Acc:MGI:88323]
0.439336	2.10931	1.37054	0.189536	0.99923	-4.52482	WTHG_WTLG_7mo	0.722308		ENSMUSG00000063796	Slc22a8	solute carrier family 22 (organic anion transporter), member 8 [Source:MGI Symbol;Acc:MGI:1336187]
-0.46986	0.0525455	-1.37013	0.189661	0.99923	-4.54949	WTHG_WTLG_7mo	0.722021		ENSMUSG00000064267	Hvcn1	hydrogen voltage-gated channel 1 [Source:MGI Symbol;Acc:MGI:1921346]
-0.139767	5.97441	-1.37002	0.189696	0.99923	-4.48266	WTHG_WTLG_7mo	0.721942		ENSMUSG00000027080	Med19	mediator complex subunit 19 [Source:MGI Symbol;Acc:MGI:1914234]
0.258094	1.05153	1.36994	0.18972	0.99923	-4.53769	WTHG_WTLG_7mo	0.721887		ENSMUSG00000059854	Hydin	HYDIN, axonemal central pair apparatus protein [Source:MGI Symbol;Acc:MGI:2389007]
-0.192333	5.31702	-1.36964	0.189812	0.99923	-4.48381	WTHG_WTLG_7mo	0.721677		ENSMUSG00000039701	Usp53	ubiquitin specific peptidase 53 [Source:MGI Symbol;Acc:MGI:2139607]
0.463908	2.44474	1.3696	0.189825	0.99923	-4.52274	WTHG_WTLG_7mo	0.721647		ENSMUSG00000041624	Gucy1a2	guanylate cyclase 1, soluble, alpha 2 [Source:MGI Symbol;Acc:MGI:2660877]
0.129004	4.77469	1.36928	0.189923	0.99923	-4.48677	WTHG_WTLG_7mo	0.721422		ENSMUSG00000062590	Armc9	armadillo repeat containing 9 [Source:MGI Symbol;Acc:MGI:1926045]
0.624398	0.754062	1.36898	0.190016	0.99923	-4.54073	WTHG_WTLG_7mo	0.72121		ENSMUSG00000025650	Col7a1	collagen, type VII, alpha 1 [Source:MGI Symbol;Acc:MGI:88462]
0.419279	1.94625	1.36869	0.190103	0.99923	-4.52786	WTHG_WTLG_7mo	0.721012		ENSMUSG00000001930	Vwf	Von Willebrand factor [Source:MGI Symbol;Acc:MGI:98941]
0.132231	6.42157	1.3686	0.190132	0.99923	-4.48334	WTHG_WTLG_7mo	0.720944		ENSMUSG00000036450	Hif1an	hypoxia-inducible factor 1, alpha subunit inhibitor [Source:MGI Symbol;Acc:MGI:2442345]
0.298464	0.781664	1.36838	0.190198	0.99923	-4.54127	WTHG_WTLG_7mo	0.720795		ENSMUSG00000031146	Plp2	proteolipid protein 2 [Source:MGI Symbol;Acc:MGI:1298382]
-0.192487	5.81004	-1.36726	0.190541	0.99923	-4.48427	WTHG_WTLG_7mo	0.720012		ENSMUSG00000087694	A530058N18Rik	RIKEN cDNA A530058N18 gene [Source:MGI Symbol;Acc:MGI:2444858]
0.295155	0.836035	1.36698	0.190628	0.99923	-4.53792	WTHG_WTLG_7mo	0.719812		ENSMUSG00000090236	Car15	carbonic anhydrase 15 [Source:MGI Symbol;Acc:MGI:1931324]
0.727786	4.72258	1.36681	0.190679	0.99923	-4.48862	WTHG_WTLG_7mo	0.719696		ENSMUSG00000045573	Penk	preproenkephalin [Source:MGI Symbol;Acc:MGI:104629]
-0.172439	3.7466	-1.36663	0.190734	0.99923	-4.49903	WTHG_WTLG_7mo	0.719572		ENSMUSG00000021707	Dhfr	dihydrofolate reductase [Source:MGI Symbol;Acc:MGI:94890]
-0.184312	4.97763	-1.36632	0.19083	0.99923	-4.4868	WTHG_WTLG_7mo	0.719352		ENSMUSG00000020116	Pno1	partner of NOB1 homolog [Source:MGI Symbol;Acc:MGI:1913499]
-0.214002	6.44157	-1.36632	0.190832	0.99923	-4.4846	WTHG_WTLG_7mo	0.719349		ENSMUSG00000024943	Smc5	structural maintenance of chromosomes 5 [Source:MGI Symbol;Acc:MGI:2385088]
0.345527	2.46297	1.36604	0.190916	0.99923	-4.51849	WTHG_WTLG_7mo	0.719159		ENSMUSG00000045665	Mfsd5	major facilitator superfamily domain containing 5 [Source:MGI Symbol;Acc:MGI:2145901]
-0.18248	2.22137	-1.36592	0.190954	0.99923	-4.52109	WTHG_WTLG_7mo	0.719071		ENSMUSG00000020553	Pctp	phosphatidylcholine transfer protein [Source:MGI Symbol;Acc:MGI:107375]
-0.12864	7.22677	-1.3659	0.19096	0.99923	-4.48481	WTHG_WTLG_7mo	0.719057		ENSMUSG00000005312	Ubqln1	ubiquilin 1 [Source:MGI Symbol;Acc:MGI:1860276]
0.128609	4.62809	1.36575	0.191006	0.99923	-4.4897	WTHG_WTLG_7mo	0.718952		ENSMUSG00000051256	Jagn1	jagunal homolog 1 [Source:MGI Symbol;Acc:MGI:1915017]
-0.203781	4.8917	-1.36504	0.191223	0.99923	-4.48779	WTHG_WTLG_7mo	0.71846		ENSMUSG00000031245	Hmgn5	high-mobility group nucleosome binding domain 5 [Source:MGI Symbol;Acc:MGI:1355295]
-0.167093	2.7236	-1.36468	0.191336	0.99923	-4.51494	WTHG_WTLG_7mo	0.718204		ENSMUSG00000029913	Prdm5	PR domain containing 5 [Source:MGI Symbol;Acc:MGI:1918029]
-0.109291	6.16963	-1.36385	0.191592	0.99923	-4.48601	WTHG_WTLG_7mo	0.717624		ENSMUSG00000022451	Twf1	twinfilin actin binding protein 1 [Source:MGI Symbol;Acc:MGI:1100520]
0.117364	4.96516	1.36383	0.191598	0.99923	-4.48857	WTHG_WTLG_7mo	0.717609		ENSMUSG00000033948	Zswim5	zinc finger SWIM-type containing 5 [Source:MGI Symbol;Acc:MGI:1921714]
-0.195434	7.46144	-1.36367	0.191648	0.99923	-4.48607	WTHG_WTLG_7mo	0.717496		ENSMUSG00000020300	Cpeb4	cytoplasmic polyadenylation element binding protein 4 [Source:MGI Symbol;Acc:MGI:1914829]
0.110815	6.49476	1.36341	0.191726	0.99923	-4.48623	WTHG_WTLG_7mo	0.71732		ENSMUSG00000047866	Lonp2	lon peptidase 2, peroxisomal [Source:MGI Symbol;Acc:MGI:1914137]
0.379651	0.349053	1.36267	0.191954	0.99923	-4.54933	WTHG_WTLG_7mo	0.716803		ENSMUSG00000051747	Ttn	titin [Source:MGI Symbol;Acc:MGI:98864]
-0.227856	7.21942	-1.36249	0.192011	0.99923	-4.48673	WTHG_WTLG_7mo	0.716675		ENSMUSG00000037720	Tmem33	transmembrane protein 33 [Source:MGI Symbol;Acc:MGI:1915128]
0.248037	2.32687	1.36242	0.192032	0.99923	-4.52212	WTHG_WTLG_7mo	0.716627		ENSMUSG00000071636	Rimbp3	RIMS binding protein 3 [Source:MGI Symbol;Acc:MGI:2685449]
-0.217295	8.3341	-1.36224	0.192088	0.99923	-4.48688	WTHG_WTLG_7mo	0.716499		ENSMUSG00000013663	Pten	phosphatase and tensin homolog [Source:MGI Symbol;Acc:MGI:109583]
0.174794	7.64971	1.36211	0.192128	0.99923	-4.48694	WTHG_WTLG_7mo	0.71641		ENSMUSG00000006005	Tpr	translocated promoter region, nuclear basket protein [Source:MGI Symbol;Acc:MGI:1922066]
-0.22351	4.79814	-1.3619	0.192193	0.99923	-4.49031	WTHG_WTLG_7mo	0.716263		ENSMUSG00000025937	Lactb2	lactamase, beta 2 [Source:MGI Symbol;Acc:MGI:2442551]
-0.153195	6.53939	-1.36123	0.192401	0.99923	-4.48744	WTHG_WTLG_7mo	0.715792		ENSMUSG00000039239	Tgfb2	transforming growth factor, beta 2 [Source:MGI Symbol;Acc:MGI:98726]
-0.126416	8.13059	-1.36122	0.192404	0.99923	-4.48744	WTHG_WTLG_7mo	0.715787		ENSMUSG00000017376	Nlk	nemo like kinase [Source:MGI Symbol;Acc:MGI:1201387]
-0.181115	6.88564	-1.36093	0.192494	0.99923	-4.48761	WTHG_WTLG_7mo	0.715582		ENSMUSG00000020390	Ube2b	ubiquitin-conjugating enzyme E2B [Source:MGI Symbol;Acc:MGI:102944]
0.200178	7.28936	1.36058	0.192602	0.99923	-4.4878	WTHG_WTLG_7mo	0.715339		ENSMUSG00000021910	Nisch	nischarin [Source:MGI Symbol;Acc:MGI:1928323]
0.274786	1.5434	1.36028	0.192696	0.99923	-4.53262	WTHG_WTLG_7mo	0.715128		ENSMUSG00000085929	Gm13421	predicted gene 13421 [Source:MGI Symbol;Acc:MGI:3649922]
0.176912	9.02493	1.35985	0.192829	0.99923	-4.48823	WTHG_WTLG_7mo	0.714827		ENSMUSG00000023944	Hsp90ab1	heat shock protein 90 alpha (cytosolic), class B member 1 [Source:MGI Symbol;Acc:MGI:96247]
0.182632	5.87991	1.35975	0.192857	0.99923	-4.48845	WTHG_WTLG_7mo	0.714764		ENSMUSG00000026463	Atp2b4	ATPase, Ca++ transporting, plasma membrane 4 [Source:MGI Symbol;Acc:MGI:88111]
-0.183982	7.21289	-1.35949	0.192939	0.99923	-4.48841	WTHG_WTLG_7mo	0.71458		ENSMUSG00000114797	Gm49336	predicted gene, 49336 [Source:MGI Symbol;Acc:MGI:6121524]
0.53003	1.59161	1.35943	0.192958	0.99923	-4.53559	WTHG_WTLG_7mo	0.714536		ENSMUSG00000021763	Cspg4b	chondroitin sulfate proteoglycan 4B [Source:MGI Symbol;Acc:MGI:3040697]
-0.146969	4.54131	-1.35937	0.192978	0.99923	-4.49271	WTHG_WTLG_7mo	0.714493		ENSMUSG00000028214	Gem	GTP binding protein (gene overexpressed in skeletal muscle) [Source:MGI Symbol;Acc:MGI:99844]
0.265219	3.1699	1.35906	0.193073	0.99923	-4.51033	WTHG_WTLG_7mo	0.714279		ENSMUSG00000024170	Telo2	telomere maintenance 2 [Source:MGI Symbol;Acc:MGI:1918968]
0.206144	5.18452	1.3587	0.193185	0.99923	-4.49012	WTHG_WTLG_7mo	0.714026		ENSMUSG00000038564	Ift172	intraflagellar transport 172 [Source:MGI Symbol;Acc:MGI:2682064]
-0.188026	10.7546	-1.35869	0.193189	0.99923	-4.4893	WTHG_WTLG_7mo	0.714018		ENSMUSG00000027273	Snap25	synaptosomal-associated protein 25 [Source:MGI Symbol;Acc:MGI:98331]
-0.18629	5.30296	-1.35835	0.193292	0.99923	-4.48964	WTHG_WTLG_7mo	0.713786		ENSMUSG00000025997	Ikzf2	IKAROS family zinc finger 2 [Source:MGI Symbol;Acc:MGI:1342541]
0.141754	8.04115	1.35805	0.193387	0.99923	-4.48922	WTHG_WTLG_7mo	0.713573		ENSMUSG00000033004	Mycbp2	MYC binding protein 2, E3 ubiquitin protein ligase [Source:MGI Symbol;Acc:MGI:2179432]
-0.122016	4.10339	-1.35775	0.193481	0.99923	-4.49698	WTHG_WTLG_7mo	0.713361		ENSMUSG00000062944	9130023H24Rik	RIKEN cDNA 9130023H24 gene [Source:MGI Symbol;Acc:MGI:2442738]
0.222317	1.82933	1.35758	0.193532	0.99923	-4.5308	WTHG_WTLG_7mo	0.713248		ENSMUSG00000036875	Dna2	DNA replication helicase/nuclease 2 [Source:MGI Symbol;Acc:MGI:2443732]
-0.27145	0.935529	-1.35751	0.193553	0.99923	-4.54086	WTHG_WTLG_7mo	0.7132		ENSMUSG00000022309	Angpt1	angiopoietin 1 [Source:MGI Symbol;Acc:MGI:108448]
0.162745	4.18488	1.35743	0.193581	0.99923	-4.49814	WTHG_WTLG_7mo	0.713138		ENSMUSG00000041025	Iffo2	intermediate filament family orphan 2 [Source:MGI Symbol;Acc:MGI:2140675]
-0.211597	7.17527	-1.35739	0.19359	0.99923	-4.48959	WTHG_WTLG_7mo	0.713116		ENSMUSG00000026721	Rabgap1l	RAB GTPase activating protein 1-like [Source:MGI Symbol;Acc:MGI:1352507]
-0.289671	0.227378	-1.35695	0.193728	0.99923	-4.54725	WTHG_WTLG_7mo	0.712808		ENSMUSG00000081984	Dnajb3	DnaJ heat shock protein family (Hsp40) member B3 [Source:MGI Symbol;Acc:MGI:1306822]
0.143119	3.62495	1.35674	0.193795	0.99923	-4.50585	WTHG_WTLG_7mo	0.712659		ENSMUSG00000020319	Wdpcp	WD repeat containing planar cell polarity effector [Source:MGI Symbol;Acc:MGI:2144467]
0.194289	4.15999	1.35657	0.193847	0.99923	-4.49882	WTHG_WTLG_7mo	0.712542		ENSMUSG00000028364	Tnc	tenascin C [Source:MGI Symbol;Acc:MGI:101922]
0.449751	0.645813	1.35656	0.19385	0.99923	-4.54589	WTHG_WTLG_7mo	0.712533		ENSMUSG00000083798	Gm14584	predicted gene 14584 [Source:MGI Symbol;Acc:MGI:3705780]
-0.24598	2.47169	-1.35655	0.193853	0.99923	-4.51834	WTHG_WTLG_7mo	0.712528		ENSMUSG00000048406	B330016D10Rik	RIKEN cDNA B330016D10 gene [Source:MGI Symbol;Acc:MGI:2444063]
0.199826	6.69069	1.35653	0.19386	0.99923	-4.49007	WTHG_WTLG_7mo	0.712513		ENSMUSG00000089917	Uckl1	uridine-cytidine kinase 1-like 1 [Source:MGI Symbol;Acc:MGI:1915806]
0.260552	1.10348	1.35643	0.19389	0.99923	-4.53909	WTHG_WTLG_7mo	0.712444		ENSMUSG00000023886	Smoc2	SPARC related modular calcium binding 2 [Source:MGI Symbol;Acc:MGI:1929881]
0.098424	6.28235	1.35574	0.194105	0.99923	-4.4905	WTHG_WTLG_7mo	0.711963		ENSMUSG00000029110	Rnf4	ring finger protein 4 [Source:MGI Symbol;Acc:MGI:1201691]
-0.19202	5.35234	-1.35535	0.194227	0.99923	-4.49123	WTHG_WTLG_7mo	0.71169		ENSMUSG00000019948	Actr6	ARP6 actin-related protein 6 [Source:MGI Symbol;Acc:MGI:1914269]
0.306112	1.034	1.35494	0.194356	0.99923	-4.53871	WTHG_WTLG_7mo	0.711403		ENSMUSG00000030782	Tgfb1i1	transforming growth factor beta 1 induced transcript 1 [Source:MGI Symbol;Acc:MGI:102784]
-0.366547	1.42974	-1.35465	0.194445	0.99923	-4.53335	WTHG_WTLG_7mo	0.711204		ENSMUSG00000047996	Prrg1	proline rich Gla (G-carboxyglutamic acid) 1 [Source:MGI Symbol;Acc:MGI:1917364]
[truncated: 12,804 more rows]

## Sheet: Short term FGSEA
pathway	comparison	pval	padj	log2err	ES	NES	size	leadingEdge
mmu04512_ECM-receptor_interaction	WTHG_WTLG_7mo	0.00238096	0.754083	0.431708	0.566225	1.92666	62	c("ENSMUSG00000028763", "ENSMUSG00000028047", "ENSMUSG00000019899", "ENSMUSG00000090210", "ENSMUSG00000001930", "ENSMUSG00000031273", "ENSMUSG00000022483", "ENSMUSG00000032796", "ENSMUSG00000052911", "ENSMUSG00000015647", "ENSMUSG00000031503", "ENSMUSG00000031502", "ENSMUSG00000033327", "ENSMUSG00000037016", "ENSMUSG00000001507", "ENSMUSG00000026840", "ENSMUSG00000001119", "ENSMUSG00000034687", "…
mmu04970_Salivary_secretion	WTHG_WTLG_7mo	0.0513644	0.754083	0.252961	0.474822	1.59288	58	c("ENSMUSG00000052819", "ENSMUSG00000007097", "ENSMUSG00000041624", "ENSMUSG00000031376", "ENSMUSG00000050541", "ENSMUSG00000045730", "ENSMUSG00000005580", "ENSMUSG00000032246", "ENSMUSG00000031659", "ENSMUSG00000040907", "ENSMUSG00000042644", "ENSMUSG00000028854", "ENSMUSG00000024960", "ENSMUSG00000057378", "ENSMUSG00000020431", "ENSMUSG00000019370", "ENSMUSG00000020654", "ENSMUSG00000028962", "…
mmu04020_Calcium_signaling_pathway	WTHG_WTLG_7mo	0.0160061	0.754083	0.352488	0.389154	1.53185	162	c("ENSMUSG00000057342", "ENSMUSG00000034330", "ENSMUSG00000027861", "ENSMUSG00000031376", "ENSMUSG00000050541", "ENSMUSG00000059456", "ENSMUSG00000029503", "ENSMUSG00000045730", "ENSMUSG00000005580", "ENSMUSG00000026173", "ENSMUSG00000034656", "ENSMUSG00000024112", "ENSMUSG00000062312", "ENSMUSG00000028072", "ENSMUSG00000025537", "ENSMUSG00000020866", "ENSMUSG00000032246", "ENSMUSG00000031659", "…
mmu05171_Coronavirus_disease	WTHG_WTLG_7mo	0.0527086	0.754083	0.237794	0.366499	1.44063	163	c("ENSMUSG00000027995", "ENSMUSG00000039109", "ENSMUSG00000057863", "ENSMUSG00000034330", "ENSMUSG00000001930", "ENSMUSG00000039936", "ENSMUSG00000023341", "ENSMUSG00000038900", "ENSMUSG00000028001", "ENSMUSG00000073418", "ENSMUSG00000025362", "ENSMUSG00000063457", "ENSMUSG00000003970", "ENSMUSG00000024371", "ENSMUSG00000062997", "ENSMUSG00000059291", "ENSMUSG00000059070", "ENSMUSG00000036887", "…
mmu04640_Hematopoietic_cell_lineage	WTHG_WTLG_7mo	0.0236879	0.754083	0.352488	-0.43154	-1.53493	40	c("ENSMUSG00000024673", "ENSMUSG00000068686", "ENSMUSG00000015533", "ENSMUSG00000029084", "ENSMUSG00000051439", "ENSMUSG00000037649", "ENSMUSG00000019966", "ENSMUSG00000005087", "ENSMUSG00000047139", "ENSMUSG00000022797", "ENSMUSG00000027947", "ENSMUSG00000030342", "ENSMUSG00000110206", "ENSMUSG00000028076", "ENSMUSG00000059326")
mmu00140_Steroid_hormone_biosynthesis	WTHG_WTLG_7mo	0.0583181	0.754083	0.321776	-0.577508	-1.54289	13	c("ENSMUSG00000025479", "ENSMUSG00000039519", "ENSMUSG00000016194", "ENSMUSG00000024087", "ENSMUSG00000026675", "ENSMUSG00000021594")
mmu03060_Protein_export	WTHG_WTLG_7mo	0.0274397	0.754083	0.352488	-0.501571	-1.60291	27	c("ENSMUSG00000112449", "ENSMUSG00000048040", "ENSMUSG00000048355", "ENSMUSG00000027706", "ENSMUSG00000026511", "ENSMUSG00000035227", "ENSMUSG00000014504", "ENSMUSG00000053317", "ENSMUSG00000024516", "ENSMUSG00000056899", "ENSMUSG00000079108", "ENSMUSG00000042670", "ENSMUSG00000054408")

## Sheet: Long-term DEG
logFC	AveExpr	t	P.Value	adj.P.Val	B	comparison	neglog.P.Value	regulation	ENSEMBL	gene	gene_description
1.36251	0.377013	5.0524	0.000119592	0.631545	-2.41541	WTHG_WTLG_24mo	3.9223	Up	ENSMUSG00000079707	Dynlt2a1	dynein light chain Tctex-type 2A1 [Source:MGI Symbol;Acc:MGI:98642]
-1.35602	0.25087	-5.04288	0.000121896	0.631545	-2.16904	WTHG_WTLG_24mo	3.91401	Down	ENSMUSG00000005681	Apoa2	apolipoprotein A-II [Source:MGI Symbol;Acc:MGI:88050]
-2.47068	-0.800461	-5.01861	0.000127981	0.631545	-2.49725	WTHG_WTLG_24mo	3.89285	Down	ENSMUSG00000054422	Fabp1	fatty acid binding protein 1, liver [Source:MGI Symbol;Acc:MGI:95479]
-2.27494	0.503486	-4.79016	0.000203087	0.633686	-2.0794	WTHG_WTLG_24mo	3.69232	Down	ENSMUSG00000078672	Mup20	major urinary protein 20 [Source:MGI Symbol;Acc:MGI:3651981]
0.73034	4.89262	4.52948	0.00034625	0.633686	-0.709435	WTHG_WTLG_24mo	3.46061	Up	ENSMUSG00000074607	Tox2	TOX high mobility group box family member 2 [Source:MGI Symbol;Acc:MGI:3611233]
-0.918031	2.5126	-4.35318	0.000498474	0.633686	-1.82806	WTHG_WTLG_24mo	3.30236	Down	ENSMUSG00000034311	Kif4	kinesin family member 4 [Source:MGI Symbol;Acc:MGI:108389]
-0.39216	5.31529	-4.28784	0.000570906	0.633686	-0.786107	WTHG_WTLG_24mo	3.24344	Down	ENSMUSG00000066406	Akap13	A kinase (PRKA) anchor protein 13 [Source:MGI Symbol;Acc:MGI:2676556]
0.408219	4.00405	4.27308	0.000588709	0.633686	-1.24447	WTHG_WTLG_24mo	3.2301	Up	ENSMUSG00000022508	Bcl6	B cell leukemia/lymphoma 6 [Source:MGI Symbol;Acc:MGI:107187]
0.514028	6.89284	4.20529	0.000677977	0.633686	-0.789172	WTHG_WTLG_24mo	3.16879	Up	ENSMUSG00000050148	Ubqln2	ubiquilin 2 [Source:MGI Symbol;Acc:MGI:1860283]
0.911532	4.75601	4.16415	0.000738733	0.633686	-1.18217	WTHG_WTLG_24mo	3.13151	Up	ENSMUSG00000087403	Kantr	Kdm5c adjacent non-coding transcript [Source:MGI Symbol;Acc:MGI:1920247]
0.480631	9.80985	4.15851	0.000747484	0.633686	-0.889073	WTHG_WTLG_24mo	3.1264	Up	ENSMUSG00000016559	H3f3b	H3.3 histone B [Source:MGI Symbol;Acc:MGI:1101768]
-1.20859	-0.310831	-4.08803	0.000866133	0.633686	-2.92895	WTHG_WTLG_24mo	3.06242	Down	ENSMUSG00000027359	Slc27a2	solute carrier family 27 (fatty acid transporter), member 2 [Source:MGI Symbol;Acc:MGI:1347099]
0.502031	2.67398	4.04695	0.000943923	0.633686	-2.01811	WTHG_WTLG_24mo	3.02506	Up	ENSMUSG00000116180	Gm49492	predicted gene, 49492 [Source:MGI Symbol;Acc:MGI:6155169]
0.480524	7.09107	4.01647	0.00100617	0.633686	-1.04712	WTHG_WTLG_24mo	2.99733	Up	ENSMUSG00000039105	Atp6v1g1	ATPase, H+ transporting, lysosomal V1 subunit G1 [Source:MGI Symbol;Acc:MGI:1913540]
-0.454459	3.16805	-3.98429	0.0010764	0.633686	-1.84452	WTHG_WTLG_24mo	2.96803	Down	ENSMUSG00000068394	Cep152	centrosomal protein 152 [Source:MGI Symbol;Acc:MGI:2139083]
0.290877	6.55996	3.96748	0.00111506	0.633686	-1.12228	WTHG_WTLG_24mo	2.9527		ENSMUSG00000031563	Wwc2	WW, C2 and coiled-coil domain containing 2 [Source:MGI Symbol;Acc:MGI:1261872]
0.623072	3.40327	3.93879	0.00118427	0.633686	-1.86056	WTHG_WTLG_24mo	2.92655	Up	ENSMUSG00000038607	Gng10	guanine nucleotide binding protein (G protein), gamma 10 [Source:MGI Symbol;Acc:MGI:1336169]
-2.80524	0.532119	-3.90153	0.00128069	0.633686	-2.68109	WTHG_WTLG_24mo	2.89256	Down	ENSMUSG00000066154	Mup3	major urinary protein 3 [Source:MGI Symbol;Acc:MGI:97235]
0.374333	9.62739	3.89571	0.00129644	0.633686	-1.24743	WTHG_WTLG_24mo	2.88725	Up	ENSMUSG00000015749	Anp32e	acidic (leucine-rich) nuclear phosphoprotein 32 family, member E [Source:MGI Symbol;Acc:MGI:1913721]
-0.300595	6.35088	-3.88751	0.00131897	0.633686	-1.23685	WTHG_WTLG_24mo	2.87976		ENSMUSG00000039473	Ubn1	ubinuclein 1 [Source:MGI Symbol;Acc:MGI:1891307]
-0.748002	0.79889	-3.88402	0.00132867	0.633686	-2.74574	WTHG_WTLG_24mo	2.87658	Down	ENSMUSG00000079022	Col22a1	collagen, type XXII, alpha 1 [Source:MGI Symbol;Acc:MGI:1916950]
-0.50346	4.15429	-3.85745	0.001405	0.633686	-1.66431	WTHG_WTLG_24mo	2.85232	Down	ENSMUSG00000028948	Nol9	nucleolar protein 9 [Source:MGI Symbol;Acc:MGI:1921285]
0.482284	5.97116	3.83614	0.00146941	0.633686	-1.34311	WTHG_WTLG_24mo	2.83286	Up	ENSMUSG00000029838	Ptn	pleiotrophin [Source:MGI Symbol;Acc:MGI:97804]
-0.520136	3.74284	-3.83578	0.00147052	0.633686	-1.82708	WTHG_WTLG_24mo	2.83253	Down	ENSMUSG00000039929	Urb1	URB1 ribosome biogenesis 1 homolog (S. cerevisiae) [Source:MGI Symbol;Acc:MGI:2146468]
0.466681	5.34764	3.8292	0.00149102	0.633686	-1.43576	WTHG_WTLG_24mo	2.82652	Up	ENSMUSG00000049536	Tceal1	transcription elongation factor A (SII)-like 1 [Source:MGI Symbol;Acc:MGI:2385317]
0.440282	5.26604	3.82817	0.00149426	0.633686	-1.42854	WTHG_WTLG_24mo	2.82557	Up	ENSMUSG00000024074	Crim1	cysteine rich transmembrane BMP regulator 1 (chordin like) [Source:MGI Symbol;Acc:MGI:1354756]
-5.29098	-1.89927	-3.82811	0.00149444	0.633686	-2.91894	WTHG_WTLG_24mo	2.82552	Down	ENSMUSG00000079297	Gm2223	predicted pseudogene 2223 [Source:MGI Symbol;Acc:MGI:3780393]
0.402158	4.64768	3.82035	0.00151904	0.633686	-1.58937	WTHG_WTLG_24mo	2.81843	Up	ENSMUSG00000022679	Mpv17l	Mpv17 transgene, kidney disease mutant-like [Source:MGI Symbol;Acc:MGI:2135951]
0.396801	4.11977	3.79203	0.00161232	0.633686	-1.74589	WTHG_WTLG_24mo	2.79255	Up	ENSMUSG00000039037	St6galnac5	ST6 (alpha-N-acetyl-neuraminyl-2,3-beta-galactosyl-1,3)-N-acetylgalactosaminide alpha-2,6-sialyltransferase 5 [Source:MGI Symbol;Acc:MGI:1349471]
0.404159	5.28903	3.77594	0.00166789	0.633686	-1.50282	WTHG_WTLG_24mo	2.77783	Up	ENSMUSG00000049672	Zbtb14	zinc finger and BTB domain containing 14 [Source:MGI Symbol;Acc:MGI:1195345]
0.777133	10.5665	3.74127	0.00179418	0.633686	-1.49145	WTHG_WTLG_24mo	2.74613	Up	ENSMUSG00000064360	mt-Nd3	mitochondrially encoded NADH dehydrogenase 3 [Source:MGI Symbol;Acc:MGI:102499]
0.39485	8.52499	3.7399	0.00179939	0.633686	-1.44537	WTHG_WTLG_24mo	2.74487	Up	ENSMUSG00000026238	Ptma	prothymosin alpha [Source:MGI Symbol;Acc:MGI:97803]
-0.427179	4.71244	-3.73312	0.00182524	0.633686	-1.63487	WTHG_WTLG_24mo	2.73868	Down	ENSMUSG00000041438	Utp4	UTP4 small subunit processome component [Source:MGI Symbol;Acc:MGI:1096573]
-0.332464	4.6269	-3.72369	0.00186188	0.633686	-1.66092	WTHG_WTLG_24mo	2.73005	Down	ENSMUSG00000031295	Phka2	phosphorylase kinase alpha 2 [Source:MGI Symbol;Acc:MGI:97577]
0.33416	5.5925	3.70348	0.00194283	0.633686	-1.56546	WTHG_WTLG_24mo	2.71156	Up	ENSMUSG00000086013	Gm15706	predicted gene 15706 [Source:MGI Symbol;Acc:MGI:3783146]
0.463824	6.56862	3.69382	0.0019828	0.633686	-1.51358	WTHG_WTLG_24mo	2.70272	Up	ENSMUSG00000042712	Tceal9	transcription elongation factor A like 9 [Source:MGI Symbol;Acc:MGI:109567]
0.45085	7.67021	3.69025	0.00199777	0.633686	-1.51098	WTHG_WTLG_24mo	2.69945	Up	ENSMUSG00000003948	Mmd	monocyte to macrophage differentiation-associated [Source:MGI Symbol;Acc:MGI:1914718]
-3.9107	-0.174665	-3.68768	0.00200863	0.633686	-2.91655	WTHG_WTLG_24mo	2.6971	Down	ENSMUSG00000078673	Mup19	major urinary protein 19 [Source:MGI Symbol;Acc:MGI:3705235]
-0.420264	3.96748	-3.67491	0.00206338	0.633686	-1.95645	WTHG_WTLG_24mo	2.68542	Down	ENSMUSG00000056592	Zfp658	zinc finger protein 658 [Source:MGI Symbol;Acc:MGI:2652821]
-0.733014	3.66453	-3.64198	0.00221168	0.633686	-1.98677	WTHG_WTLG_24mo	2.65528	Down	ENSMUSG00000033705	Stard9	START domain containing 9 [Source:MGI Symbol;Acc:MGI:3045258]
0.396951	6.41723	3.64107	0.00221592	0.633686	-1.59295	WTHG_WTLG_24mo	2.65445	Up	ENSMUSG00000038718	Pbx3	pre B cell leukemia homeobox 3 [Source:MGI Symbol;Acc:MGI:97496]
0.971408	12.2031	3.61571	0.00233759	0.633686	-1.71495	WTHG_WTLG_24mo	2.63123	Up	ENSMUSG00000064357	mt-Atp6	mitochondrially encoded ATP synthase 6 [Source:MGI Symbol;Acc:MGI:99927]
0.296137	8.77982	3.60596	0.00238609	0.633686	-1.64013	WTHG_WTLG_24mo	2.62231		ENSMUSG00000046434	Hnrnpa1	heterogeneous nuclear ribonucleoprotein A1 [Source:MGI Symbol;Acc:MGI:104820]
0.637232	0.818602	3.59842	0.00242433	0.633686	-2.97429	WTHG_WTLG_24mo	2.61541	Up	ENSMUSG00000105509	C130013H08Rik	RIKEN cDNA C130013H08 gene [Source:MGI Symbol;Acc:MGI:3697343]
-0.415569	3.35655	-3.57463	0.00254898	0.633686	-2.19317	WTHG_WTLG_24mo	2.59363	Down	ENSMUSG00000052353	Cemip	cell migration inducing protein, hyaluronan binding [Source:MGI Symbol;Acc:MGI:2443629]
0.409978	2.93775	3.56074	0.00262475	0.633686	-2.4164	WTHG_WTLG_24mo	2.58091	Up	ENSMUSG00000078607	1810010H24Rik	RIKEN cDNA 1810010H24 gene [Source:MGI Symbol;Acc:MGI:1916316]
-1.14208	-0.181577	-3.55983	0.00262976	0.633686	-3.16162	WTHG_WTLG_24mo	2.58008	Down	ENSMUSG00000024990	Rbp4	retinol binding protein 4, plasma [Source:MGI Symbol;Acc:MGI:97879]
0.33004	8.13059	3.55527	0.00265517	0.633686	-1.70787	WTHG_WTLG_24mo	2.57591	Up	ENSMUSG00000017376	Nlk	nemo like kinase [Source:MGI Symbol;Acc:MGI:1201387]
-0.520589	3.42503	-3.54411	0.00271833	0.633686	-2.23077	WTHG_WTLG_24mo	2.5657	Down	ENSMUSG00000030166	Rad52	RAD52 homolog, DNA repair protein [Source:MGI Symbol;Acc:MGI:101949]
-1.24397	-0.254387	-3.53234	0.0027866	0.633686	-3.14236	WTHG_WTLG_24mo	2.55493	Down	ENSMUSG00000067235	H2-Q10	histocompatibility 2, Q region locus 10 [Source:MGI Symbol;Acc:MGI:95929]
0.66467	5.81955	3.53217	0.00278763	0.633686	-1.79301	WTHG_WTLG_24mo	2.55477	Up	ENSMUSG00000054717	Hmgb2	high mobility group box 2 [Source:MGI Symbol;Acc:MGI:96157]
-0.689975	1.52372	-3.51952	0.00286297	0.633686	-2.78742	WTHG_WTLG_24mo	2.54318	Down	ENSMUSG00000018581	Dnah11	dynein, axonemal, heavy chain 11 [Source:MGI Symbol;Acc:MGI:1100864]
0.537259	6.9778	3.50935	0.00292496	0.633686	-1.77581	WTHG_WTLG_24mo	2.53388	Up	ENSMUSG00000007836	Hnrnpa0	heterogeneous nuclear ribonucleoprotein A0 [Source:MGI Symbol;Acc:MGI:1924384]
-0.769996	-0.346827	-3.50597	0.00294586	0.633686	-3.23483	WTHG_WTLG_24mo	2.53079	Down	ENSMUSG00000040046	Tph1	tryptophan hydroxylase 1 [Source:MGI Symbol;Acc:MGI:98796]
0.340879	5.96207	3.49067	0.00304242	0.633686	-1.82977	WTHG_WTLG_24mo	2.51678	Up	ENSMUSG00000038805	Six3	sine oculis-related homeobox 3 [Source:MGI Symbol;Acc:MGI:102764]
-0.238937	7.28286	-3.48218	0.0030973	0.633686	-1.81168	WTHG_WTLG_24mo	2.50902		ENSMUSG00000053754	Chd8	chromodomain helicase DNA binding protein 8 [Source:MGI Symbol;Acc:MGI:1915022]
0.635834	4.09448	3.47628	0.00313608	0.633686	-2.19437	WTHG_WTLG_24mo	2.50361	Up	ENSMUSG00000045284	Dcaf12l1	DDB1 and CUL4 associated factor 12-like 1 [Source:MGI Symbol;Acc:MGI:2444462]
0.41595	4.04484	3.47551	0.00314118	0.633686	-2.18798	WTHG_WTLG_24mo	2.50291	Up	ENSMUSG00000050796	B3galt6	UDP-Gal:betaGal beta 1,3-galactosyltransferase, polypeptide 6 [Source:MGI Symbol;Acc:MGI:2152819]
0.462641	4.85607	3.47211	0.00316372	0.633686	-1.99781	WTHG_WTLG_24mo	2.4998	Up	ENSMUSG00000041716	Gm20604	predicted gene 20604 [Source:MGI Symbol;Acc:MGI:5305180]
0.576481	4.20101	3.45933	0.00325008	0.633686	-2.16321	WTHG_WTLG_24mo	2.48811	Up	ENSMUSG00000113440	Gm46404	predicted gene, 46404 [Source:MGI Symbol;Acc:MGI:5826041]
-0.658359	3.92566	-3.45799	0.00325931	0.633686	-2.20453	WTHG_WTLG_24mo	2.48687	Down	ENSMUSG00000074221	Zfp568	zinc finger protein 568 [Source:MGI Symbol;Acc:MGI:2142347]
0.523834	1.13687	3.44105	0.0033777	0.633686	-2.93674	WTHG_WTLG_24mo	2.47138	Up	ENSMUSG00000042228	Lyn	LYN proto-oncogene, Src family tyrosine kinase [Source:MGI Symbol;Acc:MGI:96892]
-0.395795	5.53216	-3.43961	0.00338791	0.633686	-1.92377	WTHG_WTLG_24mo	2.47007	Down	ENSMUSG00000039990	Edrf1	erythroid differentiation regulatory factor 1 [Source:MGI Symbol;Acc:MGI:1919831]
0.401579	6.25528	3.42949	0.0034609	0.633686	-1.90398	WTHG_WTLG_24mo	2.46081	Up	ENSMUSG00000020386	Sar1b	secretion associated Ras related GTPase 1B [Source:MGI Symbol;Acc:MGI:1913647]
0.943574	10.4383	3.42384	0.00350237	0.633686	-1.93514	WTHG_WTLG_24mo	2.45564	Up	ENSMUSG00000064356	mt-Atp8	mitochondrially encoded ATP synthase 8 [Source:MGI Symbol;Acc:MGI:99926]
-0.42365	4.07414	-3.42292	0.00350913	0.633686	-2.20508	WTHG_WTLG_24mo	2.4548	Down	ENSMUSG00000021385	Ippk	inositol 1,3,4,5,6-pentakisphosphate 2-kinase [Source:MGI Symbol;Acc:MGI:1922928]
0.277871	6.67246	3.41783	0.00354701	0.633686	-1.90952	WTHG_WTLG_24mo	2.45014		ENSMUSG00000030663	1110004F10Rik	RIKEN cDNA 1110004F10 gene [Source:MGI Symbol;Acc:MGI:1929274]
0.481844	5.1497	3.41585	0.00356181	0.633686	-2.02236	WTHG_WTLG_24mo	2.44833	Up	ENSMUSG00000022329	Stk3	serine/threonine kinase 3 [Source:MGI Symbol;Acc:MGI:1928487]
-0.795711	0.557415	-3.40788	0.00362209	0.633686	-3.16722	WTHG_WTLG_24mo	2.44104	Down	ENSMUSG00000097378	B230208H11Rik	RIKEN cDNA B230208H11 gene [Source:MGI Symbol;Acc:MGI:2443719]
-4.74606	-2.48201	-3.40563	0.00363925	0.633686	-3.52466	WTHG_WTLG_24mo	2.43899	Down	ENSMUSG00000094388	Gm8783	predicted pseudogene 8783 [Source:MGI Symbol;Acc:MGI:3646027]
-4.74606	-2.48201	-3.40563	0.00363925	0.633686	-3.52466	WTHG_WTLG_24mo	2.43899	Down	ENSMUSG00000096592	Gm15801	predicted gene 15801 [Source:MGI Symbol;Acc:MGI:3779625]
0.27007	5.10979	3.39814	0.00369712	0.633686	-2.05088	WTHG_WTLG_24mo	2.43214		ENSMUSG00000021846	Peli2	pellino 2 [Source:MGI Symbol;Acc:MGI:1891445]
-0.338317	5.13714	-3.39011	0.00376016	0.633686	-2.04279	WTHG_WTLG_24mo	2.42479	Down	ENSMUSG00000042185	Nfrkb	nuclear factor related to kappa B binding protein [Source:MGI Symbol;Acc:MGI:2442410]
-0.502648	3.53144	-3.38972	0.00376326	0.633686	-2.38302	WTHG_WTLG_24mo	2.42444	Down	ENSMUSG00000050954	Zfp169	zinc finger protein 169 [Source:MGI Symbol;Acc:MGI:1915161]
0.451665	6.23962	3.38896	0.00376932	0.633686	-1.96464	WTHG_WTLG_24mo	2.42374	Up	ENSMUSG00000048040	Arxes2	adipocyte-related X-chromosome expressed sequence 2 [Source:MGI Symbol;Acc:MGI:1924226]
0.443775	5.82554	3.38029	0.00383868	0.633686	-1.99822	WTHG_WTLG_24mo	2.41582	Up	ENSMUSG00000038646	Ramac	RNA guanine-7 methyltransferase activating subunit [Source:MGI Symbol;Acc:MGI:1914398]
-0.335305	4.20996	-3.37908	0.0038485	0.633686	-2.23878	WTHG_WTLG_24mo	2.41471	Down	ENSMUSG00000035495	Tstd2	thiosulfate sulfurtransferase (rhodanese)-like domain containing 2 [Source:MGI Symbol;Acc:MGI:3039624]
0.254205	5.56601	3.37415	0.00388866	0.633686	-2.03185	WTHG_WTLG_24mo	2.4102		ENSMUSG00000022012	Enox1	ecto-NOX disulfide-thiol exchanger 1 [Source:MGI Symbol;Acc:MGI:2444896]
0.644084	0.0993002	3.36841	0.00393587	0.633686	-3.2776	WTHG_WTLG_24mo	2.40496	Up	ENSMUSG00000027955	Gask1b	golgi associated kinase 1B [Source:MGI Symbol;Acc:MGI:1915909]
0.82664	4.28259	3.36442	0.00396905	0.633686	-2.22887	WTHG_WTLG_24mo	2.40131	Up	ENSMUSG00000031286	Glt28d2	glycosyltransferase 28 domain containing 2 [Source:MGI Symbol;Acc:MGI:2443773]
0.294424	6.16126	3.35317	0.00406421	0.633686	-2.01619	WTHG_WTLG_24mo	2.39102		ENSMUSG00000015766	Eps8	epidermal growth factor receptor pathway substrate 8 [Source:MGI Symbol;Acc:MGI:104684]
-0.490555	8.62757	-3.34756	0.00411244	0.633686	-2.01426	WTHG_WTLG_24mo	2.3859	Down	ENSMUSG00000039218	Srrm2	serine/arginine repetitive matrix 2 [Source:MGI Symbol;Acc:MGI:1923206]
0.246616	6.34037	3.34708	0.00411656	0.633686	-2.01969	WTHG_WTLG_24mo	2.38547		ENSMUSG00000022353	Mtss1	MTSS I-BAR domain containing 1 [Source:MGI Symbol;Acc:MGI:2384818]
-0.29928	4.68947	-3.3449	0.00413548	0.633686	-2.16325	WTHG_WTLG_24mo	2.38347		ENSMUSG00000025236	Adpgk	ADP-dependent glucokinase [Source:MGI Symbol;Acc:MGI:1919391]
0.297576	3.88031	3.33107	0.00425761	0.633686	-2.37589	WTHG_WTLG_24mo	2.37083		ENSMUSG00000045319	Proser2	proline and serine rich 2 [Source:MGI Symbol;Acc:MGI:2442238]
0.490022	4.31711	3.32652	0.0042985	0.633686	-2.30761	WTHG_WTLG_24mo	2.36668	Up	ENSMUSG00000073062	Zxdb	zinc finger, X-linked, duplicated B [Source:MGI Symbol;Acc:MGI:3694898]
0.344458	4.43426	3.32055	0.00435286	0.633686	-2.27861	WTHG_WTLG_24mo	2.36123	Up	ENSMUSG00000085037	4933421O10Rik	RIKEN cDNA 4933421O10 gene [Source:MGI Symbol;Acc:MGI:1918323]
-0.70506	0.260974	-3.31948	0.00436264	0.633686	-3.2615	WTHG_WTLG_24mo	2.36025	Down	ENSMUSG00000100201	Gm29093	predicted gene 29093 [Source:MGI Symbol;Acc:MGI:5579799]
0.401939	5.37092	3.31886	0.0043683	0.633686	-2.12678	WTHG_WTLG_24mo	2.35969	Up	ENSMUSG00000051579	Tceal8	transcription elongation factor A (SII)-like 8 [Source:MGI Symbol;Acc:MGI:1913934]
0.337824	7.8399	3.30918	0.00445816	0.633686	-2.06499	WTHG_WTLG_24mo	2.35084	Up	ENSMUSG00000028161	Ppp3ca	protein phosphatase 3, catalytic subunit, alpha isoform [Source:MGI Symbol;Acc:MGI:107164]
0.343509	5.23408	3.28992	0.00464241	0.633686	-2.17977	WTHG_WTLG_24mo	2.33326	Up	ENSMUSG00000046603	Tcaim	T cell activation inhibitor, mitochondrial [Source:MGI Symbol;Acc:MGI:1196217]
0.391304	4.7073	3.28582	0.00468252	0.633686	-2.26884	WTHG_WTLG_24mo	2.32952	Up	ENSMUSG00000054364	Rhob	ras homolog family member B [Source:MGI Symbol;Acc:MGI:107949]
0.628945	6.19985	3.2767	0.00477315	0.633686	-2.13223	WTHG_WTLG_24mo	2.32119	Up	ENSMUSG00000033186	Mzt1	mitotic spindle organizing protein 1 [Source:MGI Symbol;Acc:MGI:1924039]
0.503677	8.18089	3.27451	0.00479514	0.633686	-2.11718	WTHG_WTLG_24mo	2.3192	Up	ENSMUSG00000020738	Sumo2	small ubiquitin-like modifier 2 [Source:MGI Symbol;Acc:MGI:2158813]
0.412635	8.92901	3.27153	0.00482531	0.633686	-2.12712	WTHG_WTLG_24mo	2.31647	Up	ENSMUSG00000060743	H3f3a	H3.3 histone A [Source:MGI Symbol;Acc:MGI:1097686]
0.349125	4.13281	3.26999	0.00484089	0.633686	-2.39688	WTHG_WTLG_24mo	2.31507	Up	ENSMUSG00000032531	Amotl2	angiomotin-like 2 [Source:MGI Symbol;Acc:MGI:1929286]
0.497325	4.4015	3.26702	0.00487125	0.633686	-2.34854	WTHG_WTLG_24mo	2.31236	Up	ENSMUSG00000050312	Nsun3	NOL1/NOP2/Sun domain family member 3 [Source:MGI Symbol;Acc:MGI:2146565]
-0.258697	6.42724	-3.26647	0.00487687	0.633686	-2.13074	WTHG_WTLG_24mo	2.31186		ENSMUSG00000025217	Btrc	beta-transducin repeat containing protein [Source:MGI Symbol;Acc:MGI:1338871]
-0.278503	6.00837	-3.26547	0.00488712	0.633686	-2.1411	WTHG_WTLG_24mo	2.31095		ENSMUSG00000026812	Tsc1	TSC complex subunit 1 [Source:MGI Symbol;Acc:MGI:1929183]
0.457753	8.03721	3.26223	0.00492052	0.633686	-2.13433	WTHG_WTLG_24mo	2.30799	Up	ENSMUSG00000029836	Cbx3	chromobox 3 [Source:MGI Symbol;Acc:MGI:108515]
0.972278	3.57562	3.2586	0.00495811	0.633686	-2.57669	WTHG_WTLG_24mo	2.30468	Up	ENSMUSG00000097211	BC065403	cDNA sequence BC065403 [Source:MGI Symbol;Acc:MGI:3697430]
-0.345804	5.2154	-3.24934	0.00505547	0.633686	-2.22449	WTHG_WTLG_24mo	2.29624	Down	ENSMUSG00000015748	Prpf3	pre-mRNA processing factor 3 [Source:MGI Symbol;Acc:MGI:1918017]
0.557926	6.87628	3.24304	0.00512278	0.633686	-2.16418	WTHG_WTLG_24mo	2.29049	Up	ENSMUSG00000025903	Lypla1	lysophospholipase 1 [Source:MGI Symbol;Acc:MGI:1344588]
0.303401	6.06159	3.24176	0.00513665	0.633686	-2.18149	WTHG_WTLG_24mo	2.28932		ENSMUSG00000027349	Fam98b	family with sequence similarity 98, member B [Source:MGI Symbol;Acc:MGI:1915465]
0.590678	7.41748	3.2383	0.00517402	0.633686	-2.1688	WTHG_WTLG_24mo	2.28617	Up	ENSMUSG00000069662	Marcks	myristoylated alanine rich protein kinase C substrate [Source:MGI Symbol;Acc:MGI:96907]
-0.517146	1.98577	-3.23537	0.00520598	0.633686	-2.89701	WTHG_WTLG_24mo	2.2835	Down	ENSMUSG00000040034	Nup43	nucleoporin 43 [Source:MGI Symbol;Acc:MGI:1917162]
1.05512	4.21751	3.23207	0.00524215	0.633686	-2.485	WTHG_WTLG_24mo	2.28049	Up	ENSMUSG00000086429	Gt(ROSA)26Sor	gene trap ROSA 26, Philippe Soriano [Source:MGI Symbol;Acc:MGI:104735]
0.39424	7.09522	3.23158	0.00524759	0.633686	-2.17873	WTHG_WTLG_24mo	2.28004	Up	ENSMUSG00000030557	Mef2a	myocyte enhancer factor 2A [Source:MGI Symbol;Acc:MGI:99532]
0.24392	5.7166	3.22099	0.00536544	0.633686	-2.23011	WTHG_WTLG_24mo	2.27039		ENSMUSG00000044573	Acp1	acid phosphatase 1, soluble [Source:MGI Symbol;Acc:MGI:87881]
0.821852	0.488004	3.21561	0.00542639	0.633686	-3.26933	WTHG_WTLG_24mo	2.26549	Up	ENSMUSG00000116903	Gm19522	predicted gene, 19522 [Source:MGI Symbol;Acc:MGI:5011707]
-0.3098	6.42157	-3.21463	0.0054376	0.633686	-2.20668	WTHG_WTLG_24mo	2.26459		ENSMUSG00000036450	Hif1an	hypoxia-inducible factor 1, alpha subunit inhibitor [Source:MGI Symbol;Acc:MGI:2442345]
-0.436563	8.22822	-3.20917	0.00550024	0.633686	-2.2125	WTHG_WTLG_24mo	2.25962	Down	ENSMUSG00000069170	Adgrv1	adhesion G protein-coupled receptor V1 [Source:MGI Symbol;Acc:MGI:1274784]
-0.314983	3.90511	-3.20179	0.00558608	0.633686	-2.48078	WTHG_WTLG_24mo	2.25289		ENSMUSG00000024558	Mapk4	mitogen-activated protein kinase 4 [Source:MGI Symbol;Acc:MGI:2444559]
0.311547	7.54187	3.19648	0.0056486	0.633686	-2.22954	WTHG_WTLG_24mo	2.24806		ENSMUSG00000018427	Ypel2	yippee like 2 [Source:MGI Symbol;Acc:MGI:1925114]
0.295801	7.67169	3.19526	0.00566309	0.633686	-2.23142	WTHG_WTLG_24mo	2.24695		ENSMUSG00000041920	Slc16a6	solute carrier family 16 (monocarboxylic acid transporters), member 6 [Source:MGI Symbol;Acc:MGI:2144585]
0.323305	6.46273	3.19195	0.00570247	0.633686	-2.24312	WTHG_WTLG_24mo	2.24394	Up	ENSMUSG00000045763	Basp1	brain abundant, membrane attached signal protein 1 [Source:MGI Symbol;Acc:MGI:1917600]
-1.95692	-0.680875	-3.18966	0.00572992	0.633686	-3.49776	WTHG_WTLG_24mo	2.24185	Down	ENSMUSG00000048489	Depp1	DEPP1 autophagy regulator [Source:MGI Symbol;Acc:MGI:1918730]
-0.591057	2.18676	-3.18492	0.00578711	0.633686	-2.89083	WTHG_WTLG_24mo	2.23754	Down	ENSMUSG00000031949	Adat1	adenosine deaminase, tRNA-specific 1 [Source:MGI Symbol;Acc:MGI:1353631]
-0.341379	8.02441	-3.18451	0.00579211	0.633686	-2.24832	WTHG_WTLG_24mo	2.23716	Down	ENSMUSG00000005198	Polr2a	polymerase (RNA) II (DNA directed) polypeptide A [Source:MGI Symbol;Acc:MGI:98086]
-0.261606	7.35695	-3.18314	0.00580879	0.633686	-2.24876	WTHG_WTLG_24mo	2.23591		ENSMUSG00000020220	Vps13d	vacuolar protein sorting 13D [Source:MGI Symbol;Acc:MGI:2448530]
-0.417145	3.99425	-3.18288	0.00581201	0.633686	-2.4758	WTHG_WTLG_24mo	2.23567	Down	ENSMUSG00000023452	Pisd	phosphatidylserine decarboxylase [Source:MGI Symbol;Acc:MGI:2445114]
-0.45377	3.70091	-3.17686	0.00588573	0.633686	-2.57263	WTHG_WTLG_24mo	2.2302	Down	ENSMUSG00000001672	Marveld3	MARVEL (membrane-associating) domain containing 3 [Source:MGI Symbol;Acc:MGI:1920858]
0.833053	2.22409	3.17268	0.00593752	0.633686	-2.80193	WTHG_WTLG_24mo	2.22639	Up	ENSMUSG00000036814	Slc6a20a	solute carrier family 6 (neurotransmitter transporter), member 20A [Source:MGI Symbol;Acc:MGI:2143217]
0.724138	2.92679	3.16925	0.00598039	0.633686	-2.81525	WTHG_WTLG_24mo	2.22327	Up	ENSMUSG00000101856	1700096K18Rik	RIKEN cDNA 1700096K18 gene [Source:MGI Symbol;Acc:MGI:1920821]
0.279477	5.28175	3.16903	0.00598312	0.633686	-2.33438	WTHG_WTLG_24mo	2.22307		ENSMUSG00000028266	Lmo4	LIM domain only 4 [Source:MGI Symbol;Acc:MGI:109360]
0.597964	0.936376	3.16811	0.0059947	0.633686	-3.24185	WTHG_WTLG_24mo	2.22223	Up	ENSMUSG00000050222	Il17d	interleukin 17D [Source:MGI Symbol;Acc:MGI:2446510]
3.81349	1.71488	3.166	0.00602121	0.633686	-3.25076	WTHG_WTLG_24mo	2.22032	Up	ENSMUSG00000061104	Sap18b	Sin3-associated polypeptide 18B [Source:MGI Symbol;Acc:MGI:3704317]
-1.30285	0.116462	-3.16524	0.0060309	0.633686	-3.28784	WTHG_WTLG_24mo	2.21962	Down	ENSMUSG00000028307	Aldob	aldolase B, fructose-bisphosphate [Source:MGI Symbol;Acc:MGI:87995]
0.325457	8.46388	3.16468	0.00603796	0.633686	-2.27888	WTHG_WTLG_24mo	2.21911	Up	ENSMUSG00000029672	Fam3c	FAM3 metabolism regulating signaling molecule C [Source:MGI Symbol;Acc:MGI:107892]
0.668422	2.28309	3.15754	0.0061289	0.633686	-2.92557	WTHG_WTLG_24mo	2.21262	Up	ENSMUSG00000113671	Gm2233	predicted gene 2233 [Source:MGI Symbol;Acc:MGI:3780403]
0.371942	2.87668	3.15506	0.00616082	0.633686	-2.81275	WTHG_WTLG_24mo	2.21036	Up	ENSMUSG00000021720	Rnf180	ring finger protein 180 [Source:MGI Symbol;Acc:MGI:1919066]
0.21354	10.0032	3.15305	0.00618686	0.633686	-2.31588	WTHG_WTLG_24mo	2.20853		ENSMUSG00000019978	Epb41l2	erythrocyte membrane protein band 4.1 like 2 [Source:MGI Symbol;Acc:MGI:103009]
-0.328244	4.34678	-3.1525	0.00619392	0.633686	-2.48847	WTHG_WTLG_24mo	2.20803	Down	ENSMUSG00000021645	Smn1	survival motor neuron 1 [Source:MGI Symbol;Acc:MGI:109257]
-0.489912	4.55446	-3.14454	0.00629806	0.633686	-2.45426	WTHG_WTLG_24mo	2.20079	Down	ENSMUSG00000020700	Map3k3	mitogen-activated protein kinase kinase kinase 3 [Source:MGI Symbol;Acc:MGI:1346874]
0.330295	4.4551	3.14428	0.00630149	0.633686	-2.49147	WTHG_WTLG_24mo	2.20056	Up	ENSMUSG00000054057	A930004D18Rik	RIKEN cDNA A930004D18 gene [Source:MGI Symbol;Acc:MGI:1925190]
0.380988	5.87561	3.14035	0.00635359	0.633686	-2.33751	WTHG_WTLG_24mo	2.19698	Up	ENSMUSG00000023861	Mpc1	mitochondrial pyruvate carrier 1 [Source:MGI Symbol;Acc:MGI:1915240]
0.279898	7.11244	3.1398	0.00636082	0.633686	-2.31268	WTHG_WTLG_24mo	2.19649		ENSMUSG00000032405	Pias1	protein inhibitor of activated STAT 1 [Source:MGI Symbol;Acc:MGI:1913125]
0.264802	8.11922	3.13768	0.0063892	0.633686	-2.31685	WTHG_WTLG_24mo	2.19455		ENSMUSG00000032418	Me1	malic enzyme 1, NADP(+)-dependent, cytosolic [Source:MGI Symbol;Acc:MGI:97043]
-1.60414	1.10308	-3.13653	0.0064045	0.633686	-2.98531	WTHG_WTLG_24mo	2.19352	Down	ENSMUSG00000091155	Serpine3	serpin peptidase inhibitor, clade E (nexin, plasminogen activator inhibitor type 1), member 3 [Source:MGI Symbol;Acc:MGI:2442020]
0.646441	4.63601	3.13328	0.00644824	0.633686	-2.49481	WTHG_WTLG_24mo	2.19056	Up	ENSMUSG00000112264	Gm48505	predicted gene, 48505 [Source:MGI Symbol;Acc:MGI:6098035]
0.223653	7.30971	3.12833	0.00651535	0.633686	-2.3293	WTHG_WTLG_24mo	2.18606		ENSMUSG00000025026	Add3	adducin 3 (gamma) [Source:MGI Symbol;Acc:MGI:1351615]
-0.463211	7.66714	-3.12187	0.00660404	0.633686	-2.33871	WTHG_WTLG_24mo	2.18019	Down	ENSMUSG00000044375	Pcare	photoreceptor cilium actin regulator [Source:MGI Symbol;Acc:MGI:2385061]
0.359951	6.52348	3.12021	0.006627	0.633686	-2.34653	WTHG_WTLG_24mo	2.17868	Up	ENSMUSG00000025935	Tram1	translocating chain-associating membrane protein 1 [Source:MGI Symbol;Acc:MGI:1919515]
-0.675607	0.37716	-3.12018	0.00662749	0.633686	-3.36327	WTHG_WTLG_24mo	2.17865	Down	ENSMUSG00000035394	Cfap53	cilia and flagella associated protein 53 [Source:MGI Symbol;Acc:MGI:1921703]
0.457367	5.61902	3.1182	0.00665496	0.633686	-2.3709	WTHG_WTLG_24mo	2.17685	Up	ENSMUSG00000060802	B2m	beta-2 microglobulin [Source:MGI Symbol;Acc:MGI:88127]
0.362677	8.3199	3.11812	0.00665608	0.633686	-2.34645	WTHG_WTLG_24mo	2.17678	Up	ENSMUSG00000027805	Pfn2	profilin 2 [Source:MGI Symbol;Acc:MGI:97550]
0.274137	3.93567	3.11802	0.00665745	0.633686	-2.59638	WTHG_WTLG_24mo	2.17669		ENSMUSG00000017491	Rarb	retinoic acid receptor, beta [Source:MGI Symbol;Acc:MGI:97857]
-0.278317	6.37096	-3.11705	0.00667101	0.633686	-2.35121	WTHG_WTLG_24mo	2.17581		ENSMUSG00000038902	Pogz	pogo transposable element with ZNF domain [Source:MGI Symbol;Acc:MGI:2442117]
-1.5763	2.8391	-3.11647	0.00667914	0.633686	-2.93336	WTHG_WTLG_24mo	2.17528	Down	ENSMUSG00000030055	Rab43	RAB43, member RAS oncogene family [Source:MGI Symbol;Acc:MGI:1917084]
-0.579497	3.45243	-3.11525	0.00669614	0.633686	-2.69562	WTHG_WTLG_24mo	2.17418	Down	ENSMUSG00000055491	Pprc1	peroxisome proliferative activated receptor, gamma, coactivator-related 1 [Source:MGI Symbol;Acc:MGI:2385096]
-0.333132	5.01336	-3.11511	0.0066981	0.633686	-2.44068	WTHG_WTLG_24mo	2.17405	Down	ENSMUSG00000041747	Utp15	UTP15 small subunit processome component [Source:MGI Symbol;Acc:MGI:2145443]
0.493562	9.07078	3.11402	0.00671347	0.633686	-2.35817	WTHG_WTLG_24mo	2.17305	Up	ENSMUSG00000021730	Hcn1	hyperpolarization activated cyclic nucleotide gated potassium channel 1 [Source:MGI Symbol;Acc:MGI:1096392]
0.255649	6.17681	3.10091	0.00689997	0.633686	-2.38072	WTHG_WTLG_24mo	2.16115		ENSMUSG00000029432	Nipsnap2	nipsnap homolog 2 [Source:MGI Symbol;Acc:MGI:1278343]
-0.353186	4.2116	-3.10044	0.00690675	0.633686	-2.57254	WTHG_WTLG_24mo	2.16073	Down	ENSMUSG00000029504	Ddx51	DEAD box helicase 51 [Source:MGI Symbol;Acc:MGI:1916913]
-0.368553	4.18488	-3.09877	0.00693097	0.633686	-2.5711	WTHG_WTLG_24mo	2.15921	Down	ENSMUSG00000041025	Iffo2	intermediate filament family orphan 2 [Source:MGI Symbol;Acc:MGI:2140675]
-0.703378	-0.254384	-3.09255	0.00702168	0.633686	-3.46429	WTHG_WTLG_24mo	2.15356	Down	ENSMUSG00000044505	Lingo4	leucine rich repeat and Ig domain containing 4 [Source:MGI Symbol;Acc:MGI:2444651]
0.587747	1.79153	3.09194	0.00703058	0.633686	-3.11327	WTHG_WTLG_24mo	2.15301	Up	ENSMUSG00000036904	Fzd8	frizzled class receptor 8 [Source:MGI Symbol;Acc:MGI:108460]
-0.241112	7.86219	-3.09191	0.00703099	0.633686	-2.3831	WTHG_WTLG_24mo	2.15298		ENSMUSG00000042406	Atf4	activating transcription factor 4 [Source:MGI Symbol;Acc:MGI:88096]
-0.263158	6.56145	-3.09175	0.00703337	0.633686	-2.385	WTHG_WTLG_24mo	2.15284		ENSMUSG00000026924	Sec16a	SEC16 homolog A, endoplasmic reticulum export factor [Source:MGI Symbol;Acc:MGI:2139207]
0.539212	3.0654	3.08954	0.00706593	0.633686	-2.8306	WTHG_WTLG_24mo	2.15083	Up	ENSMUSG00000060923	Acyp2	acylphosphatase 2, muscle type [Source:MGI Symbol;Acc:MGI:1922822]
0.549831	8.34542	3.08627	0.0071144	0.633686	-2.39291	WTHG_WTLG_24mo	2.14786	Up	ENSMUSG00000064115	Cadm2	cell adhesion molecule 2 [Source:MGI Symbol;Acc:MGI:2442722]
-0.223014	7.2545	-3.08335	0.00715794	0.633686	-2.3949	WTHG_WTLG_24mo	2.14521		ENSMUSG00000029104	Htt	huntingtin [Source:MGI Symbol;Acc:MGI:96067]
0.262648	8.89234	3.08225	0.00717439	0.633686	-2.40277	WTHG_WTLG_24mo	2.14421		ENSMUSG00000031633	Slc25a4	solute carrier family 25 (mitochondrial carrier, adenine nucleotide translocator), member 4 [Source:MGI Symbol;Acc:MGI:1353495]
-0.287334	5.15629	-3.08156	0.00718471	0.633686	-2.46806	WTHG_WTLG_24mo	2.14359		ENSMUSG00000032264	Zw10	zw10 kinetochore protein [Source:MGI Symbol;Acc:MGI:1349478]
0.419024	7.98021	3.08127	0.00718905	0.633686	-2.39898	WTHG_WTLG_24mo	2.14333	Up	ENSMUSG00000055430	Nap1l5	nucleosome assembly protein 1-like 5 [Source:MGI Symbol;Acc:MGI:1923555]
-0.2949	5.49835	-3.08006	0.00720728	0.633686	-2.43273	WTHG_WTLG_24mo	2.14223		ENSMUSG00000024561	Mbd1	methyl-CpG binding domain protein 1 [Source:MGI Symbol;Acc:MGI:1333811]
0.356434	7.97965	3.07869	0.00722801	0.633686	-2.40277	WTHG_WTLG_24mo	2.14098	Up	ENSMUSG00000027706	Sec62	SEC62 homolog (S. cerevisiae) [Source:MGI Symbol;Acc:MGI:1916526]
-0.631929	0.647176	-3.07806	0.00723751	0.633686	-3.34929	WTHG_WTLG_24mo	2.14041	Down	ENSMUSG00000007379	Dennd2c	DENN/MADD domain containing 2C [Source:MGI Symbol;Acc:MGI:3036254]
0.637222	6.59135	3.07561	0.00727456	0.633686	-2.41293	WTHG_WTLG_24mo	2.13819	Up	ENSMUSG00000031246	Sh3bgrl	SH3-binding domain glutamic acid-rich protein like [Source:MGI Symbol;Acc:MGI:1930849]
0.339193	6.94958	3.07288	0.00731624	0.633686	-2.41052	WTHG_WTLG_24mo	2.13571	Up	ENSMUSG00000079465	Col4a3	collagen, type IV, alpha 3 [Source:MGI Symbol;Acc:MGI:104688]
-0.433946	4.09858	-3.07134	0.0073398	0.633686	-2.62496	WTHG_WTLG_24mo	2.13432	Down	ENSMUSG00000027395	Polr1b	polymerase (RNA) I polypeptide B [Source:MGI Symbol;Acc:MGI:108014]
-0.959032	-0.452841	-3.06811	0.00738942	0.633686	-3.51908	WTHG_WTLG_24mo	2.13139	Down	ENSMUSG00000024177	Nme4	NME/NM23 nucleoside diphosphate kinase 4 [Source:MGI Symbol;Acc:MGI:1931148]
0.634265	0.710227	3.06496	0.00743822	0.633686	-3.35526	WTHG_WTLG_24mo	2.12853	Up	ENSMUSG00000097265	Gm26803	predicted gene, 26803 [Source:MGI Symbol;Acc:MGI:5477297]
0.246854	6.16963	3.06433	0.00744808	0.633686	-2.43332	WTHG_WTLG_24mo	2.12796		ENSMUSG00000022451	Twf1	twinfilin actin binding protein 1 [Source:MGI Symbol;Acc:MGI:1100520]
-0.359446	3.59784	-3.05734	0.00755746	0.634665	-2.7406	WTHG_WTLG_24mo	2.12162	Down	ENSMUSG00000005949	Ctns	cystinosis, nephropathic [Source:MGI Symbol;Acc:MGI:1932872]
-0.682996	3.26776	-3.05216	0.00763959	0.634665	-2.8031	WTHG_WTLG_24mo	2.11693	Down	ENSMUSG00000107877	ENSMUSG00000107877	novel protein
0.371498	5.33272	3.0452	0.00775132	0.634665	-2.50521	WTHG_WTLG_24mo	2.11062	Up	ENSMUSG00000079659	Tmem243	transmembrane protein 243, mitochondrial [Source:MGI Symbol;Acc:MGI:3606159]
-0.809619	0.773405	-3.04167	0.00780864	0.634665	-3.25692	WTHG_WTLG_24mo	2.10742	Down	ENSMUSG00000082286	Pisd-ps1	phosphatidylserine decarboxylase, pseudogene 1 [Source:MGI Symbol;Acc:MGI:3842428]
0.275506	7.48113	3.03737	0.007879	0.634665	-2.4624	WTHG_WTLG_24mo	2.10353		ENSMUSG00000038014	Fam120a	family with sequence similarity 120, member A [Source:MGI Symbol;Acc:MGI:2446163]
-0.772742	0.490348	-3.03558	0.00790847	0.634665	-3.36665	WTHG_WTLG_24mo	2.10191	Down	ENSMUSG00000006958	Chrd	chordin [Source:MGI Symbol;Acc:MGI:1313268]
-0.611008	1.72449	-3.0353	0.00791302	0.634665	-3.12702	WTHG_WTLG_24mo	2.10166	Down	ENSMUSG00000085008	Dbhos	dopamine beta hydroxylase, opposite strand [Source:MGI Symbol;Acc:MGI:3652314]
-1.40397	0.581524	-3.03113	0.00798223	0.634665	-3.2336	WTHG_WTLG_24mo	2.09788	Down	ENSMUSG00000035540	Gc	vitamin D binding protein [Source:MGI Symbol;Acc:MGI:95669]
0.327912	7.92103	3.02912	0.00801578	0.634665	-2.47519	WTHG_WTLG_24mo	2.09605	Up	ENSMUSG00000038481	Cdk19	cyclin-dependent kinase 19 [Source:MGI Symbol;Acc:MGI:1925584]
0.475403	3.88801	3.02481	0.0080881	0.634665	-2.75434	WTHG_WTLG_24mo	2.09215	Up	ENSMUSG00000063412	Gm10131	predicted pseudogene 10131 [Source:MGI Symbol;Acc:MGI:3704308]
0.335336	7.30461	3.02256	0.008126	0.634665	-2.48422	WTHG_WTLG_24mo	2.09012	Up	ENSMUSG00000092349	Smim40	small integral membrane protein 40 [Source:MGI Symbol;Acc:MGI:3054967]
0.453341	4.41298	3.01878	0.00819036	0.634665	-2.66771	WTHG_WTLG_24mo	2.0867	Up	ENSMUSG00000037653	Kctd8	potassium channel tetramerisation domain containing 8 [Source:MGI Symbol;Acc:MGI:2443804]
0.256048	7.41365	3.01648	0.00822967	0.634665	-2.49293	WTHG_WTLG_24mo	2.08462		ENSMUSG00000024654	Asrgl1	asparaginase like 1 [Source:MGI Symbol;Acc:MGI:1913764]
0.225683	7.442	3.01565	0.00824397	0.634665	-2.49414	WTHG_WTLG_24mo	2.08386		ENSMUSG00000059974	Ntm	neurotrimin [Source:MGI Symbol;Acc:MGI:2446259]
-0.574956	1.36681	-3.01563	0.00824422	0.634665	-3.21854	WTHG_WTLG_24mo	2.08385	Down	ENSMUSG00000035842	Ddx11	DEAD/H box helicase 11 [Source:MGI Symbol;Acc:MGI:2443590]
-0.281708	5.0919	-3.01028	0.00833664	0.634665	-2.55948	WTHG_WTLG_24mo	2.07901		ENSMUSG00000025280	Polr3a	polymerase (RNA) III (DNA directed) polypeptide A [Source:MGI Symbol;Acc:MGI:2681836]
-0.385637	3.30963	-3.00906	0.00835785	0.634665	-2.84031	WTHG_WTLG_24mo	2.07791	Down	ENSMUSG00000028896	Rcc1	regulator of chromosome condensation 1 [Source:MGI Symbol;Acc:MGI:1913989]
-0.324725	7.07473	-3.00796	0.0083771	0.634665	-2.50545	WTHG_WTLG_24mo	2.07691	Down	ENSMUSG00000041235	Chd7	chromodomain helicase DNA binding protein 7 [Source:MGI Symbol;Acc:MGI:2444748]
-0.267345	4.39401	-3.00085	0.00850207	0.634665	-2.65803	WTHG_WTLG_24mo	2.07048		ENSMUSG00000026427	Eif2d	eukaryotic translation initiation factor 2D [Source:MGI Symbol;Acc:MGI:109342]
-0.25443	5.92445	-2.99802	0.00855222	0.634665	-2.53441	WTHG_WTLG_24mo	2.06792		ENSMUSG00000046020	Pofut1	protein O-fucosyltransferase 1 [Source:MGI Symbol;Acc:MGI:2153207]
0.295854	5.76192	2.99783	0.0085557	0.634665	-2.54669	WTHG_WTLG_24mo	2.06774		ENSMUSG00000039672	Kcne2	potassium voltage-gated channel, Isk-related subfamily, gene 2 [Source:MGI Symbol;Acc:MGI:1891123]
-0.333777	5.00988	-2.99736	0.00856409	0.634665	-2.5964	WTHG_WTLG_24mo	2.06732	Down	ENSMUSG00000037461	Ints7	integrator complex subunit 7 [Source:MGI Symbol;Acc:MGI:1924315]
-0.272391	4.89222	-2.98685	0.00875341	0.634665	-2.60866	WTHG_WTLG_24mo	2.05782		ENSMUSG00000023830	Igf2r	insulin-like growth factor 2 receptor [Source:MGI Symbol;Acc:MGI:96435]
0.572822	5.94081	2.98429	0.00880015	0.634665	-2.56041	WTHG_WTLG_24mo	2.05551	Up	ENSMUSG00000000058	Cav2	caveolin 2 [Source:MGI Symbol;Acc:MGI:107571]
-0.388494	2.88262	-2.983	0.00882382	0.634665	-2.95913	WTHG_WTLG_24mo	2.05434	Down	ENSMUSG00000037313	Tacc3	transforming, acidic coiled-coil containing protein 3 [Source:MGI Symbol;Acc:MGI:1341163]
-0.351086	5.87843	-2.98127	0.00885569	0.634665	-2.55812	WTHG_WTLG_24mo	2.05278	Down	ENSMUSG00000015697	Setdb1	SET domain, bifurcated 1 [Source:MGI Symbol;Acc:MGI:1934229]
0.385626	4.95138	2.97824	0.00891156	0.634665	-2.63409	WTHG_WTLG_24mo	2.05005	Up	ENSMUSG00000089862	Umad1	UMAP1-MVP12 associated (UMA) domain containing 1 [Source:MGI Symbol;Acc:MGI:3840148]
0.406114	7.75665	2.9755	0.00896258	0.634665	-2.55311	WTHG_WTLG_24mo	2.04757	Up	ENSMUSG00000047187	Rab2a	RAB2A, member RAS oncogene family [Source:MGI Symbol;Acc:MGI:1928750]
0.450609	7.44312	2.97516	0.00896899	0.634665	-2.55348	WTHG_WTLG_24mo	2.04726	Up	ENSMUSG00000039470	Zdhhc2	zinc finger, DHHC domain containing 2 [Source:MGI Symbol;Acc:MGI:1923452]
-0.382779	3.03728	-2.97021	0.00906169	0.634665	-2.94684	WTHG_WTLG_24mo	2.04279	Down	ENSMUSG00000042660	Wdr55	WD repeat domain 55 [Source:MGI Symbol;Acc:MGI:1915186]
0.73108	0.397876	2.96941	0.00907686	0.634665	-3.49015	WTHG_WTLG_24mo	2.04206	Up	ENSMUSG00000054000	Tusc1	tumor suppressor candidate 1 [Source:MGI Symbol;Acc:MGI:2684283]
0.474662	4.65823	2.96581	0.00914506	0.634665	-2.68886	WTHG_WTLG_24mo	2.03881	Up	ENSMUSG00000022668	Gtpbp8	GTP-binding protein 8 (putative) [Source:MGI Symbol;Acc:MGI:1913317]
0.601821	2.29458	2.96377	0.00918376	0.634665	-3.06674	WTHG_WTLG_24mo	2.03698	Up	ENSMUSG00000091243	Vgll3	vestigial like family member 3 [Source:MGI Symbol;Acc:MGI:1920819]
0.330598	7.65539	2.96249	0.00920822	0.634665	-2.57195	WTHG_WTLG_24mo	2.03582	Up	ENSMUSG00000036707	Cab39	calcium binding protein 39 [Source:MGI Symbol;Acc:MGI:107438]
-0.358807	4.85884	-2.96198	0.00921805	0.634665	-2.65175	WTHG_WTLG_24mo	2.03536	Down	ENSMUSG00000037071	Scd1	stearoyl-Coenzyme A desaturase 1 [Source:MGI Symbol;Acc:MGI:98239]
-0.266906	4.31584	-2.95754	0.00930354	0.634665	-2.73421	WTHG_WTLG_24mo	2.03135		ENSMUSG00000026273	Mterf4	mitochondrial transcription termination factor 4 [Source:MGI Symbol;Acc:MGI:1918355]
-0.346179	3.68607	-2.95604	0.00933253	0.634665	-2.83929	WTHG_WTLG_24mo	2.03	Down	ENSMUSG00000069808	Tlcd3a	TLC domain containing 3A [Source:MGI Symbol;Acc:MGI:2151840]
-0.419774	4.22063	-2.95574	0.00933836	0.634665	-2.74797	WTHG_WTLG_24mo	2.02973	Down	ENSMUSG00000037463	Fbxo27	F-box protein 27 [Source:MGI Symbol;Acc:MGI:2685007]
0.361395	9.37078	2.95501	0.00935254	0.634665	-2.59253	WTHG_WTLG_24mo	2.02907	Up	ENSMUSG00000036438	Calm2	calmodulin 2 [Source:MGI Symbol;Acc:MGI:103250]
0.326147	6.7393	2.95162	0.00941865	0.634665	-2.58947	WTHG_WTLG_24mo	2.02601	Up	ENSMUSG00000019998	Stx7	syntaxin 7 [Source:MGI Symbol;Acc:MGI:1858210]
0.702636	-0.488	2.95107	0.00942936	0.634665	-3.57752	WTHG_WTLG_24mo	2.02552	Up	ENSMUSG00000027995	Tlr2	toll-like receptor 2 [Source:MGI Symbol;Acc:MGI:1346060]
-0.334451	4.35697	-2.95092	0.00943234	0.634665	-2.73758	WTHG_WTLG_24mo	2.02538	Down	ENSMUSG00000099481	Xndc1	Xrcc1 N-terminal domain containing 1 [Source:MGI Symbol;Acc:MGI:5546359]
-4.05011	-2.21871	-2.95074	0.00943596	0.634665	-3.6958	WTHG_WTLG_24mo	2.02521	Down	ENSMUSG00000091277	Gm1818	predicted gene 1818 [Source:MGI Symbol;Acc:MGI:3037676]
0.278268	3.70558	2.94436	0.00956166	0.634665	-2.85837	WTHG_WTLG_24mo	2.01947		ENSMUSG00000059288	Cdyl	chromodomain protein, Y chromosome-like [Source:MGI Symbol;Acc:MGI:1339956]
-0.449001	5.07725	-2.94162	0.00961641	0.634665	-2.65998	WTHG_WTLG_24mo	2.01699	Down	ENSMUSG00000050244	Heatr1	HEAT repeat containing 1 [Source:MGI Symbol;Acc:MGI:2442524]
-0.214617	6.75271	-2.94086	0.00963154	0.634665	-2.60425	WTHG_WTLG_24mo	2.0163		ENSMUSG00000026640	Plxna2	plexin A2 [Source:MGI Symbol;Acc:MGI:107684]
0.46001	6.11304	2.93736	0.00970179	0.634665	-2.62188	WTHG_WTLG_24mo	2.01315	Up	ENSMUSG00000021099	Six6	sine oculis-related homeobox 6 [Source:MGI Symbol;Acc:MGI:1341840]
-0.23962	4.00312	-2.93352	0.00977945	0.634665	-2.81488	WTHG_WTLG_24mo	2.00969		ENSMUSG00000031155	Pim2	proviral integration site 2 [Source:MGI Symbol;Acc:MGI:97587]
-1.53819	0.125687	-2.9322	0.00980612	0.634665	-3.40135	WTHG_WTLG_24mo	2.0085	Down	ENSMUSG00000079015	Serpina1c	serine (or cysteine) peptidase inhibitor, clade A, member 1C [Source:MGI Symbol;Acc:MGI:891969]
-0.21432	6.96189	-2.93219	0.0098063	0.634665	-2.61618	WTHG_WTLG_24mo	2.00849		ENSMUSG00000027397	Slc20a1	solute carrier family 20, member 1 [Source:MGI Symbol;Acc:MGI:108392]
-0.48492	7.25798	-2.93184	0.00981345	0.634665	-2.61642	WTHG_WTLG_24mo	2.00818	Down	ENSMUSG00000026609	Ush2a	usherin [Source:MGI Symbol;Acc:MGI:1341292]
-0.292014	4.40061	-2.93096	0.00983145	0.634665	-2.74955	WTHG_WTLG_24mo	2.00738		ENSMUSG00000023994	Nfya	nuclear transcription factor-Y alpha [Source:MGI Symbol;Acc:MGI:97316]
-0.265132	4.74456	-2.93054	0.00984013	0.634665	-2.70523	WTHG_WTLG_24mo	2.007		ENSMUSG00000039840	Epg5	ectopic P-granules autophagy protein 5 homolog (C. elegans) [Source:MGI Symbol;Acc:MGI:1918673]
0.47558	5.14851	2.92888	0.00987401	0.634665	-2.68866	WTHG_WTLG_24mo	2.00551	Up	ENSMUSG00000031885	Cbfb	core binding factor beta [Source:MGI Symbol;Acc:MGI:99851]
0.345399	4.24176	2.92643	0.00992438	0.634665	-2.80736	WTHG_WTLG_24mo	2.0033	Up	ENSMUSG00000039989	Cbx4	chromobox 4 [Source:MGI Symbol;Acc:MGI:1195985]
0.54786	6.27214	2.92177	0.0100207	0.634665	-2.64149	WTHG_WTLG_24mo	1.9991	Up	ENSMUSG00000063694	Cycs	cytochrome c, somatic [Source:MGI Symbol;Acc:MGI:88578]
0.291442	4.7288	2.92076	0.0100418	0.634665	-2.73677	WTHG_WTLG_24mo	1.99819		ENSMUSG00000039795	Zfand1	zinc finger, AN1-type domain 1 [Source:MGI Symbol;Acc:MGI:1913611]
-0.420222	8.49468	-2.91864	0.0100859	0.634665	-2.63797	WTHG_WTLG_24mo	1.99629	Down	ENSMUSG00000018707	Dync1h1	dynein cytoplasmic 1 heavy chain 1 [Source:MGI Symbol;Acc:MGI:103147]
0.228264	7.44638	2.91845	0.01009	0.634665	-2.63605	WTHG_WTLG_24mo	1.99611		ENSMUSG00000000346	Dazap2	DAZ associated protein 2 [Source:MGI Symbol;Acc:MGI:1344344]
-0.389397	3.36363	-2.91655	0.0101298	0.634665	-2.89888	WTHG_WTLG_24mo	1.9944	Down	ENSMUSG00000026628	Atf3	activating transcription factor 3 [Source:MGI Symbol;Acc:MGI:109384]
-0.269033	4.87508	-2.91594	0.0101425	0.634665	-2.71368	WTHG_WTLG_24mo	1.99385		ENSMUSG00000028078	Dclk2	doublecortin-like kinase 2 [Source:MGI Symbol;Acc:MGI:1918012]
-0.236391	6.39658	-2.91358	0.0101923	0.634665	-2.64624	WTHG_WTLG_24mo	1.99173		ENSMUSG00000020423	Btg2	BTG anti-proliferation factor 2 [Source:MGI Symbol;Acc:MGI:108384]
-0.366086	3.92807	-2.90838	0.0103029	0.634665	-2.86046	WTHG_WTLG_24mo	1.98704	Down	ENSMUSG00000050855	Zfp940	zinc finger protein 940 [Source:MGI Symbol;Acc:MGI:2446235]
0.283936	5.42136	2.9026	0.010427	0.634665	-2.70283	WTHG_WTLG_24mo	1.98184		ENSMUSG00000046668	Cxxc5	CXXC finger 5 [Source:MGI Symbol;Acc:MGI:1914643]
0.283481	7.32857	2.89905	0.0105039	0.634665	-2.66435	WTHG_WTLG_24mo	1.97865		ENSMUSG00000027210	Meis2	Meis homeobox 2 [Source:MGI Symbol;Acc:MGI:108564]
-0.31737	3.83755	-2.89726	0.0105431	0.634665	-2.86723	WTHG_WTLG_24mo	1.97703		ENSMUSG00000015659	Serac1	serine active site containing 1 [Source:MGI Symbol;Acc:MGI:2447813]
0.930564	4.44475	2.89725	0.0105432	0.634665	-2.8179	WTHG_WTLG_24mo	1.97703	Up	ENSMUSG00000071748	Gm14698	predicted gene 14698 [Source:MGI Symbol;Acc:MGI:3709613]
-0.390441	3.91007	-2.89026	0.010697	0.634665	-2.85937	WTHG_WTLG_24mo	1.97074	Down	ENSMUSG00000004815	Dgkq	diacylglycerol kinase, theta [Source:MGI Symbol;Acc:MGI:102918]
0.545103	12.1126	2.88738	0.0107609	0.634665	-2.72654	WTHG_WTLG_24mo	1.96815	Up	ENSMUSG00000064345	mt-Nd2	mitochondrially encoded NADH dehydrogenase 2 [Source:MGI Symbol;Acc:MGI:102500]
0.303555	4.03767	2.88629	0.0107851	0.634665	-2.89027	WTHG_WTLG_24mo	1.96718		ENSMUSG00000000247	Lhx2	LIM homeobox protein 2 [Source:MGI Symbol;Acc:MGI:96785]
0.242478	8.62897	2.88575	0.0107972	0.634665	-2.68631	WTHG_WTLG_24mo	1.96669		ENSMUSG00000033419	Snap91	synaptosomal-associated protein 91 [Source:MGI Symbol;Acc:MGI:109132]
0.570809	4.0107	2.88161	0.0108903	0.634665	-2.90352	WTHG_WTLG_24mo	1.96296	Up	ENSMUSG00000048004	Tmem196	transmembrane protein 196 [Source:MGI Symbol;Acc:MGI:2685374]
0.569935	7.33246	2.87339	0.011077	0.634665	-2.702	WTHG_WTLG_24mo	1.95558	Up	ENSMUSG00000073131	Vma21	VMA21 vacuolar H+-ATPase homolog (S. cerevisiae) [Source:MGI Symbol;Acc:MGI:1914298]
-0.494926	2.19325	-2.87223	0.0111037	0.634665	-3.17025	WTHG_WTLG_24mo	1.95453	Down	ENSMUSG00000054003	Tdrd9	tudor domain containing 9 [Source:MGI Symbol;Acc:MGI:1921941]
0.265702	9.28016	2.87181	0.0111133	0.634665	-2.71164	WTHG_WTLG_24mo	1.95416		ENSMUSG00000022108	Itm2b	integral membrane protein 2B [Source:MGI Symbol;Acc:MGI:1309517]
-0.374055	4.44559	-2.87068	0.0111391	0.634665	-2.82159	WTHG_WTLG_24mo	1.95315	Down	ENSMUSG00000041360	Pum3	pumilio RNA-binding family member 3 [Source:MGI Symbol;Acc:MGI:106253]
0.364277	4.74212	2.86993	0.0111565	0.634665	-2.80723	WTHG_WTLG_24mo	1.95247	Up	ENSMUSG00000021716	Srek1ip1	splicing regulatory glutamine/lysine-rich protein 1interacting protein 1 [Source:MGI Symbol;Acc:MGI:1914538]
-0.326725	3.53671	-2.86754	0.0112118	0.634665	-2.96193	WTHG_WTLG_24mo	1.95032	Down	ENSMUSG00000036411	9530077C05Rik	RIKEN cDNA 9530077C05 gene [Source:MGI Symbol;Acc:MGI:1915533]
-0.472501	2.86341	-2.86388	0.0112969	0.634665	-3.09497	WTHG_WTLG_24mo	1.94704	Down	ENSMUSG00000054910	4931415C17Rik	RIKEN cDNA 4931415C17 gene [Source:MGI Symbol;Acc:MGI:1918216]
-0.27514	4.8239	-2.86381	0.0112986	0.634665	-2.78857	WTHG_WTLG_24mo	1.94697		ENSMUSG00000039826	Trub2	TruB pseudouridine (psi) synthase family member 2 [Source:MGI Symbol;Acc:MGI:2442186]
-1.81616	1.97328	-2.86319	0.0113131	0.634665	-3.1083	WTHG_WTLG_24mo	1.94642	Down	ENSMUSG00000110439	Mup22	major urinary protein 22 [Source:MGI Symbol;Acc:MGI:5434675]
0.573256	4.081	2.86294	0.011319	0.634665	-2.90582	WTHG_WTLG_24mo	1.94619	Up	ENSMUSG00000043415	Otud1	OTU domain containing 1 [Source:MGI Symbol;Acc:MGI:1918448]
-0.558529	0.318641	-2.86235	0.0113328	0.634665	-3.53764	WTHG_WTLG_24mo	1.94566	Down	ENSMUSG00000086152	Gm11454	predicted gene 11454 [Source:MGI Symbol;Acc:MGI:3650530]
0.31352	3.3026	2.86196	0.0113418	0.634665	-3.01769	WTHG_WTLG_24mo	1.94532		ENSMUSG00000025933	Tmem14a	transmembrane protein 14A [Source:MGI Symbol;Acc:MGI:1922962]
0.252798	7.14244	2.86176	0.0113465	0.634665	-2.71877	WTHG_WTLG_24mo	1.94514		ENSMUSG00000001687	Ubl3	ubiquitin-like 3 [Source:MGI Symbol;Acc:MGI:1344373]
-0.335859	4.78757	-2.86118	0.0113602	0.634665	-2.79424	WTHG_WTLG_24mo	1.94462	Down	ENSMUSG00000092558	Med20	mediator complex subunit 20 [Source:MGI Symbol;Acc:MGI:1929648]
0.395187	5.62427	2.85562	0.0114914	0.634665	-2.75481	WTHG_WTLG_24mo	1.93963	Up	ENSMUSG00000112808	Gm4739	predicted gene 4739 [Source:MGI Symbol;Acc:MGI:3642984]
-0.433478	8.53244	-2.85353	0.0115413	0.634665	-2.7328	WTHG_WTLG_24mo	1.93775	Down	ENSMUSG00000002028	Kmt2a	lysine (K)-specific methyltransferase 2A [Source:MGI Symbol;Acc:MGI:96995]
-0.394853	6.69298	-2.85172	0.0115844	0.634665	-2.73359	WTHG_WTLG_24mo	1.93613	Down	ENSMUSG00000053877	Srcap	Snf2-related CREBBP activator protein [Source:MGI Symbol;Acc:MGI:2444036]
0.593732	1.00039	2.84838	0.0116646	0.634665	-3.47011	WTHG_WTLG_24mo	1.93313	Up	ENSMUSG00000020077	Srgn	serglycin [Source:MGI Symbol;Acc:MGI:97756]
-0.597511	0.870653	-2.84791	0.0116761	0.634665	-3.49332	WTHG_WTLG_24mo	1.9327	Down	ENSMUSG00000029177	Cenpa	centromere protein A [Source:MGI Symbol;Acc:MGI:88375]
-0.356546	4.0985	-2.84602	0.0117217	0.634665	-2.90684	WTHG_WTLG_24mo	1.93101	Down	ENSMUSG00000016181	Utp25	UTP25 small subunit processome component [Source:MGI Symbol;Acc:MGI:2138080]
0.644872	0.632246	2.8422	0.0118146	0.634665	-3.47785	WTHG_WTLG_24mo	1.92758	Up	ENSMUSG00000004609	Cd33	CD33 antigen [Source:MGI Symbol;Acc:MGI:99440]
-0.437367	4.29283	-2.83916	0.0118888	0.634665	-2.88686	WTHG_WTLG_24mo	1.92486	Down	ENSMUSG00000026135	Zfp142	zinc finger protein 142 [Source:MGI Symbol;Acc:MGI:1924514]
0.514028	3.58387	2.83875	0.011899	0.634665	-3.01943	WTHG_WTLG_24mo	1.92449	Up	ENSMUSG00000031688	Pou4f2	POU domain, class 4, transcription factor 2 [Source:MGI Symbol;Acc:MGI:102524]
0.339446	4.38576	2.83854	0.011904	0.634665	-2.88823	WTHG_WTLG_24mo	1.92431	Up	ENSMUSG00000044147	Arf6	ADP-ribosylation factor 6 [Source:MGI Symbol;Acc:MGI:99435]
0.301033	9.23769	2.83604	0.0119658	0.634665	-2.76268	WTHG_WTLG_24mo	1.92206		ENSMUSG00000022285	Ywhaz	tyrosine 3-monooxygenase/tryptophan 5-monooxygenase activation protein, zeta polypeptide [Source:MGI Symbol;Acc:MGI:109484]
0.295304	5.32158	2.83566	0.011975	0.634665	-2.79598	WTHG_WTLG_24mo	1.92172		ENSMUSG00000016386	Mpped2	metallophosphoesterase domain containing 2 [Source:MGI Symbol;Acc:MGI:1924265]
0.457292	7.89916	2.83555	0.0119777	0.634665	-2.75711	WTHG_WTLG_24mo	1.92163	Up	ENSMUSG00000066551	Hmgb1	high mobility group box 1 [Source:MGI Symbol;Acc:MGI:96113]
0.355439	2.95756	2.83398	0.0120166	0.634665	-3.1176	WTHG_WTLG_24mo	1.92022	Up	ENSMUSG00000047669	Msl3l2	MSL3 like 2 [Source:MGI Symbol;Acc:MGI:1920640]
0.220771	5.97306	2.8318	0.0120708	0.634665	-2.77329	WTHG_WTLG_24mo	1.91826		ENSMUSG00000024997	Prdx3	peroxiredoxin 3 [Source:MGI Symbol;Acc:MGI:88034]
0.306353	5.25319	2.82948	0.0121288	0.634665	-2.81205	WTHG_WTLG_24mo	1.91618		ENSMUSG00000010476	Ebf3	early B cell factor 3 [Source:MGI Symbol;Acc:MGI:894289]
0.244484	4.91346	2.82568	0.0122242	0.634665	-2.84064	WTHG_WTLG_24mo	1.91278		ENSMUSG00000015839	Nfe2l2	nuclear factor, erythroid derived 2, like 2 [Source:MGI Symbol;Acc:MGI:108420]
-0.354734	6.4337	-2.82512	0.0122383	0.634665	-2.77431	WTHG_WTLG_24mo	1.91228	Down	ENSMUSG00000021313	Ryr2	ryanodine receptor 2, cardiac [Source:MGI Symbol;Acc:MGI:99685]
0.277007	8.61324	2.82461	0.0122512	0.634665	-2.7753	WTHG_WTLG_24mo	1.91182		ENSMUSG00000062270	Morf4l1	mortality factor 4 like 1 [Source:MGI Symbol;Acc:MGI:1096551]
[truncated: 14,524 more rows]

## Sheet: Long term FGSEA
pathway	comparison	pval	padj	log2err	ES	NES	size	leadingEdge
[truncated: 26 more rows]

## Sheet: LGI Aging DEG
logFC	AveExpr	t	P.Value	adj.P.Val	B	comparison	neglog.P.Value	regulation	ENSEMBL	gene	gene_description
[truncated: 14,803 more rows]

[truncated: 3 more sheets: LGI Aging FGSEA, HGI Aging DEG, HGI Aging FGSEA]
